# Supplementary material for: Spatial Transcriptomic Profiling of Human Saphenous Vein Exposed to Ex Vivo Arterial Haemodynamics—Implications for Coronary Artery Bypass Graft Patency and Vein Graft Disease
Source: Int J Mol Sci. 2024 Sep 26;25(19):10368. doi: 10.3390/ijms251910368 (PMC11476946; doi:10.3390/ijms251910368)
Supplement: Supplementary file 1 [file ijms-25-10368-s001.zip]

Archive with 8 entries (8 files):
- Supplementary Figure and Table Legends.pdf
- Supplementary Figures.pptx
- Supplementary Table S1 - Clustering Annotation.xlsx
- Supplementary Table S2 - Sequencing quality metrics.xlsx
- Supplementary Table S3 - EC Pathway Overrepresentation.csv
- Supplementary Table S4 - SMC Pathway Overrepresentation.csv
- Supplementary Table S5 - FB Pathway Overrepresentation.csv
- Supplementary Table S6 - Unassigned Subset DEGs.xlsx
