# Supplementary material for: Spatial Transcriptomic Profiling of Human Saphenous Vein Exposed to Ex Vivo Arterial Haemodynamics—Implications for Coronary Artery Bypass Graft Patency and Vein Graft Disease
Source: Int J Mol Sci. 2024 Sep 26;25(19):10368. doi: 10.3390/ijms251910368 (PMC11476946; doi:10.3390/ijms251910368)
Supplement: Supplementary file 1 [file ijms-25-10368-s001.zip › Supplementary Table S1 - Clustering Annotation.xlsx]

## Sheet: findmarkers_res08
gene	p_val	avg_log2FC	pct.1	pct.2	p_val_adj	cluster
MALAT1	6.31916e-32	-1.03364	0.847	0.912	2.31288e-27	0
MT-CO1	6.03223e-28	-0.763627	0.812	0.882	2.20786e-23	0		Cluster 0 - Non-Specific Mitochondrial			Cluster 1 - SMC			Cluster 2 - Non-Specific Translation
CALD1	1.75054e-26	-0.835757	0.683	0.773	6.40715e-22	0		Gene	Details	Specificity	Gene	Details	Specificity	Gene	Details	Specificity
MT-CO2	2.91383e-26	-0.635506	0.788	0.875	1.06649e-21	0		MALAT1	doi: 10.1080/15476286.2017.1358347	Non-specific	DES	https://www.proteinatlas.org/ENSG00000175084-DES	Smooth muscle cells - Muscle contraction	S100A6	https://www.proteinatlas.org/ENSG00000197956-S100A6	Non-specific - Calcium binding
MAP1B	1.03311e-24	-0.640787	0.347	0.505	3.7813e-20	0		MT-CO1	https://www.proteinatlas.org/ENSG00000198804-MT-CO1	Non-specific mitochondrial	MYL9	https://www.proteinatlas.org/ENSG00000101335-MYL9	Smooth muscle cells - Muscle contraction	RPLP1	https://www.proteinatlas.org/ENSG00000137818-RPLP1	Non-specific - Translation
MT-ND1	1.82694e-23	-0.707454	0.87	0.916	6.68678e-19	0		CALD1	https://www.proteinatlas.org/ENSG00000122786-CALD1	Smooth muscle cells - Muscle contraction	ACTG2	https://www.proteinatlas.org/ENSG00000163017-ACTG2	Smooth muscle cells - Muscle contraction	RPL41	https://www.proteinatlas.org/ENSG00000229117-RPL41	Non-specific - Translation
ACTN4	8.62758e-22	-0.59384	0.432	0.555	3.15778e-17	0		MT-CO2	https://www.proteinatlas.org/ENSG00000198712-MT-CO2	Non-specific mitochondrial	TPM2	https://www.proteinatlas.org/ENSG00000198467-TPM2	Smooth muscle cells - Muscle contraction	C11orf96	https://www.proteinatlas.org/ENSG00000187479-C11orf96	Smooth muscle cells - ECM organisation
MT-ND4	1.56635e-21	-0.639131	0.912	0.942	5.73301e-17	0		MAP1B	https://www.proteinatlas.org/ENSG00000131711-MAP1B	Smooth muscle cells - Muscle contraction	FLNA	https://www.proteinatlas.org/ENSG00000196924-FLNA	Smooth muscle cells - Muscle contraction	EEF1A1	https://www.proteinatlas.org/ENSG00000156508-EEF1A1	Fibroblasts - ECM organisation
HSPG2	3.73532e-21	-0.4417	0.298	0.445	1.36716e-16	0		MT-ND1	https://www.proteinatlas.org/ENSG00000198888-MT-ND1	Non-specific mitochondrial	TAGLN	https://www.proteinatlas.org/ENSG00000149591-TAGLN	Smooth muscle cells - Muscle contraction	MYL9	https://www.proteinatlas.org/ENSG00000101335-MYL9	Smooth muscle cells - Muscle contraction
MT-CO3	3.79824e-20	-0.63388	0.944	0.96	1.3902e-15	0		ACTN4	https://www.proteinatlas.org/ENSG00000130402-ACTN4	Smooth muscle cells - ECM organisation	CNN1	https://www.proteinatlas.org/ENSG00000130176-CNN1	Smooth muscle cells - Muscle contraction	ACTB	https://www.proteinatlas.org/ENSG00000075624-ACTB	Smooth muscle cells - Muscle contraction
EIF5B	1.03605e-19	-0.394959	0.249	0.395	3.79205e-15	0		MT-ND4	https://www.proteinatlas.org/ENSG00000198886-MT-ND4	Non-specific mitochondrial	MYH11	https://www.proteinatlas.org/ENSG00000133392-MYH11	Smooth muscle cells - Muscle contraction	FTL	https://www.proteinatlas.org/ENSG00000087086-FTL	Macrophages - Innate immune response
MT-ND2	1.09382e-19	-0.63666	0.869	0.906	4.00348e-15	0		HSPG2	https://www.proteinatlas.org/ENSG00000142798-HSPG2	adipocytes, endothelial cells	CSRP1	https://www.proteinatlas.org/ENSG00000159176-CSRP1	Smooth muscle cells - Muscle contraction	GAPDH	https://www.proteinatlas.org/ENSG00000111640-GAPDH	Non-specific
GPM6A	2.11311e-19	-0.434289	0.671	0.754	7.73418e-15	0		MT-CO3	https://www.proteinatlas.org/ENSG00000198938-MT-CO3	Non-specific mitochondrial	ACTB	https://www.proteinatlas.org/ENSG00000075624-ACTB	Smooth muscle cells - Muscle contraction	TPT1	https://www.proteinatlas.org/ENSG00000133112-TPT1	Non-specific - Translation
FN1	3.93695e-19	-0.79905	0.591	0.675	1.44096e-14	0		EIF5B	https://www.proteinatlas.org/ENSG00000158417-EIF5B	Non-specific mitochondrial	ACTA2	https://www.proteinatlas.org/ENSG00000107796-ACTA2	Smooth muscle cells - Muscle contraction	RPS27	https://www.proteinatlas.org/ENSG00000177954-RPS27	Non-specific - Translation
TAGLN	7.0558e-19	-0.802937	0.9	0.926	2.58249e-14	0		MT-ND2	https://www.proteinatlas.org/ENSG00000198763-MT-ND2	Non-specific mitochondrial	C11orf96	https://www.proteinatlas.org/ENSG00000187479-C11orf96	Smooth muscle cells - ECM organisation	TPM2	https://www.proteinatlas.org/ENSG00000198467-TPM2	Smooth muscle cells - Muscle contraction
PPP1R12A	7.52522e-19	-0.369287	0.194	0.331	2.75431e-14	0		GPM6A	https://www.proteinatlas.org/ENSG00000150625-GPM6A	Non-specific immune	SMTN	https://www.proteinatlas.org/ENSG00000183963-SMTN	Smooth muscle cells - Muscle contraction	TMSB4X	https://www.proteinatlas.org/ENSG00000205542-TMSB4X	Immune cells - Immune response
MT-ATP6	7.86153e-19	-0.624368	0.866	0.927	2.8774e-14	0		FN1	https://www.proteinatlas.org/ENSG00000115414-FN1	Smooth muscle cells - Muscle contraction	FLNC	https://www.proteinatlas.org/ENSG00000128591-FLNC	Smooth muscle cells - Muscle contraction	RPL10	https://www.proteinatlas.org/ENSG00000147403-RPL10	Non-specific - Translation
MT-CYB	1.21079e-18	-0.622174	0.875	0.918	4.43162e-14	0		TAGLN	https://www.proteinatlas.org/ENSG00000149591-TAGLN	Smooth muscle cells - Muscle contraction	MYLK	https://www.proteinatlas.org/ENSG00000065534-MYLK	Smooth muscle cells - Muscle contraction	RPL19	https://www.proteinatlas.org/ENSG00000108298-RPL19	Non-specific - Translation
MT-ND4L	3.94549e-18	-0.332469	0.285	0.423	1.44409e-13	0		PPP1R12A	https://www.proteinatlas.org/ENSG00000058272-PPP1R12A	Smooth muscle cells - ECM organisation	GAPDH	https://www.proteinatlas.org/ENSG00000111640-GAPDH	Non-specific	FTH1	https://www.proteinatlas.org/ENSG00000167996-FTH1	Immune cells - Immune response
MT-ND3	5.15661e-18	-0.590013	0.893	0.928	1.88737e-13	0		MT-ATP6	https://www.proteinatlas.org/ENSG00000198899-MT-ATP6	Non-specific mitochondrial	KLF2	www.proteinatlas.org/ENSG00000127528-KLF2	Endothelial cells - Angiogenesis	RPL32	https://www.proteinatlas.org/ENSG00000144713-RPL32	Non-specific - Translation
NEXN	8.89722e-18	-0.495856	0.162	0.288	3.25647e-13	0		MT-CYB	https://www.proteinatlas.org/ENSG00000198727-MT-CYB	Non-specific mitochondrial	HSPB1	https://www.proteinatlas.org/ENSG00000106211-HSPB1	Smooth muscle cells - Keratinisation	RPL37A	https://www.proteinatlas.org/ENSG00000197756-RPL37A	Non-specific - Translation
MTRNR2L12	1.06178e-17	-0.474608	0.745	0.837	3.88622e-13	0		MT-ND4L	https://www.proteinatlas.org/ENSG00000212907-MT-ND4L	Non-specific mitochondrial	MYL6	https://www.proteinatlas.org/ENSG00000092841-MYL6	Smooth muscle cells - Mixed function	HSPB1	https://www.proteinatlas.org/ENSG00000106211-HSPB1	Smooth muscle cells - Keratinisation
HLA-B	1.66911e-17	-0.613009	0.516	0.629	6.1091e-13	0		MT-ND3	https://www.proteinatlas.org/ENSG00000198840-MT-ND3	Non-specific mitochondrial	MCAM	https://www.proteinatlas.org/ENSG00000076706-MCAM	Smooth muscle cells - ECM organisation	RPL37	https://www.proteinatlas.org/ENSG00000145592-RPL37	Non-specific - Translation
TMEM47	3.19339e-17	-0.331116	0.155	0.275	1.16881e-12	0
COL14A1	1.64776e-16	-0.382885	0.269	0.399	6.03097e-12	0		Cluster 3 - EC/SMC-Like State			Cluster 4 - Fibroblast-Like State			Cluster 5 - ECs
RPL41	2.92893e-16	-0.507502	0.673	0.762	1.07202e-11	0		Gene	Details	Specificity	Gene	Details	Specificity	Gene	Details	Specificity
RPL23	6.31367e-16	-0.492308	0.436	0.548	2.31087e-11	0		TAGLN	https://www.proteinatlas.org/ENSG00000149591-TAGLN	Smooth muscle cells - Muscle contraction	DCN	https://www.proteinatlas.org/ENSG00000011465-DCN	Fibroblasts - ECM Organisation	CD74	https://www.proteinatlas.org/ENSG00000019582-CD74	Endothelial / Myeloid
RPS12	7.42842e-16	-0.449147	0.574	0.675	2.71888e-11	0		FN1	https://www.proteinatlas.org/ENSG00000115414-FN1	Smooth muscle cells - Muscle contraction	FBLN1	https://www.proteinatlas.org/ENSG00000077942-FBLN1	Fibroblasts - ECM Organisation	PECAM1	https://www.proteinatlas.org/ENSG00000261371-PECAM1	Endothelial Cells - Angiogenesis
CYB5R3	7.57202e-16	-0.389252	0.354	0.471	2.77143e-11	0		CALD1	https://www.proteinatlas.org/ENSG00000122786-CALD1	Smooth muscle cells - Muscle contraction	CFD	https://www.proteinatlas.org/ENSG00000197766-CFD	Fibroblasts - ECM Organisation	TMSB10	https://www.proteinatlas.org/ENSG00000034510-TMSB10	Endothelial / Macrophage - Cytoskeleton organisation
MTRNR2L8	7.64587e-16	-0.341162	0.395	0.517	2.79847e-11	0		ACTN4	https://www.proteinatlas.org/ENSG00000130402-ACTN4	Smooth muscle cells - ECM organisation	APOD	https://www.proteinatlas.org/ENSG00000189058-APOD	Fibroblasts - ECM organisation	CLDN5	https://www.proteinatlas.org/ENSG00000184113-CLDN5	Endothelial Cells - Angiogenesis
CAVIN1	9.9601e-16	-0.502783	0.462	0.567	3.6455e-11	0		MYH10	https://www.proteinatlas.org/ENSG00000133026-MYH10	Smooth muscle cells - Muscle contraction	LUM	https://www.proteinatlas.org/ENSG00000139329-LUM	Fibroblasts - ECM organisation	ACKR1	https://www.proteinatlas.org/ENSG00000213088-ACKR1	Endothelial Cells - Angiogenesis
RPL38	1.85857e-15	-0.457911	0.412	0.52	6.80253e-11	0		NEXN	https://www.proteinatlas.org/ENSG00000162614-NEXN	Smooth muscle cells - Muscle contraction	SERPINF1	https://www.proteinatlas.org/ENSG00000132386-SERPINF1	Fibroblasts - ECM organisation	TM4SF1	https://www.proteinatlas.org/ENSG00000169908-TM4SF1	Endothelial Cells - Angiogenesis
CCN1	1.88896e-15	-0.460629	0.268	0.387	6.9138e-11	0		LTBP1	https://www.proteinatlas.org/ENSG00000049323-LTBP1	Fibroblasts/ Smooth muscle cells - ECM organisation/ Muscle contraction	MMP2	https://www.proteinatlas.org/ENSG00000087245-MMP2	Fibroblasts - ECM organisation	VWF	https://www.proteinatlas.org/ENSG00000110799-VWF	Endothelial Cells - Angiogenesis
RPL12	2.73318e-15	-0.428535	0.486	0.588	1.00037e-10	0		MAP1B	https://www.proteinatlas.org/ENSG00000131711-MAP1B	Smooth muscle cells - Muscle contraction	C3	https://www.proteinatlas.org/ENSG00000125730-C3	Immune cells - Immune response	S1PR1	https://www.proteinatlas.org/ENSG00000170989-S1PR1	Endothelial Cells - Angiogenesis
SPARCL1	3.19397e-15	-0.508921	0.482	0.58	1.16902e-10	0		TNC	https://www.proteinatlas.org/ENSG00000041982-TNC	Fibroblasts/ Smooth muscle cells - mixed function	C1R	https://www.proteinatlas.org/ENSG00000159403-C1R	Fibroblasts - ECM organisation	HLA-E	https://www.proteinatlas.org/ENSG00000204592-HLA-E	Endothelial / Macrophage - Immune response
TNC	3.95195e-15	-0.546193	0.365	0.469	1.44645e-10	0		MALAT1	doi: 10.1080/15476286.2017.1358347	Non-specific	CCDC80	https://www.proteinatlas.org/ENSG00000091986-CCDC80	Fibroblasts - ECM organisation	S100A10	https://www.proteinatlas.org/ENSG00000197747-S100A10	Schwann / Endothelial / Fibroblast - Calcium binding
PDLIM3	5.0351e-15	-0.390909	0.342	0.466	1.8429e-10	0		FILIP1L	https://www.proteinatlas.org/ENSG00000168386-FILIP1L	Smooth muscle cells - Muscle contraction	C7	https://www.proteinatlas.org/ENSG00000112936-C7	Fibroblasts - ECM organisation	APOLD1	https://www.proteinatlas.org/ENSG00000178878-APOLD1	Endothelial / Smooth Muscle - Angiogenesis
CRIM1	7.40086e-15	-0.287415	0.138	0.244	2.70879e-10	0		TMEM47	https://www.proteinatlas.org/ENSG00000147027-TMEM47	Smooth muscle cells - Muscle contraction	IGFBP6	https://www.proteinatlas.org/ENSG00000167779-IGFBP6	Fibroblasts - ECM organisation	RPS2	https://www.proteinatlas.org/ENSG00000140988-RPS2	Non-specific - Translation
RPL32	7.63246e-15	-0.468986	0.599	0.688	2.79356e-10	0		SYNPO2	https://www.proteinatlas.org/ENSG00000172403-SYNPO2	Smooth muscle cells - Muscle contraction	FBLN2	https://www.proteinatlas.org/ENSG00000163520-FBLN2	Fibroblasts - ECM organisation	RPS18	https://www.proteinatlas.org/ENSG00000231500-RPS18	Non-specific - Translation
NAP1L1	8.35509e-15	-0.357315	0.264	0.384	3.05805e-10	0		INHBA	https://www.proteinatlas.org/ENSG00000122641-INHBA	Fibroblasts/ Macrophages - Immune response	COL1A2	https://www.proteinatlas.org/ENSG00000164692-COL1A2	Fibroblasts - ECM organisation	PLVAP	https://www.proteinatlas.org/ENSG00000130300-PLVAP	Endothelial Cells - Angiogenesis
SYNPO2	8.92466e-15	-0.666613	0.421	0.519	3.26652e-10	0		PDLIM3	https://www.proteinatlas.org/ENSG00000154553-PDLIM3	Smooth muscle cells - Muscle contraction	COMP	https://www.proteinatlas.org/ENSG00000105664-COMP	Smooth muscle cells - Muscle contraction	HLA-DRB1	https://www.proteinatlas.org/ENSG00000196126-HLA-DRB1	Endothelial / Macrophage - Immune response
LTBP1	9.15202e-15	-0.307442	0.182	0.292	3.34973e-10	0		CCN3	https://www.proteinatlas.org/ENSG00000136999-CCN3	Smooth muscle cells - Muscle contraction	CXCL14	https://www.proteinatlas.org/ENSG00000145824-CXCL14	Fibroblasts - ECM organisation	RPS27	https://www.proteinatlas.org/ENSG00000177954-RPS27	Non-specific - Translation
RPS25	1.02263e-14	-0.422018	0.395	0.509	3.74292e-10	0		VCL	https://www.proteinatlas.org/ENSG00000035403-VCL	Smooth muscle cells - Muscle contraction	GSN	https://www.proteinatlas.org/ENSG00000148180-GSN	Fibroblasts - ECM organisation	CCL14	https://www.proteinatlas.org/ENSG00000276409-CCL14	Endothelial Cells - Angiogenesis
MYL6	1.22107e-14	-0.53131	0.701	0.759	4.46922e-10	0		TPM2	https://www.proteinatlas.org/ENSG00000198467-TPM2	Smooth muscle cells - Muscle contraction	MGP	https://www.proteinatlas.org/ENSG00000111341-MGP	Smooth muscle cells - Muscle contraction	IFI27	https://www.proteinatlas.org/ENSG00000165949-IFI27	Endothelial Cells - Apoptosis?
LGALS1	1.78603e-14	-0.36253	0.407	0.518	6.53706e-10	0		CNN1	https://www.proteinatlas.org/ENSG00000130176-CNN1	Smooth muscle cells - Muscle contraction	CCN5	https://www.proteinatlas.org/ENSG00000064205-CCN5	Fibroblasts - ECM organisation	RPS8	https://www.proteinatlas.org/ENSG00000142937-RPS8	Non-specific - Translation
H3F3B	2.16128e-14	-0.466471	0.422	0.537	7.91048e-10	0		ITGA8	https://www.proteinatlas.org/ENSG00000077943-ITGA8	Smooth muscle cells - Mixed function	ADH1B	https://www.proteinatlas.org/ENSG00000196616-ADH1B	Fibroblasts - ECM organisation	IFITM3	https://www.proteinatlas.org/ENSG00000142089-IFITM3	Endothelial Cells - Angiogenesis
IGFBP7	2.73018e-14	-0.65066	0.75	0.803	9.99271e-10	0
RPL13	2.98741e-14	-0.471701	0.695	0.766	1.09342e-09	0		Cluster 6 - Non-Specific Transcription
GAPDH	3.05652e-14	-0.447803	0.539	0.635	1.11872e-09	0		Gene	Details	Specificity
SON	3.17958e-14	-0.259335	0.16	0.27	1.16376e-09	0		ZFP36	https://www.proteinatlas.org/ENSG00000128016-ZFP36	Myeloid cells - Immune response
PTMA	3.30812e-14	-0.509341	0.656	0.718	1.2108e-09	0		ACTB	https://www.proteinatlas.org/ENSG00000075624-ACTB	Smooth muscle cells - Muscle contraction
CAV1	3.50501e-14	-0.382831	0.278	0.395	1.28287e-09	0		MT1X	https://www.proteinatlas.org/ENSG00000187193-MT1X	Non-specific redox regulator, oxidative stress
MYH10	3.8994e-14	-0.398592	0.193	0.302	1.42722e-09	0		MT2A	https://www.proteinatlas.org/ENSG00000125148-MT2A	Non-specific
HLA-A	4.32195e-14	-0.426993	0.488	0.576	1.58188e-09	0		DES	https://www.proteinatlas.org/ENSG00000175084-DES	Smooth muscle cells - Muscle contraction
FLNA	4.49576e-14	-0.653332	0.75	0.803	1.64549e-09	0		FOSB	https://www.proteinatlas.org/ENSG00000125740-FOSB	Non-specific - Transcription
ADAM10	4.79183e-14	-0.289611	0.416	0.532	1.75386e-09	0		MT1M	https://www.proteinatlas.org/ENSG00000205364-MT1M	Non-specific
RPS8	5.49939e-14	-0.45276	0.566	0.644	2.01283e-09	0		KLF2	www.proteinatlas.org/ENSG00000127528-KLF2	Endothelial cells - Angiogenesis
MGP	6.01389e-14	-0.501747	0.713	0.782	2.20114e-09	0		JUN	https://www.proteinatlas.org/ENSG00000177606-JUN	Non-specific - Transcription
INHBA	6.16084e-14	-0.53905	0.316	0.44	2.25493e-09	0		C11orf96	https://www.proteinatlas.org/ENSG00000187479-C11orf96	Smooth muscle cells - ECM organisation
TUBA1A	6.38335e-14	-0.345415	0.281	0.393	2.33637e-09	0		DUSP1	https://www.proteinatlas.org/ENSG00000120129-DUSP1	Non-specific - Cell cycle
RPL3	7.31203e-14	-0.446712	0.488	0.587	2.67628e-09	0		MT-CO2	https://www.proteinatlas.org/ENSG00000198712-MT-CO2	Non-specific mitochondrial
RPL17	7.70639e-14	-0.414698	0.457	0.562	2.82062e-09	0		ACTG2	https://www.proteinatlas.org/ENSG00000163017-ACTG2	Smooth muscle cells - Muscle contraction
LPP	8.13314e-14	-0.541565	0.409	0.508	2.97681e-09	0		MYL9	https://www.proteinatlas.org/ENSG00000101335-MYL9	Smooth muscle cells - Muscle contraction
TNS1	8.25165e-14	-0.501302	0.457	0.55	3.02019e-09	0		GADD45B	https://www.proteinatlas.org/ENSG00000099860-GADD45B	Non-specific - Transcription
RPL15	9.14255e-14	-0.464215	0.477	0.564	3.34626e-09	0		BTG2	https://www.proteinatlas.org/ENSG00000159388-BTG2	Non-specific - Transcription
FOXP1	1.12527e-13	-0.290252	0.22	0.331	4.11859e-09	0		UBC	https://www.proteinatlas.org/ENSG00000150991-UBC	Non-specific - Transcription
RPL39	1.35461e-13	-0.455549	0.542	0.619	4.95802e-09	0		IER2	https://www.proteinatlas.org/ENSG00000160888-IER2	Non-specific - Transcription
TMSB4X	1.39313e-13	-0.508456	0.684	0.731	5.09898e-09	0		EGR1	https://www.proteinatlas.org/ENSG00000120738-EGR1	Non-specific - Transcription
SLC25A37	1.40844e-13	-0.25703	0.37	0.484	5.15503e-09	0		JUND	https://www.proteinatlas.org/ENSG00000130522-JUND	Smooth muscle/ mesenchymal - transcription factor binding AP1 sites
LTBP2	1.43607e-13	-0.341341	0.254	0.363	5.25614e-09	0
TIMP2	1.54671e-13	-0.444998	0.502	0.589	5.66113e-09	0
RPL4	1.73114e-13	-0.412113	0.498	0.59	6.33613e-09	0
MT-ND5	1.90421e-13	-0.403761	0.509	0.61	6.96962e-09	0
EEF1A1	1.9965e-13	-0.622468	0.892	0.899	7.3074e-09	0
COL6A2	2.1249e-13	-0.414622	0.606	0.683	7.77736e-09	0
ALDH1B1	2.33998e-13	-0.25859	0.13	0.227	8.56457e-09	0
CD93	3.42033e-13	-0.250903	0.117	0.214	1.25188e-08	0
BGN	3.49029e-13	-0.412686	0.56	0.638	1.27748e-08	0
NFIA	3.64016e-13	-0.330474	0.208	0.315	1.33233e-08	0
CALM1	3.79534e-13	-0.397705	0.345	0.444	1.38913e-08	0
COL6A1	4.01961e-13	-0.394751	0.448	0.553	1.47122e-08	0
CYBRD1	4.05866e-13	-0.257976	0.17	0.276	1.48551e-08	0
HNRNPA1	4.35649e-13	-0.370802	0.319	0.431	1.59452e-08	0
ITGB1	4.77103e-13	-0.415204	0.316	0.418	1.74624e-08	0
S100A6	5.45337e-13	-0.406962	0.666	0.743	1.99599e-08	0
RPLP1	5.82817e-13	-0.543521	0.688	0.74	2.13317e-08	0
RPS16	6.43987e-13	-0.439294	0.464	0.559	2.35706e-08	0
LRRFIP1	7.64969e-13	-0.280032	0.26	0.368	2.79986e-08	0
CCDC80	8.0537e-13	-0.424413	0.432	0.522	2.94773e-08	0
MYLK	9.28499e-13	-0.473332	0.429	0.523	3.3984e-08	0
KLF6	1.25217e-12	-0.342591	0.406	0.508	4.58307e-08	0
RGS5	1.30738e-12	-0.452716	0.301	0.403	4.78514e-08	0
TLN1	1.48593e-12	-0.335506	0.248	0.35	5.43864e-08	0
CSDE1	1.49592e-12	-0.340991	0.269	0.367	5.47521e-08	0
CALM2	1.56267e-12	-0.333034	0.302	0.406	5.71951e-08	0
TPM2	2.09508e-12	-0.587536	0.73	0.77	7.6682e-08	0
RPL6	2.18827e-12	-0.370295	0.394	0.499	8.00929e-08	0
RPL30	2.20275e-12	-0.421973	0.5	0.585	8.06228e-08	0
RPS27	2.59577e-12	-0.525906	0.671	0.722	9.50079e-08	0
COL4A2	2.60327e-12	-0.378254	0.299	0.394	9.52822e-08	0
B2M	2.65661e-12	-0.640883	0.802	0.828	9.72347e-08	0
ENAH	2.80881e-12	-0.302022	0.212	0.313	1.02805e-07	0
SNHG5	2.83244e-12	-0.280002	0.258	0.365	1.0367e-07	0
PPIA	3.07227e-12	-0.357578	0.299	0.4	1.12448e-07	0
PFN1	3.07238e-12	-0.292571	0.301	0.409	1.12452e-07	0
MXRA7	3.11345e-12	-0.351751	0.353	0.449	1.13955e-07	0
PDLIM5	3.16418e-12	-0.289491	0.211	0.309	1.15812e-07	0
NCL	3.4322e-12	-0.320956	0.27	0.378	1.25622e-07	0
RPS13	3.46128e-12	-0.407728	0.458	0.545	1.26686e-07	0
MYL9	3.53043e-12	-0.657864	0.838	0.867	1.29217e-07	0
DST	4.18333e-12	-0.299523	0.21	0.312	1.53114e-07	0
APLP2	4.18667e-12	-0.295891	0.253	0.353	1.53236e-07	0
ACTA2	4.21875e-12	-0.725013	0.725	0.774	1.5441e-07	0
CLIC4	4.39225e-12	-0.343141	0.273	0.374	1.60761e-07	0
RPL24	4.47482e-12	-0.421136	0.4	0.49	1.63783e-07	0
RPL8	5.00111e-12	-0.394892	0.504	0.581	1.83046e-07	0
ATP5F1B	5.27789e-12	-0.266195	0.203	0.304	1.93176e-07	0
NACA	5.35189e-12	-0.334398	0.335	0.433	1.95884e-07	0
TPT1	6.02203e-12	-0.520806	0.72	0.777	2.20412e-07	0
RPL13A	6.25839e-12	-0.439379	0.606	0.687	2.29063e-07	0
SELENOW	6.44527e-12	-0.255524	0.218	0.322	2.35903e-07	0
PRRC2C	6.46677e-12	-0.268212	0.177	0.275	2.3669e-07	0
VIM	7.41176e-12	-0.603858	0.749	0.782	2.71278e-07	0
EEF2	7.6067e-12	-0.449921	0.496	0.588	2.78413e-07	0
RPL21	8.30041e-12	-0.438851	0.556	0.628	3.03803e-07	0
RPL28	8.62869e-12	-0.345719	0.406	0.503	3.15819e-07	0
RPL37	9.21532e-12	-0.443709	0.558	0.632	3.3729e-07	0
ACTG1	9.35711e-12	-0.507092	0.58	0.641	3.4248e-07	0
PABPC1	9.48635e-12	-0.424245	0.459	0.551	3.4721e-07	0
RBPMS	1.1094e-11	-0.258065	0.2	0.303	4.0605e-07	0
RPL18A	1.13363e-11	-0.377041	0.5	0.577	4.14921e-07	0
VCL	1.33685e-11	-0.404198	0.312	0.407	4.893e-07	0
FILIP1L	1.38988e-11	-0.363554	0.18	0.272	5.08709e-07	0
ITGA1	1.58557e-11	-0.256213	0.138	0.23	5.80333e-07	0
PALM2-AKAP2	1.59654e-11	-0.357292	0.186	0.282	5.84349e-07	0
S100A4	1.67583e-11	-0.334923	0.501	0.589	6.1337e-07	0
RPL27	1.71866e-11	-0.398708	0.424	0.509	6.29047e-07	0
SEC62	1.72764e-11	-0.256778	0.209	0.309	6.32333e-07	0
TPM1	1.76497e-11	-0.533459	0.574	0.657	6.45998e-07	0
RPL37A	1.80459e-11	-0.503112	0.571	0.638	6.60497e-07	0
VCAN	2.01952e-11	-0.254859	0.205	0.304	7.39163e-07	0
MFGE8	2.2617e-11	-0.340875	0.348	0.435	8.27806e-07	0
SVIL	2.30662e-11	-0.263479	0.224	0.324	8.44248e-07	0
TUBA1B	2.52389e-11	-0.331716	0.311	0.409	9.2377e-07	0
ACTB	2.75976e-11	-0.636919	0.831	0.866	1.0101e-06	0
COL18A1	2.96129e-11	-0.290827	0.308	0.405	1.08386e-06	0
UBA52	3.04269e-11	-0.342454	0.37	0.461	1.11366e-06	0
MCAM	3.04637e-11	-0.474524	0.37	0.449	1.115e-06	0
YWHAB	3.06831e-11	-0.289676	0.201	0.294	1.12303e-06	0
RPS9	3.20035e-11	-0.327642	0.402	0.493	1.17136e-06	0
RPL23A	3.27114e-11	-0.332581	0.405	0.505	1.19727e-06	0
SRSF2	3.48855e-11	-0.296005	0.158	0.25	1.27684e-06	0
RPS18	3.54935e-11	-0.384807	0.49	0.575	1.2991e-06	0
AQP1	3.5578e-11	-0.357421	0.3	0.399	1.30219e-06	0
ITM2B	3.57947e-11	-0.374157	0.405	0.5	1.31012e-06	0
SLC25A3	3.92053e-11	-0.268331	0.23	0.327	1.43495e-06	0
RPS27A	4.02386e-11	-0.381882	0.484	0.571	1.47277e-06	0
COL1A1	4.0458e-11	-0.518919	0.524	0.588	1.4808e-06	0
DDX5	4.61537e-11	-0.510842	0.454	0.539	1.68927e-06	0
LMOD1	4.70181e-11	-0.365303	0.327	0.426	1.72091e-06	0
RPL34	4.72161e-11	-0.422093	0.588	0.638	1.72816e-06	0
RPL36	5.09484e-11	-0.327795	0.422	0.513	1.86476e-06	0
H3F3A	5.34273e-11	-0.288702	0.231	0.325	1.95549e-06	0
EFEMP1	5.86693e-11	-0.289293	0.2	0.294	2.14735e-06	0
RPS23	6.21915e-11	-0.383831	0.511	0.588	2.27627e-06	0
ANKRD12	6.27282e-11	-0.265127	0.153	0.243	2.29591e-06	0
FHL1	6.88499e-11	-0.409741	0.415	0.496	2.51998e-06	0
RPS24	8.69135e-11	-0.368001	0.528	0.605	3.18112e-06	0
PRSS23	8.75611e-11	-0.273299	0.184	0.273	3.20482e-06	0
FTH1	9.0832e-11	-0.519516	0.716	0.776	3.32454e-06	0
SORBS1	9.4848e-11	-0.306593	0.244	0.34	3.47153e-06	0
CCN3	1.04514e-10	-0.294719	0.186	0.274	3.82533e-06	0
CLIP1	1.24915e-10	-0.256495	0.166	0.254	4.572e-06	0
ANXA2	1.38961e-10	-0.339838	0.332	0.43	5.08611e-06	0
THBS1	1.5122e-10	-0.709397	0.398	0.494	5.53479e-06	0
RPS21	1.51432e-10	-0.357743	0.455	0.54	5.54256e-06	0
CNN1	1.64238e-10	-0.609539	0.58	0.653	6.01127e-06	0
YBX3	1.66976e-10	-0.305643	0.25	0.343	6.11149e-06	0
RPL10	1.87103e-10	-0.444722	0.636	0.708	6.84815e-06	0
FERMT2	1.88143e-10	-0.258102	0.164	0.254	6.88622e-06	0
CD63	1.98718e-10	-0.356821	0.433	0.513	7.27329e-06	0
RPL7A	2.08817e-10	-0.399075	0.473	0.547	7.6429e-06	0
COL4A1	2.10411e-10	-0.298392	0.24	0.334	7.70126e-06	0
CFL1	2.16904e-10	-0.315702	0.346	0.44	7.9389e-06	0
RPS29	2.41143e-10	-0.427361	0.51	0.588	8.82609e-06	0
EIF1	2.42839e-10	-0.445179	0.495	0.582	8.88816e-06	0
MYH9	2.52191e-10	-0.407917	0.431	0.496	9.23043e-06	0
RACK1	2.68543e-10	-0.349016	0.458	0.534	9.82895e-06	0
RPS14	2.89049e-10	-0.347009	0.533	0.613	1.05795e-05	0
EPAS1	2.96401e-10	-0.395247	0.358	0.44	1.08486e-05	0
MACF1	3.12229e-10	-0.257933	0.22	0.312	1.14279e-05	0
TOMM7	3.47322e-10	-0.250367	0.238	0.332	1.27123e-05	0
CCN2	3.57117e-10	-0.505474	0.49	0.562	1.30709e-05	0
NOTCH3	3.72313e-10	-0.27543	0.206	0.295	1.3627e-05	0
VWF	4.13491e-10	-0.267562	0.11	0.188	1.51342e-05	0
A2M	4.18705e-10	-0.377288	0.397	0.485	1.5325e-05	0
EEF1G	4.47338e-10	-0.262053	0.289	0.384	1.6373e-05	0
HNRNPK	4.50884e-10	-0.280173	0.259	0.355	1.65028e-05	0
ACTN1	5.18573e-10	-0.341548	0.318	0.403	1.89803e-05	0
PRELP	5.32178e-10	-0.324388	0.377	0.468	1.94783e-05	0
FAU	5.41584e-10	-0.333081	0.388	0.474	1.98225e-05	0
HSP90B1	5.5253e-10	-0.290395	0.285	0.375	2.02231e-05	0
NEAT1	5.65331e-10	-0.376142	0.629	0.699	2.06917e-05	0
YBX1	5.72203e-10	-0.293163	0.267	0.359	2.09432e-05	0
NUCKS1	5.7523e-10	-0.264684	0.202	0.291	2.1054e-05	0
YWHAZ	6.01697e-10	-0.296055	0.265	0.354	2.20227e-05	0
RPL27A	6.08088e-10	-0.408478	0.5	0.574	2.22566e-05	0
PALLD	6.18146e-10	-0.35302	0.324	0.415	2.26247e-05	0
TAGLN2	6.90162e-10	-0.288118	0.247	0.337	2.52606e-05	0
GLS	6.97577e-10	-0.271694	0.168	0.251	2.5532e-05	0
NFKBIA	7.17155e-10	-0.395429	0.41	0.503	2.62486e-05	0
RPS15A	8.29136e-10	-0.334834	0.386	0.47	3.03472e-05	0
PCBP2	8.46237e-10	-0.287116	0.339	0.43	3.09731e-05	0
SOD3	9.69091e-10	-0.345401	0.322	0.408	3.54697e-05	0
LMNA	1.21691e-09	-0.3139	0.395	0.484	4.454e-05	0
RPLP0	1.31018e-09	-0.375649	0.403	0.482	4.79538e-05	0
RPS28	1.31466e-09	-0.301735	0.42	0.505	4.8118e-05	0
CCDC3	1.34984e-09	-0.289841	0.271	0.363	4.94053e-05	0
TMBIM6	1.40536e-09	-0.293895	0.291	0.379	5.14377e-05	0
RPL36A	1.51605e-09	-0.264448	0.316	0.409	5.54891e-05	0
FOSL2	1.52313e-09	-0.266966	0.181	0.268	5.57479e-05	0
RPS6	2.00615e-09	-0.436808	0.566	0.636	7.34272e-05	0
COL1A2	2.06182e-09	-0.528211	0.688	0.711	7.54647e-05	0
SERPING1	2.10518e-09	-0.256352	0.321	0.415	7.70516e-05	0
PPP1R12B	2.12232e-09	-0.350782	0.262	0.342	7.76792e-05	0
SLC38A2	2.15565e-09	-0.323211	0.248	0.332	7.88988e-05	0
ATF4	2.43987e-09	-0.350055	0.307	0.391	8.93018e-05	0
RAC1	2.45646e-09	-0.265425	0.262	0.345	8.99088e-05	0
AEBP1	2.80221e-09	-0.368185	0.528	0.601	0.000102564	0
SPARC	3.72633e-09	-0.432046	0.613	0.669	0.000136387	0
ADIRF	3.75072e-09	-0.346988	0.434	0.516	0.00013728	0
RPL31	3.79436e-09	-0.428847	0.56	0.616	0.000138878	0
PPP1R14A	3.92919e-09	-0.262378	0.227	0.313	0.000143812	0
RPLP2	4.20509e-09	-0.368478	0.505	0.574	0.000153911	0
CSRP1	4.83272e-09	-0.515545	0.687	0.728	0.000176882	0
RPS5	5.04914e-09	-0.32718	0.419	0.49	0.000184804	0
RPL7	5.38304e-09	-0.356424	0.481	0.553	0.000197025	0
HLA-E	5.86874e-09	-0.451978	0.462	0.527	0.000214802	0
CST3	6.05993e-09	-0.318083	0.516	0.59	0.0002218	0
AHNAK	6.26824e-09	-0.412465	0.52	0.571	0.000229424	0
RPL9	6.59581e-09	-0.423605	0.609	0.66	0.000241413	0
FSTL1	6.85613e-09	-0.266408	0.237	0.318	0.000250941	0
CD151	7.62677e-09	-0.28477	0.24	0.318	0.000279147	0
CARMN	7.64906e-09	-0.275066	0.103	0.172	0.000279963	0
RPS15	7.79178e-09	-0.293014	0.409	0.491	0.000285187	0
IFITM3	8.2027e-09	-0.271072	0.343	0.429	0.000300227	0
DSTN	8.98605e-09	-0.600112	0.625	0.668	0.000328898	0
SFPQ	9.72001e-09	-0.278407	0.235	0.319	0.000355762	0
GNAS	1.08425e-08	-0.376826	0.489	0.554	0.000396848	0
RPL35	1.11575e-08	-0.330895	0.436	0.502	0.000408374	0
FLNC	1.12115e-08	-0.395389	0.411	0.48	0.000410351	0
RBM3	1.12219e-08	-0.269322	0.25	0.331	0.000410734	0
ROCK1	1.14292e-08	-0.269113	0.145	0.221	0.000418322	0
RPS19	1.24072e-08	-0.34921	0.447	0.516	0.000454117	0
HMGB1	1.25735e-08	-0.281048	0.292	0.37	0.000460201	0
HLA-C	1.36347e-08	-0.283641	0.419	0.499	0.000499044	0
RPS2	1.51675e-08	-0.329289	0.453	0.522	0.000555146	0
RPL29	1.52209e-08	-0.296408	0.408	0.489	0.0005571	0
BTG1	1.52407e-08	-0.280153	0.214	0.297	0.000557825	0
RPS11	1.576e-08	-0.384609	0.57	0.618	0.000576833	0
RPL26	1.58098e-08	-0.328459	0.452	0.528	0.000578656	0
RPS4X	1.62215e-08	-0.332315	0.443	0.509	0.000593723	0
CD9	1.63427e-08	-0.271181	0.267	0.345	0.000598161	0
RPS20	2.21339e-08	-0.36966	0.449	0.517	0.000810122	0
RPL14	2.26805e-08	-0.318214	0.427	0.495	0.00083013	0
TMSB10	2.35359e-08	-0.418703	0.583	0.64	0.000861437	0
RPL35A	2.4159e-08	-0.375432	0.487	0.551	0.000884242	0
MT1M	2.68211e-08	0.291241	0.5	0.419	0.000981681	0
LUC7L3	2.69773e-08	-0.279937	0.261	0.339	0.000987395	0
RPL18	2.71268e-08	-0.349078	0.444	0.516	0.000992867	0
RPL19	2.96993e-08	-0.366882	0.534	0.593	0.00108702	0
RPS3A	3.06455e-08	-0.446545	0.554	0.598	0.00112165	0
CCNI	3.18182e-08	-0.277895	0.281	0.364	0.00116458	0
ADAMTS1	3.23333e-08	-0.297034	0.262	0.343	0.00118343	0
HSPB6	3.27842e-08	-0.271527	0.253	0.33	0.00119994	0
UQCRB	3.46083e-08	-0.272806	0.261	0.335	0.0012667	0
PSAP	3.50769e-08	-0.344058	0.431	0.499	0.00128385	0
NDUFA4	3.87466e-08	-0.260103	0.285	0.365	0.00141817	0
UBE2D3	4.19667e-08	-0.302429	0.215	0.294	0.00153602	0
IGFBP5	4.70234e-08	-0.46524	0.607	0.665	0.00172111	0
IER2	6.08209e-08	-0.265435	0.371	0.447	0.00222611	0
EIF4A2	8.63635e-08	-0.255011	0.276	0.353	0.00316099	0
ZFP36L1	9.84934e-08	-0.293566	0.327	0.398	0.00360496	0
HSP90AB1	1.03565e-07	-0.424194	0.503	0.57	0.00379059	0
MYH11	1.05808e-07	-0.599705	0.723	0.767	0.00387269	0
CD59	1.05967e-07	-0.314965	0.366	0.441	0.0038785	0
RPL11	1.09189e-07	-0.360746	0.524	0.581	0.00399644	0
PLPP3	1.11987e-07	-0.292193	0.18	0.252	0.00409885	0
RPS3	1.14381e-07	-0.308277	0.433	0.506	0.00418644	0
DES	1.14959e-07	-0.563923	0.753	0.771	0.0042076	0
CPE	1.52508e-07	-0.309046	0.34	0.412	0.00558196	0
RPS7	1.60197e-07	-0.287916	0.387	0.45	0.00586336	0
TIMP3	2.00809e-07	-0.346689	0.5	0.554	0.0073498	0
RTN4	2.04428e-07	-0.291771	0.303	0.373	0.00748225	0
ACTG2	2.14717e-07	-0.56258	0.558	0.599	0.00785886	0
FST	2.24992e-07	-0.252094	0.122	0.189	0.00823492	0
ID4	2.4763e-07	-0.276807	0.306	0.387	0.0090635	0
NFIB	2.54955e-07	-0.251668	0.232	0.305	0.0093316	0
MFAP4	2.55529e-07	-0.365791	0.413	0.471	0.00935261	0
RPS17	2.58608e-07	-0.326251	0.418	0.476	0.00946533	0
DDX21	2.84276e-07	-0.279039	0.175	0.244	0.0104048	0
GSN	3.09228e-07	-0.446914	0.684	0.704	0.0113181	0
CD81	3.55991e-07	-0.280048	0.392	0.458	0.0130296	0
EGR1	4.29291e-07	-0.3827	0.613	0.663	0.0157125	0
DUSP1	4.53476e-07	-0.330724	0.47	0.535	0.0165977	0
RPL10A	5.412e-07	-0.300491	0.41	0.482	0.0198085	0
NR2F2	5.93465e-07	-0.305401	0.215	0.283	0.0217214	0
IER3	6.20862e-07	-0.542372	0.357	0.426	0.0227242	0
ARID5B	6.31194e-07	-0.251472	0.191	0.263	0.0231023	0
EIF4G2	6.41044e-07	-0.288723	0.302	0.372	0.0234628	0
LDHA	6.77293e-07	-0.272564	0.362	0.429	0.0247896	0
CCL2	6.85047e-07	-0.606805	0.249	0.323	0.0250734	0
ANXA1	7.50835e-07	-0.334619	0.375	0.435	0.0274813	0
ERRFI1	8.25031e-07	-0.329102	0.156	0.221	0.030197	0
PTGIS	8.25068e-07	-0.283846	0.247	0.309	0.0301983	0
SQSTM1	8.345e-07	-0.461747	0.352	0.416	0.0305435	0
RPL22	1.03854e-06	-0.274283	0.415	0.478	0.0380116	0
CCN5	1.80005e-06	-0.332034	0.457	0.503	0.0658837	0
TM4SF1	2.17326e-06	-0.48486	0.302	0.372	0.0795434	0
C11orf96	2.30725e-06	-0.44854	0.799	0.812	0.0844475	0
UBC	2.33487e-06	-0.389592	0.675	0.725	0.0854585	0
CKB	3.97241e-06	-0.282489	0.343	0.402	0.145394	0
TNFRSF12A	4.77258e-06	-0.274012	0.185	0.244	0.174681	0
SERPINE1	4.96871e-06	-0.348919	0.297	0.361	0.18186	0
CLU	5.07021e-06	-0.30883	0.381	0.434	0.185575	0
RPL5	5.29786e-06	-0.340365	0.485	0.532	0.193907	0
PPP1R15A	6.92209e-06	-0.293773	0.355	0.425	0.253355	0
MAP2K3	7.20668e-06	-0.26029	0.175	0.234	0.263772	0
LUM	7.54077e-06	-0.271793	0.374	0.437	0.276	0
EIF4A1	9.23335e-06	-0.381538	0.361	0.422	0.33795	0
NFIC	9.41681e-06	-0.257821	0.333	0.389	0.344665	0
SOD2	9.8625e-06	-0.53825	0.443	0.506	0.360977	0
KLHL21	1.09988e-05	-0.266607	0.165	0.223	0.402567	0
ABL2	1.26185e-05	-0.257697	0.185	0.243	0.461848	0
TSC22D1	1.31214e-05	-0.296514	0.32	0.377	0.480257	0
COL3A1	1.55469e-05	-0.294426	0.348	0.4	0.569033	0
LMCD1	1.75539e-05	-0.438736	0.29	0.346	0.64249	0
DNAJA1	1.99727e-05	-0.34428	0.235	0.293	0.731022	0
IRF1	2.04372e-05	-0.277041	0.195	0.252	0.748021	0
ATP1B3	2.34705e-05	-0.287263	0.211	0.271	0.859046	0
ANXA5	2.4101e-05	-0.302664	0.325	0.384	0.882119	0
JUNB	2.50026e-05	-0.278238	0.607	0.662	0.915121	0
LIF	2.53387e-05	-0.283584	0.131	0.185	0.927423	0
HSPA5	2.53713e-05	-0.267081	0.288	0.351	0.928617	0
CTSL	2.89855e-05	-0.366545	0.207	0.266	1	0
ATP13A3	4.60579e-05	-0.270037	0.179	0.234	1	0
CD44	4.67195e-05	-0.353049	0.367	0.423	1	0
CEBPD	8.31123e-05	-0.288948	0.288	0.34	1	0
EMP1	8.44943e-05	-0.29959	0.367	0.417	1	0
ADAMTS4	8.98991e-05	-0.363742	0.248	0.307	1	0
CD74	9.17468e-05	-0.290165	0.462	0.51	1	0
NNMT	9.35778e-05	-0.322994	0.312	0.366	1	0
TXNIP	9.63644e-05	-0.268667	0.199	0.247	1	0
PLAU	0.000103627	-0.266356	0.13	0.18	1	0
HSPA8	0.000182035	-0.367074	0.411	0.471	1	0
UBB	0.000182401	-0.340418	0.477	0.514	1	0
MAFF	0.000297949	-0.288099	0.218	0.267	1	0
DCN	0.000385168	-0.437811	0.659	0.664	1	0
FTL	0.000400272	-0.320684	0.681	0.706	1	0
CDKN1A	0.000411363	-0.407202	0.402	0.447	1	0
MEDAG	0.000443527	-0.393951	0.225	0.272	1	0
CXCL8	0.000615203	-0.609996	0.224	0.27	1	0
HNRNPA2B1	0.000824955	-0.258322	0.308	0.344	1	0
IL6	0.0010611	-0.571058	0.29	0.329	1	0
FBLN1	0.0013362	-0.290782	0.494	0.517	1	0
PTGS2	0.0022954	-0.251731	0.167	0.206	1	0
FOS	0.00235694	-0.25539	0.761	0.768	1	0
HBA2	0.00236262	-0.287429	0.114	0.152	1	0
CXCL3	0.00437628	-0.296656	0.144	0.177	1	0
NAMPT	0.00584776	-0.297966	0.301	0.338	1	0
ICAM1	0.00787047	-0.297951	0.246	0.281	1	0
DES.1	1.45819e-102	1.02861	0.935	0.729	5.33713e-98	1
MYL9.1	1.18975e-89	0.993367	0.965	0.838	4.35462e-85	1
ACTG2.1	4.86073e-84	1.01929	0.8	0.543	1.77908e-79	1
TPM2.1	2.11072e-79	0.8897	0.916	0.727	7.72545e-75	1
FLNA.1	1.25788e-74	0.904593	0.93	0.76	4.60396e-70	1
TAGLN.1	1.38994e-71	0.886694	0.98	0.907	5.08731e-67	1
CNN1.1	1.73579e-68	0.856639	0.837	0.593	6.35315e-64	1
MYH11.1	7.097e-65	0.888147	0.909	0.723	2.59757e-60	1
CSRP1.1	8.21666e-63	0.815977	0.882	0.683	3.00738e-58	1
ACTB.1	1.26659e-52	0.798661	0.958	0.836	4.63584e-48	1
ACTA2.1	9.81469e-51	0.870362	0.894	0.734	3.59227e-46	1
C11orf96.1	1.62932e-48	0.562261	0.928	0.783	5.96346e-44	1
SMTN	8.38608e-44	0.533899	0.484	0.268	3.06939e-39	1
FLNC.1	3.33752e-42	0.625151	0.637	0.427	1.22156e-37	1
MYLK.1	4.3637e-38	0.654593	0.665	0.467	1.59716e-33	1
GAPDH.1	4.52967e-38	0.57108	0.764	0.581	1.65791e-33	1
KLF2	5.89989e-38	0.565207	0.589	0.395	2.15942e-33	1
HSPB1	2.10657e-37	0.645007	0.819	0.665	7.71024e-33	1
MYL6.1	6.33228e-35	0.587628	0.85	0.724	2.31768e-30	1
MCAM.1	2.80883e-33	0.562009	0.586	0.398	1.02806e-28	1
ATF3	6.8324e-32	0.696975	0.553	0.371	2.50073e-27	1
MUSTN1	1.66201e-31	0.482631	0.462	0.281	6.08312e-27	1
CKB.1	8.35204e-31	0.497256	0.537	0.357	3.05693e-26	1
CYFIP2	8.36964e-31	0.338049	0.279	0.131	3.06337e-26	1
PBXIP1	1.0887e-30	0.39221	0.336	0.176	3.98476e-26	1
TPM1.1	1.16226e-30	0.656602	0.766	0.611	4.25397e-26	1
DSTN.1	1.67871e-30	0.696591	0.779	0.632	6.14426e-26	1
PDLIM3.1	2.28876e-30	0.483912	0.589	0.406	8.37708e-26	1
MFAP4.1	2.55869e-30	0.526105	0.605	0.426	9.36506e-26	1
FOS.1	1.84158e-29	0.660512	0.835	0.751	6.74038e-25	1
HMCN2	4.0067e-29	0.367045	0.388	0.221	1.46649e-24	1
P2RX1	7.72216e-29	0.37809	0.334	0.178	2.82639e-24	1
PPP1R14A.1	9.26591e-29	0.401768	0.438	0.263	3.39142e-24	1
TNC.1	1.6151e-28	0.558347	0.589	0.416	5.91144e-24	1
PDLIM7	2.87547e-28	0.452213	0.478	0.306	1.05245e-23	1
S100A6.1	4.11866e-27	0.413258	0.846	0.7	1.50747e-22	1
PPDPF	5.61365e-27	0.363977	0.479	0.308	2.05465e-22	1
MIF	2.72584e-26	0.319584	0.443	0.27	9.97684e-22	1
AOC3	3.75517e-26	0.400485	0.43	0.265	1.37443e-21	1
SELENOM	4.05123e-25	0.375731	0.443	0.277	1.48279e-20	1
HSPB6.1	1.71147e-24	0.41425	0.444	0.284	6.26416e-20	1
FHL1.1	2.13324e-24	0.469568	0.612	0.449	7.80788e-20	1
NDUFA4.1	2.73125e-24	0.402526	0.485	0.317	9.99664e-20	1
JUN	2.7704e-24	0.655245	0.728	0.626	1.01399e-19	1
RHOB	3.74469e-24	0.510634	0.607	0.454	1.37059e-19	1
ADIRF.1	1.34517e-23	0.441824	0.63	0.469	4.92345e-19	1
EGR1.1	3.45746e-23	0.580956	0.755	0.629	1.26546e-18	1
JUNB.1	5.99526e-23	0.502485	0.769	0.623	2.19433e-18	1
LMOD1.1	9.15927e-22	0.489724	0.523	0.379	3.35239e-17	1
CRYAB	1.10494e-21	0.51179	0.535	0.378	4.04419e-17	1
TNS1.1	1.45679e-21	0.4916	0.64	0.505	5.33199e-17	1
FOSB	2.17233e-21	0.545318	0.695	0.571	7.95094e-17	1
ZFP36	1.33048e-20	0.558341	0.74	0.616	4.8697e-16	1
PLN	1.64727e-20	0.341397	0.351	0.216	6.02918e-16	1
RPL41.1	2.95432e-20	0.371032	0.838	0.722	1.08131e-15	1
RPLP1.1	3.61368e-20	0.404099	0.833	0.705	1.32264e-15	1
PFN1.1	5.04425e-20	0.360298	0.508	0.359	1.84625e-15	1
COL6A2.1	8.16385e-20	0.410883	0.771	0.643	2.98805e-15	1
TGFB1I1	1.03198e-19	0.269281	0.293	0.168	3.77716e-15	1
IGFBP7.1	1.26482e-19	0.423043	0.877	0.773	4.62938e-15	1
BTG2	3.86848e-19	0.332123	0.4	0.264	1.4159e-14	1
THBS1.1	8.272e-19	0.614224	0.601	0.445	3.02763e-14	1
RBPMS.1	1.39917e-18	0.334243	0.394	0.256	5.1211e-14	1
ITGA7	1.75403e-18	0.291931	0.292	0.172	6.41991e-14	1
AEBP1.1	1.85366e-18	0.388768	0.694	0.561	6.78458e-14	1
GPM6A.1	2.79574e-18	-0.29661	0.63	0.761	1.02327e-13	1
WDR1	3.4883e-18	0.297213	0.377	0.242	1.27675e-13	1
MXRA7.1	3.83192e-18	0.409388	0.537	0.405	1.40252e-13	1
SYNPO2.1	9.49187e-18	0.52398	0.601	0.476	3.47412e-13	1
DEPP1	1.52055e-17	0.255193	0.255	0.143	5.56537e-13	1
CCN1.1	1.63343e-17	0.50114	0.475	0.336	5.97852e-13	1
CLIC4.1	2.3656e-17	0.34385	0.465	0.327	8.65834e-13	1
PPP1R12B.1	2.48313e-17	0.352908	0.433	0.301	9.08849e-13	1
S100A4.1	4.29238e-17	0.326657	0.678	0.546	1.57106e-12	1
ARID5A	4.37821e-17	0.257731	0.279	0.165	1.60247e-12	1
MFGE8.1	7.32509e-17	0.307442	0.53	0.392	2.68106e-12	1
VCL.1	1.00123e-16	0.373067	0.499	0.362	3.66459e-12	1
SOD3.1	1.16102e-16	0.366737	0.5	0.365	4.24944e-12	1
SLMAP	1.31551e-16	0.271149	0.315	0.196	4.81488e-12	1
GADD45B	1.62747e-16	0.343797	0.592	0.449	5.95669e-12	1
RPL19.1	2.3798e-16	0.312676	0.696	0.554	8.7103e-12	1
CD151.1	2.57319e-16	0.355894	0.402	0.28	9.41813e-12	1
COX6C	2.69018e-16	0.262926	0.347	0.223	9.84633e-12	1
BGN.1	2.88146e-16	0.289182	0.729	0.597	1.05464e-11	1
ITGA5	2.96091e-16	0.276139	0.44	0.309	1.08372e-11	1
RASSF3	7.14966e-16	0.256563	0.245	0.142	2.61685e-11	1
TLN1.1	8.62417e-16	0.352335	0.427	0.306	3.15653e-11	1
CD63.1	1.09651e-15	0.275464	0.607	0.471	4.01335e-11	1
MRVI1	1.42692e-15	0.254875	0.306	0.191	5.22266e-11	1
JUND	1.4493e-15	0.362478	0.696	0.576	5.30457e-11	1
DUSP1.1	1.65907e-15	0.448507	0.623	0.499	6.07237e-11	1
ACTN1.1	2.26075e-15	0.359399	0.487	0.363	8.27458e-11	1
YWHAH	2.38514e-15	0.307721	0.399	0.28	8.72986e-11	1
SYNM	4.05633e-15	0.327506	0.383	0.264	1.48466e-10	1
ZYX	4.28955e-15	0.26216	0.364	0.247	1.57002e-10	1
LGALS1.1	6.26857e-15	0.342196	0.6	0.471	2.29436e-10	1
COX7C	6.98834e-15	0.316861	0.382	0.264	2.5578e-10	1
UBC.1	7.10817e-15	0.438952	0.79	0.697	2.60166e-10	1
RRAD	7.99318e-15	0.254021	0.316	0.201	2.92558e-10	1
GAS6	1.61604e-14	0.271401	0.383	0.263	5.91488e-10	1
EIF1.1	1.82593e-14	0.254652	0.675	0.538	6.68309e-10	1
RPL32.1	2.03262e-14	0.312705	0.758	0.649	7.43958e-10	1
HSPG2.1	2.22459e-14	0.313492	0.521	0.39	8.14222e-10	1
RPS10	2.50801e-14	0.259625	0.538	0.403	9.17955e-10	1
RPL8.1	3.01328e-14	0.263954	0.661	0.543	1.10289e-09	1
CST3.1	3.31194e-14	0.329475	0.66	0.555	1.2122e-09	1
FAU.1	3.31806e-14	0.292995	0.559	0.433	1.21444e-09	1
RPS15.1	3.41163e-14	0.288338	0.577	0.451	1.24869e-09	1
FTL.1	9.43046e-14	0.313199	0.791	0.68	3.45164e-09	1
PALLD.1	1.53585e-13	0.330895	0.491	0.374	5.62137e-09	1
HLA-C.1	1.69929e-13	0.318723	0.571	0.462	6.21958e-09	1
TUBA1A.1	2.14217e-13	0.297321	0.464	0.348	7.84055e-09	1
CCDC3.1	3.82042e-13	0.359846	0.437	0.323	1.39831e-08	1
CDKN1A.1	4.52221e-13	0.352074	0.546	0.413	1.65517e-08	1
EEF1A1.1	4.81369e-13	0.321786	0.932	0.89	1.76186e-08	1
CD81.1	6.33793e-13	0.279694	0.544	0.422	2.31975e-08	1
HSPB8	8.25516e-13	0.293418	0.269	0.169	3.02147e-08	1
HLA-A.1	1.59268e-12	0.297855	0.643	0.538	5.82936e-08	1
RPL10.1	1.77508e-12	0.273256	0.786	0.672	6.49698e-08	1
LDHA.1	1.94407e-12	0.257297	0.511	0.393	7.11548e-08	1
SELENOW.1	2.2509e-12	0.266433	0.387	0.281	8.23853e-08	1
RHOA	2.87616e-12	0.306156	0.476	0.373	1.0527e-07	1
MT-CO1.1	3.00644e-12	0.418218	0.921	0.855	1.10039e-07	1
TNFRSF12A.1	3.19723e-12	0.263927	0.317	0.212	1.17022e-07	1
DNAJA4	3.66714e-12	0.336333	0.24	0.15	1.34221e-07	1
CALD1.1	4.26566e-12	0.38501	0.822	0.739	1.56128e-07	1
TMEM47.1	4.57974e-12	0.256383	0.334	0.231	1.67623e-07	1
SPARCL1.1	6.81799e-12	0.31864	0.65	0.539	2.49545e-07	1
PPIA.1	7.52368e-12	0.284798	0.468	0.358	2.75374e-07	1
RPL37A.1	1.06189e-11	0.254588	0.724	0.601	3.88664e-07	1
SORBS1.1	1.09213e-11	0.365923	0.397	0.303	3.99732e-07	1
IGFBP5.1	1.13539e-11	0.565231	0.707	0.641	4.15564e-07	1
RPL4.1	1.20254e-11	0.277333	0.662	0.55	4.40142e-07	1
FN1.1	1.22805e-11	0.358662	0.73	0.641	4.49478e-07	1
ATP5F1B.1	1.27912e-11	0.273107	0.363	0.264	4.68169e-07	1
CYB5R3.1	1.67416e-11	0.309316	0.537	0.426	6.12758e-07	1
UBB.1	2.17041e-11	0.376931	0.595	0.486	7.94391e-07	1
COL6A1.1	4.94095e-11	0.340523	0.611	0.513	1.80844e-06	1
CALM1.1	5.23675e-11	0.271269	0.512	0.403	1.9167e-06	1
RPL5.1	1.0477e-10	0.301369	0.609	0.502	3.8347e-06	1
KANK2	1.05003e-10	0.27887	0.325	0.236	3.84323e-06	1
FTH1.1	1.11286e-10	0.267607	0.835	0.747	4.07317e-06	1
RPL9.1	1.27163e-10	0.294807	0.729	0.631	4.65428e-06	1
CSDE1.1	1.42774e-10	0.281107	0.426	0.329	5.22566e-06	1
SH3BGRL	1.7535e-10	0.275751	0.321	0.228	6.41798e-06	1
RPL15.1	1.79182e-10	0.277224	0.627	0.527	6.55826e-06	1
RPS23.1	1.96217e-10	0.253771	0.646	0.555	7.18173e-06	1
PTGIS.1	2.2222e-10	0.260025	0.375	0.278	8.13347e-06	1
RPL12.1	2.39145e-10	0.264976	0.642	0.549	8.75294e-06	1
TMSB4X.1	2.86233e-10	0.256527	0.792	0.705	1.04764e-05	1
CAVIN1.1	3.64798e-10	0.328407	0.618	0.529	1.3352e-05	1
RPL21.1	4.30058e-10	0.272689	0.683	0.597	1.57406e-05	1
RPL23A.1	4.69135e-10	0.265245	0.57	0.464	1.71708e-05	1
RPS27.1	5.15564e-10	0.275285	0.787	0.694	1.88702e-05	1
RPS20.1	6.41138e-10	0.299834	0.588	0.484	2.34663e-05	1
MIDN	6.62412e-10	0.250802	0.325	0.233	2.42449e-05	1
MT-CO2.1	8.74897e-10	0.300187	0.903	0.847	3.20221e-05	1
RPL13A.1	8.79596e-10	0.251733	0.745	0.653	3.21941e-05	1
LPP.1	9.41028e-10	0.359899	0.554	0.472	3.44426e-05	1
COL18A1.1	1.0624e-09	0.283746	0.458	0.368	3.8885e-05	1
MYH9.1	1.73765e-09	0.315232	0.548	0.467	6.35997e-05	1
SVIL.1	2.2328e-09	0.286852	0.373	0.287	8.17227e-05	1
RPS11.1	2.66513e-09	0.254006	0.683	0.591	9.75464e-05	1
EEF2.1	3.01701e-09	0.315899	0.639	0.553	0.000110426	1
HSPA1B	4.69918e-09	0.587473	0.521	0.431	0.000171995	1
RPL23.1	4.79908e-09	0.263382	0.597	0.508	0.000175651	1
COL4A2.1	8.33022e-09	0.262411	0.446	0.358	0.000304895	1
ITGB1.1	8.85398e-09	0.275751	0.462	0.381	0.000324064	1
LMCD1.1	2.45952e-08	0.30913	0.411	0.317	0.000900207	1
PPP1R15A.1	2.50763e-08	0.291267	0.498	0.39	0.000917816	1
RPL31.1	3.09769e-08	0.252115	0.674	0.588	0.00113379	1
PTMA.1	4.54672e-08	0.270659	0.761	0.692	0.00166414	1
H3F3B.1	5.05215e-08	0.251335	0.593	0.495	0.00184914	1
NR4A1	6.14471e-08	0.326377	0.568	0.48	0.00224903	1
RPL38.1	9.08539e-08	0.263886	0.568	0.481	0.00332534	1
RPL27A.1	1.7089e-07	0.275457	0.619	0.545	0.00625476	1
SLC38A2.1	2.21933e-07	0.343023	0.375	0.301	0.00812298	1
B2M.1	8.46173e-07	0.287613	0.869	0.812	0.0309708	1
MT1E	1.12205e-06	0.259245	0.579	0.498	0.0410683	1
ERRFI1.1	4.30114e-06	0.253594	0.26	0.195	0.157426	1
HSPA6	7.94865e-06	0.252042	0.239	0.179	0.290929	1
MTRNR2L12.1	1.01533e-05	0.38045	0.846	0.811	0.371622	1
GNAS.1	2.68845e-05	0.263717	0.588	0.53	0.983998	1
MCL1	3.35299e-05	0.251037	0.497	0.433	1	1
CFD	3.42291e-05	-0.278713	0.153	0.207	1	1
HSPA8.1	4.22027e-05	0.340031	0.512	0.446	1	1
DNAJB1	0.000208344	0.502434	0.497	0.455	1	1
IRF1.1	0.000289465	0.268432	0.283	0.231	1	1
HSPA1A	0.000308595	0.523793	0.505	0.466	1	1
HSPH1	0.000611332	0.271845	0.342	0.294	1	1
CCN2.1	0.00250787	0.306725	0.583	0.538	1	1
S100A6.2	2.53694e-88	-1.12533	0.487	0.771	9.28547e-84	2
RPLP1.2	3.83701e-84	-1.16766	0.485	0.774	1.40438e-79	2
RPL41.2	5.06721e-83	-1.13805	0.542	0.781	1.85465e-78	2
C11orf96.2	2.97808e-81	-1.36759	0.615	0.846	1.09001e-76	2
EEF1A1.2	1.37663e-80	-1.32454	0.773	0.921	5.0386e-76	2
MYL9.2	2.06379e-79	-1.43115	0.749	0.882	7.55366e-75	2
ACTB.2	7.97058e-77	-1.38546	0.73	0.883	2.91731e-72	2
FTL.2	1.26192e-76	-1.16707	0.461	0.746	4.61874e-72	2
GAPDH.2	1.73059e-73	-0.99517	0.35	0.664	6.33415e-69	2
TPT1.1	7.9463e-73	-1.17293	0.571	0.801	2.90843e-68	2
RPS27.2	6.0811e-71	-1.08717	0.48	0.754	2.22574e-66	2
TPM2.2	3.00716e-70	-1.22685	0.593	0.793	1.10065e-65	2
TMSB4X.2	2.60204e-69	-1.02813	0.512	0.76	9.52374e-65	2
RPL10.2	3.84887e-69	-1.06309	0.472	0.734	1.40872e-64	2
RPL19.2	8.43705e-68	-0.952331	0.327	0.628	3.08805e-63	2
FTH1.2	1.07505e-67	-1.19283	0.581	0.798	3.93481e-63	2
RPL32.2	2.8218e-67	-0.994718	0.449	0.71	1.03281e-62	2
RPL37A.2	1.08403e-64	-1.03653	0.375	0.671	3.96767e-60	2
HSPB1.1	8.57428e-63	-1.1474	0.504	0.728	3.13827e-58	2
RPL37.1	9.30676e-63	-0.938988	0.378	0.661	3.40637e-58	2
RPS11.2	9.38919e-63	-0.909693	0.367	0.653	3.43654e-58	2
CSRP1.2	2.38542e-62	-1.17879	0.557	0.75	8.73086e-58	2
JUNB.2	2.47487e-62	-1.04684	0.415	0.694	9.05829e-58	2
DES.2	4.0671e-62	-1.25037	0.631	0.793	1.4886e-57	2
RPS8.1	4.7454e-62	-0.955422	0.401	0.67	1.73687e-57	2
TAGLN.2	9.9595e-62	-1.32237	0.91	0.922	3.64528e-57	2
COL6A2.2	1.69921e-61	-0.933776	0.462	0.705	6.21929e-57	2
RPL35A.1	4.87889e-61	-0.8938	0.283	0.585	1.78572e-56	2
RPL13A.2	5.93116e-61	-0.984752	0.452	0.711	2.17087e-56	2
RPL3.1	7.77652e-61	-0.918946	0.332	0.61	2.84628e-56	2
MYL6.2	1.43372e-60	-1.02737	0.586	0.777	5.24755e-56	2
TMSB10.1	2.53201e-60	-0.997623	0.402	0.67	9.26743e-56	2
MYH11.2	5.75185e-60	-1.27564	0.613	0.784	2.10523e-55	2
FLNA.2	9.82468e-60	-1.19196	0.666	0.815	3.59593e-55	2
RPL34.1	1.429e-59	-0.916949	0.397	0.67	5.23027e-55	2
RPL13.1	1.88466e-59	-0.968575	0.588	0.782	6.89806e-55	2
RPL9.2	2.27125e-59	-0.983974	0.433	0.69	8.313e-55	2
RPL18A.1	2.63824e-59	-0.84657	0.324	0.605	9.65624e-55	2
ZFP36.1	5.97629e-59	-1.01618	0.407	0.682	2.18738e-54	2
RPL30.1	7.1678e-59	-0.873829	0.32	0.614	2.62348e-54	2
RPS12.1	9.48895e-59	-0.957325	0.451	0.692	3.47305e-54	2
RPS21.1	1.0676e-58	-0.827591	0.274	0.569	3.90752e-54	2
RPLP2.1	1.26221e-58	-0.914879	0.323	0.604	4.61981e-54	2
B2M.2	8.16264e-58	-1.24623	0.693	0.847	2.98761e-53	2
IGFBP7.2	8.51979e-58	-1.22754	0.644	0.82	3.11833e-53	2
MGP.1	6.7928e-57	-1.05672	0.634	0.793	2.48623e-52	2
ADIRF.2	9.03743e-57	-0.805539	0.257	0.543	3.30779e-52	2
RPS28.1	1.08327e-56	-0.748394	0.241	0.533	3.96486e-52	2
VIM.1	1.3802e-56	-1.10634	0.613	0.806	5.05167e-52	2
RPS24.1	2.13751e-56	-0.859766	0.361	0.631	7.82348e-52	2
RPL21.2	3.91598e-56	-0.896795	0.401	0.652	1.43329e-51	2
S100A4.2	6.96591e-56	-0.805525	0.341	0.614	2.54959e-51	2
RPS15.2	1.41637e-55	-0.806236	0.241	0.518	5.18406e-51	2
RPS23.2	4.80982e-55	-0.877579	0.343	0.614	1.76044e-50	2
CST3.2	6.67149e-55	-0.817896	0.352	0.616	2.44183e-50	2
RPS3A.1	7.56117e-55	-0.915059	0.364	0.63	2.76746e-50	2
RPL17.1	1.44295e-54	-0.825491	0.307	0.583	5.28133e-50	2
UBC.2	1.48624e-53	-1.05793	0.548	0.745	5.43979e-49	2
RPS27A.1	1.64624e-53	-0.82783	0.328	0.595	6.02541e-49	2
RPS3.1	3.96422e-53	-0.748649	0.251	0.536	1.45094e-48	2
RPL11.1	4.81867e-53	-0.885629	0.355	0.609	1.76368e-48	2
RPL39.1	7.19816e-53	-0.870166	0.397	0.641	2.6346e-48	2
BGN.2	9.30022e-53	-0.855164	0.407	0.661	3.40397e-48	2
RPL28.1	2.37097e-52	-0.73832	0.246	0.526	8.67798e-48	2
ACTG2.2	2.64388e-52	-1.06762	0.387	0.628	9.67686e-48	2
CD63.2	3.13458e-52	-0.736423	0.259	0.54	1.14729e-47	2
RPL8.2	7.09888e-52	-0.80512	0.346	0.606	2.59826e-47	2
RPS4X.1	1.6835e-51	-0.765965	0.27	0.537	6.1618e-47	2
RPL18.1	2.33217e-51	-0.819037	0.27	0.544	8.53599e-47	2
RPL36.1	2.48223e-51	-0.71681	0.271	0.536	9.08522e-47	2
FOS.2	4.24522e-51	-0.954343	0.641	0.789	1.55379e-46	2
RPS18.1	6.70478e-51	-0.859029	0.344	0.597	2.45402e-46	2
RPL29.1	6.86971e-51	-0.732881	0.238	0.516	2.51438e-46	2
RPS6.1	8.14076e-51	-0.918165	0.42	0.659	2.9796e-46	2
RPS14.1	1.0024e-50	-0.814303	0.394	0.634	3.66889e-46	2
RPS10.1	1.78078e-50	-0.675172	0.193	0.472	6.51782e-46	2
RPL7A.1	1.06879e-49	-0.782359	0.303	0.574	3.91187e-45	2
RPL23A.2	1.10607e-48	-0.742057	0.261	0.525	4.04832e-44	2
RACK1.1	1.27945e-48	-0.717884	0.3	0.559	4.6829e-44	2
RPL12.2	1.32996e-48	-0.761724	0.347	0.607	4.8678e-44	2
RPS15A.1	1.50766e-48	-0.733173	0.232	0.494	5.51818e-44	2
LGALS1.2	2.04677e-48	-0.75296	0.275	0.536	7.49137e-44	2
AEBP1.2	3.7372e-48	-0.805649	0.384	0.623	1.36785e-43	2
RPS20.2	8.13765e-48	-0.807733	0.282	0.544	2.97846e-43	2
MT2A	8.77863e-48	-1.57805	0.739	0.836	3.21307e-43	2
RPL14.1	9.00061e-48	-0.723398	0.256	0.522	3.29431e-43	2
RPS2.1	9.60151e-48	-0.782249	0.297	0.547	3.51425e-43	2
ACTA2.2	1.22384e-47	-1.21009	0.644	0.786	4.47937e-43	2
RPL5.2	1.23557e-47	-0.782308	0.307	0.562	4.52229e-43	2
GSN.1	1.3926e-47	-1.03561	0.526	0.732	5.09704e-43	2
DSTN.2	2.30651e-47	-1.07287	0.489	0.691	8.44207e-43	2
EIF1.2	2.47531e-47	-0.914281	0.337	0.606	9.05988e-43	2
DCN.1	1.7994e-46	-1.07582	0.489	0.696	6.586e-42	2
RPL27.1	4.19494e-46	-0.728279	0.278	0.531	1.53539e-41	2
RHOB.1	5.19999e-46	-0.708161	0.269	0.522	1.90325e-41	2
ACTG1.1	7.15418e-46	-0.89773	0.442	0.663	2.6185e-41	2
RPS29.1	1.05752e-45	-0.842904	0.375	0.609	3.87062e-41	2
MT-CO1.2	1.24434e-45	-0.956641	0.759	0.887	4.5544e-41	2
RPL6.1	1.538e-45	-0.708492	0.259	0.518	5.62922e-41	2
RPL10A.1	1.80314e-45	-0.733555	0.254	0.506	6.59968e-41	2
RPL15.2	1.97594e-45	-0.817305	0.348	0.583	7.23213e-41	2
RPL4.2	2.02999e-45	-0.767329	0.373	0.608	7.42998e-41	2
EGR1.2	2.10024e-45	-0.945051	0.471	0.686	7.6871e-41	2
RPL31.2	2.50658e-45	-0.820687	0.401	0.642	9.17432e-41	2
FAU.2	4.87628e-45	-0.697851	0.237	0.497	1.78477e-40	2
PTMA.2	5.24968e-45	-0.846716	0.538	0.736	1.92144e-40	2
RPS16.1	7.11877e-45	-0.803143	0.333	0.577	2.60554e-40	2
RPS13.1	2.70853e-44	-0.768251	0.321	0.565	9.9135e-40	2
RPS25.1	3.85632e-44	-0.774934	0.279	0.524	1.41145e-39	2
HLA-A.2	5.73675e-44	-0.755602	0.36	0.594	2.09971e-39	2
RPS19.1	1.50737e-43	-0.732339	0.298	0.539	5.51714e-39	2
EEF2.2	1.67237e-43	-0.891243	0.376	0.605	6.12105e-39	2
CCN5.1	4.57236e-43	-0.720947	0.287	0.532	1.67353e-38	2
CNN1.2	4.95485e-43	-1.03918	0.478	0.668	1.81353e-38	2
RPL35.1	2.01441e-42	-0.691312	0.286	0.526	7.37293e-38	2
MT-CO2.2	3.88275e-42	-0.812088	0.752	0.877	1.42113e-37	2
SPARCL1.2	4.25521e-42	-0.834523	0.369	0.595	1.55745e-37	2
SPARC.1	4.30694e-42	-0.890276	0.485	0.689	1.57638e-37	2
RPL24.1	1.38355e-41	-0.739348	0.269	0.509	5.06394e-37	2
MFAP4.2	2.09792e-41	-0.716045	0.252	0.497	7.67861e-37	2
RPL22.1	2.44931e-41	-0.671259	0.264	0.502	8.96474e-37	2
RPL27A.2	2.85044e-41	-0.786853	0.374	0.593	1.04329e-36	2
CD81.2	3.56827e-41	-0.661637	0.243	0.482	1.30602e-36	2
RPL26.1	6.8851e-41	-0.761461	0.316	0.549	2.52002e-36	2
JUND.1	7.25514e-41	-0.670286	0.41	0.634	2.65545e-36	2
FOSB.1	2.71996e-40	-0.73673	0.41	0.628	9.95531e-36	2
RPL7.1	3.50046e-40	-0.770878	0.355	0.572	1.2812e-35	2
PABPC1.1	3.53787e-40	-0.776628	0.334	0.569	1.2949e-35	2
RPL38.2	4.41561e-40	-0.731551	0.301	0.534	1.61616e-35	2
HNRNPA1.1	9.48408e-40	-0.638526	0.204	0.446	3.47127e-35	2
RPLP0.1	1.10394e-39	-0.74276	0.271	0.501	4.04055e-35	2
PSAP.1	2.63061e-39	-0.731451	0.292	0.521	9.62829e-35	2
DUSP1.2	2.75296e-39	-0.761211	0.325	0.558	1.00761e-34	2
LMNA.1	3.79128e-39	-0.673213	0.257	0.504	1.38765e-34	2
CD74.1	5.62629e-39	-0.766756	0.323	0.533	2.05928e-34	2
UBA52.1	7.25774e-39	-0.641414	0.243	0.48	2.65641e-34	2
HLA-E.1	7.42622e-39	-0.83124	0.32	0.55	2.71807e-34	2
RPS5.1	7.88879e-39	-0.675536	0.284	0.511	2.88738e-34	2
IFITM3.1	2.76397e-38	-0.603241	0.211	0.448	1.01164e-33	2
FLNC.2	3.35317e-38	-0.783252	0.277	0.501	1.2273e-33	2
HLA-C.2	4.4039e-38	-0.652338	0.297	0.517	1.61187e-33	2
SERPING1.1	4.78689e-38	-0.590206	0.202	0.431	1.75205e-33	2
GNAS.2	5.47443e-38	-0.765515	0.36	0.574	2.0037e-33	2
IER2.1	1.08861e-37	-0.590867	0.241	0.467	3.98443e-33	2
RPS9.1	1.77234e-37	-0.650436	0.286	0.509	6.48695e-33	2
CFL1.1	2.56947e-37	-0.592327	0.224	0.457	9.40452e-33	2
TIMP3.1	4.54732e-37	-0.746109	0.365	0.576	1.66437e-32	2
MT1X	5.87179e-37	-1.25285	0.364	0.55	2.14913e-32	2
LDHA.2	9.70165e-37	-0.632624	0.224	0.451	3.5509e-32	2
RPS7.1	1.47843e-36	-0.629359	0.254	0.471	5.41119e-32	2
MIF.1	1.64389e-36	-0.464584	0.114	0.337	6.01681e-32	2
PPIA.2	3.19755e-36	-0.616583	0.19	0.414	1.17034e-31	2
ANXA2.1	6.33008e-36	-0.613921	0.214	0.446	2.31687e-31	2
MT1E.1	8.12749e-36	-1.13805	0.351	0.543	2.97474e-31	2
SOD3.2	9.92385e-36	-0.616719	0.202	0.425	3.63223e-31	2
EPAS1.1	1.35405e-35	-0.694052	0.236	0.458	4.95594e-31	2
RPS17.1	2.31824e-35	-0.6678	0.286	0.497	8.485e-31	2
RPL36A.1	3.09533e-35	-0.566807	0.201	0.425	1.13292e-30	2
HLA-B.1	6.40248e-35	-0.920261	0.456	0.634	2.34337e-30	2
TIMP2.1	8.59801e-35	-0.745103	0.415	0.6	3.14696e-30	2
UBB.2	9.23844e-35	-0.83293	0.324	0.54	3.38136e-30	2
GADD45B.1	1.47175e-34	-0.649451	0.292	0.509	5.38675e-30	2
MCAM.2	2.5606e-34	-0.697247	0.254	0.466	9.37205e-30	2
H3F3B.2	2.62042e-34	-0.808347	0.333	0.546	9.59101e-30	2
CKB.2	7.33446e-34	-0.604623	0.211	0.423	2.68449e-29	2
RPL23.2	7.46292e-34	-0.74606	0.356	0.556	2.7315e-29	2
A2M.1	7.70407e-34	-0.678773	0.293	0.499	2.81977e-29	2
RPS26	8.19669e-34	-0.512906	0.108	0.317	3.00007e-29	2
MYH9.2	8.9874e-34	-0.711783	0.314	0.514	3.28948e-29	2
AHNAK.1	1.05045e-33	-0.782773	0.401	0.59	3.84476e-29	2
PNRC1	1.09822e-33	-0.53975	0.191	0.406	4.01961e-29	2
PRELP.1	1.36192e-33	-0.632267	0.273	0.481	4.98477e-29	2
CAVIN1.2	1.4878e-33	-0.703856	0.379	0.577	5.4455e-29	2
COL1A2.1	1.72081e-33	-0.917994	0.585	0.729	6.29835e-29	2
S100A11	2.23699e-33	-0.469144	0.105	0.313	8.18762e-29	2
TIMP1	2.29183e-33	-0.542487	0.192	0.41	8.38834e-29	2
MXRA7.2	2.60637e-33	-0.578937	0.247	0.463	9.53959e-29	2
CD99	2.73421e-33	-0.485874	0.163	0.377	1.00075e-28	2
FN1.2	6.35759e-33	-1.03475	0.521	0.683	2.32694e-28	2
NACA.1	1.18381e-32	-0.577201	0.237	0.445	4.33285e-28	2
JUN.1	1.29433e-32	-0.857194	0.51	0.67	4.73736e-28	2
C1R	1.42904e-32	-0.514163	0.182	0.393	5.23043e-28	2
FBLN1.1	1.92431e-32	-0.712905	0.339	0.545	7.04317e-28	2
ANXA1.1	2.16081e-32	-0.58939	0.239	0.457	7.90877e-28	2
KLF2.1	2.79143e-32	-0.583634	0.257	0.463	1.02169e-27	2
FHL1.2	3.13237e-32	-0.671926	0.314	0.51	1.14648e-27	2
RPSA	6.94113e-32	-0.506749	0.186	0.396	2.54052e-27	2
COMP	7.36597e-32	-0.736386	0.379	0.578	2.69602e-27	2
CLU.1	1.33619e-31	-0.653218	0.242	0.457	4.89058e-27	2
ITM2B.1	2.30678e-31	-0.667731	0.314	0.511	8.44306e-27	2
CALR	2.48231e-31	-0.525463	0.154	0.355	9.08551e-27	2
CIRBP	2.63707e-31	-0.41909	0.132	0.336	9.65194e-27	2
C1S	4.98693e-31	-0.523075	0.186	0.394	1.82527e-26	2
MFGE8.2	5.66203e-31	-0.584692	0.247	0.449	2.07236e-26	2
PFDN5	5.86184e-31	-0.422993	0.134	0.336	2.14549e-26	2
CYB5R3.2	5.94107e-31	-0.583059	0.273	0.479	2.17449e-26	2
MT-ND1.1	8.44747e-31	-0.803645	0.827	0.921	3.09186e-26	2
CRYAB.1	8.98958e-31	-0.70999	0.234	0.44	3.29028e-26	2
EEF1B2	1.18596e-30	-0.478635	0.127	0.323	4.34073e-26	2
ITGB1.2	1.41629e-30	-0.609587	0.224	0.429	5.18378e-26	2
EEF1G.1	1.43379e-30	-0.501464	0.193	0.396	5.2478e-26	2
CDKN1A.2	1.66983e-30	-0.874489	0.262	0.47	6.11176e-26	2
KLF4	5.05685e-30	-0.415727	0.11	0.303	1.85086e-25	2
TUBA1B.1	7.5955e-30	-0.595039	0.22	0.42	2.78003e-25	2
TPM1.2	7.63146e-30	-0.849938	0.521	0.662	2.79319e-25	2
TPM4	1.43492e-29	-0.536884	0.23	0.431	5.25194e-25	2
NNMT.1	1.45585e-29	-0.706503	0.184	0.387	5.32854e-25	2
ENO1	1.75536e-29	-0.509981	0.154	0.35	6.4248e-25	2
EEF1D	3.02042e-29	-0.457754	0.198	0.395	1.1055e-24	2
ATP5F1E	3.46399e-29	-0.46809	0.172	0.365	1.26786e-24	2
PFN1.2	3.93438e-29	-0.525261	0.224	0.417	1.44002e-24	2
SELENOM.1	4.23834e-29	-0.455948	0.142	0.339	1.55128e-24	2
DDX5.1	4.35706e-29	-0.780935	0.359	0.552	1.59473e-24	2
SELENOW.2	4.71516e-29	-0.463489	0.138	0.331	1.7258e-24	2
MT-ND4.1	7.40926e-29	-0.762665	0.88	0.946	2.71186e-24	2
HSPA8.2	1.21008e-28	-0.8752	0.292	0.489	4.429e-24	2
NDUFA4.2	1.27125e-28	-0.507618	0.182	0.379	4.65291e-24	2
NOP53	1.64291e-28	-0.430604	0.147	0.339	6.01321e-24	2
HSP90AB1.1	2.13597e-28	-0.756702	0.401	0.585	7.81785e-24	2
RHOA.1	2.53422e-28	-0.489894	0.23	0.422	9.27551e-24	2
SOD2.1	2.53873e-28	-1.14777	0.323	0.525	9.29201e-24	2
PDLIM7.1	2.91842e-28	-0.485106	0.175	0.368	1.06817e-23	2
COL6A1.2	3.47235e-28	-0.652974	0.382	0.559	1.27091e-23	2
MTRNR2L12.2	4.43213e-28	-0.621765	0.738	0.833	1.6222e-23	2
SLC25A6	4.88129e-28	-0.422848	0.142	0.331	1.7866e-23	2
MT-ND2.1	5.26856e-28	-0.745813	0.832	0.911	1.92834e-23	2
MAT2A	5.5625e-28	-0.655704	0.187	0.382	2.03593e-23	2
GUK1	5.57331e-28	-0.340376	0.06	0.231	2.03989e-23	2
NR4A1.1	9.53555e-28	-0.774582	0.344	0.525	3.49011e-23	2
PPP1R14A.2	1.0491e-27	-0.477547	0.14	0.324	3.83981e-23	2
TAGLN2.1	1.26119e-27	-0.5075	0.159	0.348	4.61609e-23	2
SERF2	1.46828e-27	-0.439701	0.184	0.375	5.37405e-23	2
ZFP36L1.1	1.48355e-27	-0.55285	0.216	0.414	5.42994e-23	2
TNC.2	1.5344e-27	-0.724507	0.296	0.476	5.61605e-23	2
EIF4G2.1	1.67757e-27	-0.571146	0.196	0.388	6.14009e-23	2
IGFBP4	2.46767e-27	-0.358414	0.074	0.247	9.03192e-23	2
MT-CO3.1	2.9485e-27	-0.758705	0.914	0.965	1.07918e-22	2
YBX1.1	3.33329e-27	-0.501391	0.182	0.369	1.22002e-22	2
CD59.1	3.41169e-27	-0.634699	0.268	0.455	1.24871e-22	2
SMTN.1	3.75879e-27	-0.444802	0.151	0.337	1.37576e-22	2
ANXA5.1	4.29704e-27	-0.681043	0.211	0.401	1.57276e-22	2
CRIP1	6.18997e-27	-0.501232	0.22	0.401	2.26559e-22	2
CALM2.1	8.56067e-27	-0.561113	0.229	0.413	3.13329e-22	2
SQSTM1.1	9.2205e-27	-0.791103	0.236	0.434	3.3748e-22	2
CCDC3.2	9.64425e-27	-0.545577	0.187	0.373	3.52989e-22	2
UQCRB.1	1.13841e-26	-0.446835	0.163	0.349	4.16668e-22	2
H3F3A.1	1.3561e-26	-0.453303	0.15	0.334	4.96346e-22	2
COX7C.1	1.72258e-26	-0.421753	0.133	0.314	6.30481e-22	2
WDR1.1	2.03247e-26	-0.410937	0.118	0.295	7.43905e-22	2
TOMM7.1	2.25104e-26	-0.424113	0.155	0.342	8.23905e-22	2
CEBPD.1	2.26016e-26	-0.61128	0.17	0.359	8.2724e-22	2
CRIP2	2.35714e-26	-0.391451	0.131	0.312	8.62738e-22	2
PPP1R15A.2	2.81416e-26	-0.689912	0.251	0.44	1.03001e-21	2
RRAD.1	3.20114e-26	-0.401872	0.081	0.248	1.17165e-21	2
AOC3.1	3.75684e-26	-0.448626	0.141	0.325	1.37504e-21	2
PPDPF.1	3.78108e-26	-0.411972	0.186	0.368	1.38391e-21	2
YBX3.1	4.01892e-26	-0.475892	0.166	0.353	1.47096e-21	2
CD44.1	4.2049e-26	-0.733918	0.248	0.441	1.53904e-21	2
CLIC4.2	4.91432e-26	-0.518215	0.2	0.381	1.79869e-21	2
EIF4A1.1	5.55123e-26	-0.734217	0.251	0.438	2.03181e-21	2
EMP1.1	6.3758e-26	-0.677632	0.256	0.435	2.33361e-21	2
MT-ATP6.1	9.39897e-26	-0.737502	0.86	0.925	3.44012e-21	2
COX6C.1	9.59113e-26	-0.368684	0.099	0.274	3.51045e-21	2
HLA-DRA	1.0503e-25	-0.531595	0.173	0.355	3.8442e-21	2
RBM3.1	1.23637e-25	-0.4487	0.161	0.343	4.52524e-21	2
SERPINF1	2.25871e-25	-0.349385	0.077	0.241	8.2671e-21	2
COL3A1.1	2.47662e-25	-0.542817	0.238	0.417	9.06469e-21	2
MORF4L1	2.61849e-25	-0.412527	0.155	0.336	9.58394e-21	2
CALM1.2	2.8404e-25	-0.520827	0.266	0.452	1.03961e-20	2
BTG2.1	2.88302e-25	-0.406651	0.142	0.316	1.05521e-20	2
MYLK.2	3.18953e-25	-0.698777	0.371	0.528	1.1674e-20	2
CD9.1	3.19447e-25	-0.463193	0.177	0.357	1.16921e-20	2
LGALS3	4.80433e-25	-0.423325	0.157	0.34	1.75843e-20	2
COX8A	5.75254e-25	-0.291821	0.047	0.2	2.10549e-20	2
SOCS3	6.55632e-25	-0.550305	0.161	0.341	2.39968e-20	2
ATP5F1B.2	6.63592e-25	-0.427601	0.138	0.309	2.42881e-20	2
PDLIM3.2	7.09121e-25	-0.57069	0.293	0.467	2.59545e-20	2
PALLD.2	8.07073e-25	-0.576148	0.246	0.424	2.95397e-20	2
CD151.2	1.03793e-24	-0.445421	0.156	0.329	3.79892e-20	2
LTBP2.1	1.57618e-24	-0.508159	0.196	0.367	5.76898e-20	2
THBS1.2	1.68581e-24	-1.02182	0.318	0.503	6.17023e-20	2
MT-CYB.1	1.7413e-24	-0.722069	0.851	0.919	6.37333e-20	2
HNRNPK.1	1.8571e-24	-0.499605	0.187	0.363	6.79719e-20	2
ATF4.1	2.35249e-24	-0.536708	0.218	0.402	8.61034e-20	2
RPL36AL	3.81088e-24	-0.408789	0.129	0.297	1.39482e-19	2
LUM.1	6.07935e-24	-0.58223	0.271	0.452	2.2251e-19	2
HSPA5.1	6.28539e-24	-0.517915	0.188	0.366	2.30052e-19	2
NPM1	6.46816e-24	-0.473135	0.142	0.314	2.36741e-19	2
ILK	7.41121e-24	-0.336444	0.086	0.245	2.71258e-19	2
MT1M.1	8.47769e-24	-1.09477	0.307	0.46	3.10292e-19	2
OAZ1	1.32486e-23	-0.429656	0.175	0.35	4.84912e-19	2
COL14A1.1	1.35949e-23	-0.535905	0.23	0.398	4.97586e-19	2
CCN2.2	1.46004e-23	-0.676682	0.411	0.572	5.34389e-19	2
ATP5MD	1.54218e-23	-0.311132	0.077	0.234	5.64453e-19	2
PCBP2.1	1.86379e-23	-0.538061	0.27	0.437	6.82167e-19	2
PKM	2.40773e-23	-0.420353	0.179	0.349	8.81253e-19	2
YWHAZ.1	2.55507e-23	-0.457848	0.191	0.362	9.35183e-19	2
ARF1	2.7226e-23	-0.362395	0.108	0.272	9.96499e-19	2
CPE.1	2.80783e-23	-0.532073	0.255	0.424	1.0277e-18	2
VASN	3.23895e-23	-0.440608	0.124	0.293	1.18549e-18	2
S100A10	3.27996e-23	-0.442535	0.164	0.331	1.2005e-18	2
COL18A1.2	3.57794e-23	-0.477247	0.246	0.411	1.30956e-18	2
HSPG2.2	3.62286e-23	-0.538892	0.275	0.44	1.326e-18	2
TLE5	4.27718e-23	-0.39434	0.146	0.311	1.56549e-18	2
HSPB6.2	4.95447e-23	-0.449597	0.173	0.34	1.81338e-18	2
HMCN2.1	5.57818e-23	-0.346779	0.113	0.278	2.04167e-18	2
RTN4.1	5.67995e-23	-0.531838	0.215	0.385	2.07892e-18	2
MCL1.1	5.88833e-23	-0.717956	0.305	0.471	2.15519e-18	2
COL4A1.1	6.29345e-23	-0.489305	0.175	0.34	2.30346e-18	2
CHCHD2	6.90994e-23	-0.365138	0.109	0.27	2.52911e-18	2
CEBPB	7.14994e-23	-0.503824	0.169	0.338	2.61695e-18	2
CNBP	7.3384e-23	-0.35893	0.123	0.286	2.68593e-18	2
TXN	9.40597e-23	-0.449797	0.11	0.272	3.44268e-18	2
MT1A	1.21523e-22	-0.627825	0.177	0.336	4.44785e-18	2
CTSD	1.27669e-22	-0.349115	0.108	0.266	4.6728e-18	2
SOD1	1.29904e-22	-0.333251	0.09	0.245	4.75461e-18	2
SPTBN1	1.58991e-22	-0.418911	0.161	0.325	5.81924e-18	2
ACTN1.2	1.59405e-22	-0.472016	0.238	0.413	5.83437e-18	2
NCL.1	1.98388e-22	-0.433647	0.207	0.383	7.26119e-18	2
CRTAP	2.51001e-22	-0.302741	0.1	0.257	9.18688e-18	2
GPX4	2.96908e-22	-0.313282	0.111	0.27	1.08671e-17	2
COL4A2.2	3.14347e-22	-0.538046	0.241	0.399	1.15054e-17	2
MUSTN1.1	3.72391e-22	-0.445162	0.177	0.34	1.36299e-17	2
CAPNS1	4.18179e-22	-0.298416	0.077	0.226	1.53058e-17	2
PPIB	4.39024e-22	-0.278253	0.076	0.224	1.60687e-17	2
RAC1.1	4.93996e-22	-0.409051	0.186	0.354	1.80807e-17	2
C12orf57	4.99142e-22	-0.319578	0.096	0.249	1.82691e-17	2
CSDE1.2	6.51867e-22	-0.466526	0.21	0.372	2.3859e-17	2
SH3BGRL3	6.58381e-22	-0.332113	0.092	0.243	2.40974e-17	2
MPRIP	7.18808e-22	-0.353623	0.12	0.279	2.63091e-17	2
SBDS	7.30272e-22	-0.352326	0.118	0.279	2.67287e-17	2
ID2	7.6073e-22	-0.450382	0.141	0.305	2.78435e-17	2
CLK1	8.82159e-22	-0.347829	0.096	0.249	3.22879e-17	2
GSTP1	9.25472e-22	-0.314349	0.104	0.259	3.38732e-17	2
TNS1.2	9.32136e-22	-0.579334	0.397	0.555	3.41171e-17	2
TSC22D1.1	9.41097e-22	-0.499313	0.227	0.391	3.44451e-17	2
ATF3.1	9.58692e-22	-0.633341	0.27	0.429	3.50891e-17	2
CCN1.2	1.10886e-21	-0.576033	0.223	0.388	4.05854e-17	2
HNRNPA0	1.19056e-21	-0.395003	0.127	0.287	4.35759e-17	2
C1QTNF1	1.21431e-21	-0.361103	0.114	0.269	4.4445e-17	2
TMBIM6.1	1.42675e-21	-0.496547	0.224	0.386	5.22204e-17	2
LMCD1.2	1.44963e-21	-0.685301	0.193	0.361	5.30579e-17	2
LAPTM4A	1.54376e-21	-0.405922	0.156	0.32	5.65032e-17	2
CRISPLD2	1.63724e-21	-0.55963	0.177	0.339	5.99245e-17	2
BHLHE40	1.70597e-21	-0.31239	0.1	0.254	6.24402e-17	2
LAMB2	1.75361e-21	-0.327102	0.115	0.272	6.41837e-17	2
VMP1	1.8744e-21	-0.444305	0.151	0.311	6.86048e-17	2
HSPA1A.1	1.90747e-21	-1.09732	0.344	0.497	6.98152e-17	2
FOSL2.1	2.08092e-21	-0.442158	0.12	0.274	7.61638e-17	2
TLN1.2	2.10182e-21	-0.453671	0.193	0.354	7.69287e-17	2
NAMPT.1	2.12283e-21	-0.735753	0.191	0.357	7.76977e-17	2
VCL.2	2.54497e-21	-0.542927	0.257	0.411	9.31483e-17	2
GPM6A.2	2.73888e-21	0.275776	0.869	0.712	1.00246e-16	2
GABARAP	3.10711e-21	-0.303732	0.095	0.244	1.13723e-16	2
TUBB4B	3.44449e-21	-0.38344	0.138	0.295	1.26072e-16	2
ZFP36L2	4.05428e-21	-0.410109	0.178	0.34	1.48391e-16	2
MBNL1	4.6225e-21	-0.433919	0.157	0.312	1.69188e-16	2
PBXIP1.1	4.81488e-21	-0.340764	0.085	0.228	1.76229e-16	2
ID4.1	6.04368e-21	-0.581456	0.236	0.395	2.21205e-16	2
PCBP1	6.32365e-21	-0.450563	0.192	0.352	2.31452e-16	2
NME2	6.99159e-21	-0.322966	0.118	0.272	2.55899e-16	2
TSC22D3	7.60701e-21	-0.356511	0.138	0.296	2.78424e-16	2
NFKBIA.1	8.13318e-21	-0.657334	0.344	0.509	2.97683e-16	2
ATP5ME	8.62177e-21	-0.298364	0.096	0.245	3.15565e-16	2
SH3BGRL.1	8.96428e-21	-0.341957	0.117	0.269	3.28102e-16	2
BTF3	9.30375e-21	-0.402722	0.152	0.305	3.40526e-16	2
PGK1	1.04865e-20	-0.312305	0.09	0.235	3.83816e-16	2
NEAT1.1	1.19325e-20	-0.675139	0.617	0.697	4.36742e-16	2
FBLN2	1.5209e-20	-0.325976	0.092	0.239	5.56663e-16	2
COL1A1.1	1.84372e-20	-0.728474	0.448	0.598	6.7482e-16	2
YWHAH.1	2.00977e-20	-0.397322	0.17	0.326	7.35596e-16	2
SLC38A2.2	2.15504e-20	-0.470651	0.181	0.34	7.88765e-16	2
SLC25A3.1	2.49814e-20	-0.420046	0.177	0.331	9.14344e-16	2
RHOC	2.58677e-20	-0.296855	0.099	0.245	9.46783e-16	2
CAPZB	2.61705e-20	-0.321089	0.12	0.27	9.57868e-16	2
LRP1	2.71081e-20	-0.382036	0.157	0.314	9.92183e-16	2
LTBP3	2.74966e-20	-0.323896	0.109	0.256	1.0064e-15	2
ID3	2.76473e-20	-0.416406	0.091	0.235	1.01192e-15	2
FSTL1.1	3.78937e-20	-0.423718	0.17	0.325	1.38695e-15	2
TUBA1A.2	3.79026e-20	-0.42675	0.236	0.394	1.38727e-15	2
S100A13	4.12637e-20	-0.287123	0.079	0.219	1.51029e-15	2
AKAP12	4.16489e-20	-0.408973	0.154	0.309	1.52439e-15	2
SLC25A5	4.56083e-20	-0.272323	0.056	0.189	1.66931e-15	2
SET	4.58764e-20	-0.350984	0.114	0.261	1.67912e-15	2
SNHG29	4.72488e-20	-0.395061	0.161	0.312	1.72935e-15	2
EIF4B	4.99942e-20	-0.342164	0.111	0.258	1.82984e-15	2
YWHAQ	5.50723e-20	-0.302119	0.092	0.235	2.0157e-15	2
HNRNPC	5.74957e-20	-0.43853	0.143	0.299	2.1044e-15	2
CNN3	6.217e-20	-0.373257	0.14	0.289	2.27549e-15	2
MSN	6.69795e-20	-0.406537	0.214	0.372	2.45152e-15	2
PTGIS.2	6.94105e-20	-0.409118	0.166	0.32	2.5405e-15	2
ADAMTS1.1	7.07491e-20	-0.482608	0.192	0.351	2.58949e-15	2
C7	7.09338e-20	-0.378609	0.123	0.274	2.59625e-15	2
ARHGAP1	7.43931e-20	-0.361695	0.122	0.268	2.72286e-15	2
COX6A1	7.68186e-20	-0.281543	0.079	0.221	2.81164e-15	2
BAG3	8.45545e-20	-0.552576	0.156	0.306	3.09478e-15	2
DYNLL1	8.47364e-20	-0.351644	0.129	0.281	3.10144e-15	2
LAMP1	9.26714e-20	-0.321262	0.115	0.26	3.39186e-15	2
PEA15	1.09607e-19	-0.420497	0.164	0.315	4.01172e-15	2
HNRNPA2B1.1	1.14673e-19	-0.500263	0.21	0.36	4.19713e-15	2
PDGFRB	1.20182e-19	-0.310166	0.097	0.239	4.3988e-15	2
NDRG1	1.20528e-19	-0.404151	0.125	0.275	4.41146e-15	2
ARHGDIA	1.32223e-19	-0.293431	0.096	0.237	4.8395e-15	2
TUBB6	1.37702e-19	-0.400378	0.134	0.283	5.04003e-15	2
COX5B	1.40555e-19	-0.2605	0.06	0.192	5.14444e-15	2
SKP1	1.5315e-19	-0.34045	0.137	0.285	5.60546e-15	2
CAPN2	1.7164e-19	-0.330769	0.127	0.271	6.2822e-15	2
CCNI.1	1.819e-19	-0.453578	0.216	0.371	6.65773e-15	2
MORF4L2	1.98894e-19	-0.335856	0.113	0.259	7.27971e-15	2
SULF1	2.23639e-19	-0.328852	0.104	0.246	8.18543e-15	2
TNFRSF12A.2	2.73692e-19	-0.452948	0.11	0.254	1.00174e-14	2
PRDX1	3.07155e-19	-0.355998	0.122	0.269	1.12422e-14	2
CFD.1	3.31712e-19	-0.404245	0.082	0.219	1.2141e-14	2
GPNMB	3.4508e-19	-0.295386	0.087	0.225	1.26303e-14	2
EFEMP1.1	3.72691e-19	-0.421356	0.15	0.297	1.36409e-14	2
MT1G	3.84299e-19	-0.858594	0.198	0.338	1.40657e-14	2
HNRNPA3	4.29733e-19	-0.316094	0.114	0.257	1.57287e-14	2
TPI1	4.40301e-19	-0.31359	0.138	0.287	1.61154e-14	2
RCN1	4.46249e-19	-0.267624	0.069	0.201	1.63332e-14	2
TMA7	4.96515e-19	-0.26909	0.079	0.214	1.8173e-14	2
SERPINE1.1	5.03195e-19	-0.538814	0.219	0.372	1.84174e-14	2
HINT1	5.08786e-19	-0.26265	0.073	0.207	1.86221e-14	2
UQCR11	5.31186e-19	-0.279875	0.081	0.218	1.94419e-14	2
FERMT2.1	5.59768e-19	-0.371296	0.115	0.258	2.04881e-14	2
SNHG6	5.68738e-19	-0.285299	0.082	0.217	2.08164e-14	2
EID1	7.1661e-19	-0.359226	0.141	0.289	2.62286e-14	2
EIF4A2.1	7.41958e-19	-0.388973	0.211	0.36	2.71564e-14	2
MYADM	8.03567e-19	-0.349896	0.182	0.336	2.94113e-14	2
MTCH1	8.28697e-19	-0.317515	0.101	0.24	3.03311e-14	2
SRP14	8.33314e-19	-0.298383	0.111	0.254	3.05001e-14	2
ATP6V0C	8.89675e-19	-0.354014	0.127	0.269	3.2563e-14	2
ATP2B4	9.22862e-19	-0.28588	0.092	0.23	3.37777e-14	2
SDC2	9.78972e-19	-0.310627	0.114	0.257	3.58314e-14	2
CFH	1.01772e-18	-0.365256	0.163	0.312	3.72495e-14	2
CTNNB1	1.05302e-18	-0.415528	0.188	0.337	3.85417e-14	2
LTBP4	1.12542e-18	-0.34623	0.145	0.289	4.11916e-14	2
DDX39B	1.22144e-18	-0.272997	0.088	0.223	4.47061e-14	2
PPP1CB	1.22335e-18	-0.370315	0.154	0.298	4.47757e-14	2
YWHAG	1.3934e-18	-0.377939	0.101	0.239	5.09997e-14	2
YWHAE	1.47318e-18	-0.306124	0.091	0.228	5.39197e-14	2
DDX3X	1.54224e-18	-0.450016	0.161	0.309	5.64475e-14	2
IER3.1	1.77333e-18	-1.00042	0.284	0.436	6.49055e-14	2
FMOD	1.81796e-18	-0.283851	0.087	0.221	6.65392e-14	2
ARPC2	1.94208e-18	-0.276205	0.095	0.232	7.10819e-14	2
PLN.1	2.06207e-18	-0.348423	0.123	0.263	7.54738e-14	2
ATP5MG	2.06555e-18	-0.286067	0.082	0.214	7.56014e-14	2
SYNM.1	2.24956e-18	-0.378674	0.161	0.31	8.23361e-14	2
HMGB1.1	2.26809e-18	-0.412348	0.229	0.377	8.30144e-14	2
DDX17	2.39879e-18	-0.304322	0.127	0.271	8.77983e-14	2
SERINC1	2.67054e-18	-0.304744	0.134	0.279	9.77445e-14	2
ATP1B3.1	2.72297e-18	-0.551628	0.138	0.281	9.96632e-14	2
SFPQ.1	2.76088e-18	-0.439894	0.177	0.325	1.01051e-13	2
SRSF5	2.87921e-18	-0.354843	0.157	0.299	1.05382e-13	2
TUBB	2.88198e-18	-0.294745	0.114	0.253	1.05483e-13	2
CDC42	2.95782e-18	-0.289946	0.111	0.25	1.08259e-13	2
DAZAP2	3.961e-18	-0.286153	0.114	0.253	1.44977e-13	2
DNAJA1.1	4.0542e-18	-0.619021	0.16	0.303	1.48388e-13	2
CTNNA1	4.17931e-18	-0.291109	0.101	0.236	1.52967e-13	2
ITGA5.1	4.239e-18	-0.382929	0.211	0.356	1.55152e-13	2
CXCL2	4.37828e-18	-0.985819	0.2	0.352	1.60249e-13	2
GJA1	4.59153e-18	-0.355984	0.096	0.231	1.68054e-13	2
YWHAB.1	5.24976e-18	-0.365037	0.154	0.297	1.92146e-13	2
AXL	5.50907e-18	-0.28295	0.092	0.225	2.01637e-13	2
CTSB	5.76437e-18	-0.372408	0.157	0.302	2.10982e-13	2
NXF1	5.81508e-18	-0.275531	0.056	0.177	2.12838e-13	2
HNRNPU	6.63141e-18	-0.381098	0.165	0.309	2.42716e-13	2
PMP22	6.94437e-18	-0.252201	0.067	0.192	2.54171e-13	2
RAB7A	7.34049e-18	-0.371257	0.117	0.255	2.68669e-13	2
BSG	8.14555e-18	-0.262571	0.086	0.217	2.98135e-13	2
EIF3F	8.1881e-18	-0.252283	0.064	0.187	2.99693e-13	2
ATP2A2	8.36126e-18	-0.34682	0.115	0.25	3.0603e-13	2
HSPE1	8.65912e-18	-0.370919	0.091	0.223	3.16932e-13	2
PAM	8.8604e-18	-0.275216	0.092	0.226	3.243e-13	2
STOM	9.14871e-18	-0.356272	0.14	0.281	3.34852e-13	2
CSNK1A1	9.88672e-18	-0.308195	0.109	0.244	3.61864e-13	2
NDUFS5	1.11092e-17	-0.264013	0.083	0.212	4.06607e-13	2
KLF6.1	1.1423e-17	-0.472804	0.362	0.509	4.18092e-13	2
DYNLL2	1.18351e-17	-0.256298	0.083	0.213	4.33177e-13	2
COX4I1	1.18977e-17	-0.261994	0.092	0.225	4.35467e-13	2
ZYX.1	1.26459e-17	-0.328154	0.151	0.29	4.62853e-13	2
SFRP2	1.3614e-17	-0.344432	0.142	0.282	4.98287e-13	2
GLS.1	1.39255e-17	-0.344614	0.118	0.255	5.09688e-13	2
UBE2D3.1	1.57088e-17	-0.471177	0.16	0.3	5.74957e-13	2
ARID5A.1	1.60951e-17	-0.280773	0.078	0.206	5.89097e-13	2
SLC2A3	1.62502e-17	-0.442074	0.168	0.307	5.94773e-13	2
COX7A1	1.86645e-17	-0.259796	0.083	0.21	6.83141e-13	2
FBLIM1	1.8856e-17	-0.275782	0.104	0.237	6.90147e-13	2
SEPTIN2	1.89721e-17	-0.305005	0.122	0.257	6.94398e-13	2
TM4SF1.1	2.05162e-17	-0.869357	0.236	0.38	7.50914e-13	2
RAN	2.21639e-17	-0.36921	0.105	0.236	8.1122e-13	2
SERPINH1	2.29276e-17	-0.30647	0.099	0.229	8.39172e-13	2
SERBP1	2.35997e-17	-0.311032	0.128	0.268	8.63774e-13	2
HNRNPH1	2.36861e-17	-0.452946	0.198	0.338	8.66937e-13	2
PLPP3.1	2.79188e-17	-0.462359	0.123	0.258	1.02186e-12	2
SEPTIN9	3.11045e-17	-0.284613	0.088	0.216	1.13846e-12	2
SRSF3	3.17516e-17	-0.370581	0.147	0.285	1.16214e-12	2
SRSF2.1	3.2624e-17	-0.391422	0.118	0.252	1.19407e-12	2
RNASE1	3.71878e-17	-0.278057	0.091	0.218	1.36111e-12	2
CHMP4B	4.07133e-17	-0.262201	0.077	0.201	1.49015e-12	2
SYNPO2.2	4.50943e-17	-0.72254	0.394	0.518	1.6505e-12	2
GEM	4.8879e-17	-0.508687	0.15	0.287	1.78902e-12	2
EIF4H	5.17823e-17	-0.303542	0.105	0.236	1.89528e-12	2
APP	5.27337e-17	-0.34399	0.16	0.297	1.93011e-12	2
ATP1A1	5.31405e-17	-0.292513	0.109	0.242	1.94499e-12	2
FOSL1	5.58952e-17	-0.45412	0.132	0.265	2.04582e-12	2
TUBA1C	6.24796e-17	-0.401783	0.111	0.245	2.28682e-12	2
CANX	6.3032e-17	-0.357069	0.22	0.365	2.30703e-12	2
CSRNP1	6.62594e-17	-0.338045	0.11	0.241	2.42516e-12	2
FOXC1	6.63074e-17	-0.288857	0.072	0.193	2.42692e-12	2
RGS5.1	6.9216e-17	-0.601266	0.27	0.403	2.53338e-12	2
PFKP	7.28083e-17	-0.25539	0.079	0.204	2.66486e-12	2
LTBP1.1	7.34474e-17	-0.352815	0.155	0.29	2.68825e-12	2
DPYSL3	7.42868e-17	-0.305298	0.124	0.257	2.71897e-12	2
HTRA1	7.80366e-17	-0.278547	0.109	0.24	2.85622e-12	2
NORAD	8.86924e-17	-0.313074	0.114	0.244	3.24623e-12	2
SAT1	8.91285e-17	-0.423844	0.156	0.293	3.26219e-12	2
PRNP	9.02184e-17	-0.328063	0.104	0.232	3.30209e-12	2
KDM6B	9.38001e-17	-0.456348	0.152	0.29	3.43318e-12	2
FUS	1.38676e-16	-0.335936	0.145	0.28	5.07568e-12	2
EHD1	1.43721e-16	-0.256418	0.074	0.198	5.26033e-12	2
GNAI2	1.45084e-16	-0.310008	0.149	0.282	5.31021e-12	2
CYBRD1.1	1.56914e-16	-0.323071	0.14	0.275	5.74319e-12	2
HLA-DRB1	1.74144e-16	-0.319711	0.117	0.247	6.37384e-12	2
TCEAL4	2.11001e-16	-0.394248	0.192	0.325	7.72285e-12	2
FGFR1	2.27078e-16	-0.357913	0.15	0.281	8.31128e-12	2
PTGES3	2.3482e-16	-0.265216	0.081	0.201	8.59463e-12	2
MTRNR2L1	2.57935e-16	-0.318945	0.359	0.503	9.44067e-12	2
NOTCH3.1	2.62624e-16	-0.362978	0.164	0.298	9.61232e-12	2
ITGA7.1	3.25594e-16	-0.260572	0.09	0.214	1.19171e-11	2
HIF1A	3.57662e-16	-0.263485	0.09	0.214	1.30908e-11	2
SORBS1.2	3.66011e-16	-0.423827	0.21	0.341	1.33964e-11	2
RHOQ	3.73203e-16	-0.298106	0.12	0.247	1.36596e-11	2
IGFBP6	4.36901e-16	-0.357817	0.201	0.336	1.5991e-11	2
GAS6.1	5.38332e-16	-0.323934	0.172	0.307	1.97035e-11	2
MYC	5.58468e-16	-0.37874	0.129	0.261	2.04405e-11	2
MT-ND5.1	6.40808e-16	-0.486079	0.483	0.608	2.34542e-11	2
MAP1LC3B	6.54999e-16	-0.30154	0.101	0.224	2.39736e-11	2
HNRNPDL	7.20176e-16	-0.320475	0.141	0.267	2.63591e-11	2
MRVI1.1	7.29315e-16	-0.3107	0.108	0.232	2.66936e-11	2
SLMAP.1	7.57334e-16	-0.289831	0.111	0.238	2.77192e-11	2
APOD	7.81634e-16	-0.356572	0.109	0.235	2.86086e-11	2
DNAJB1.1	8.93701e-16	-0.913757	0.364	0.481	3.27104e-11	2
SF1	1.08342e-15	-0.289519	0.12	0.248	3.96543e-11	2
IFI16	1.1267e-15	-0.284444	0.083	0.205	4.12384e-11	2
HDLBP	1.15234e-15	-0.262489	0.105	0.228	4.2177e-11	2
IGFBP5.2	1.24935e-15	-0.783602	0.59	0.665	4.57275e-11	2
GAS5	1.28748e-15	-0.261265	0.108	0.232	4.71231e-11	2
DNAJA4.1	1.33657e-15	-0.318667	0.07	0.185	4.89197e-11	2
THBD	1.37954e-15	-0.597177	0.147	0.278	5.04924e-11	2
MAP4	1.56651e-15	-0.291194	0.125	0.25	5.73359e-11	2
APLP2.1	1.57317e-15	-0.373633	0.222	0.353	5.75796e-11	2
PNRC2	1.64102e-15	-0.28193	0.085	0.202	6.00628e-11	2
HSPD1	1.64782e-15	-0.477155	0.163	0.293	6.0312e-11	2
SPSB1	1.6972e-15	-0.263094	0.069	0.183	6.21193e-11	2
HNRNPAB	1.72803e-15	-0.273496	0.077	0.192	6.32475e-11	2
RPS27L	1.78761e-15	-0.26066	0.109	0.232	6.54284e-11	2
HSPA1B.1	2.12427e-15	-0.994221	0.346	0.466	7.77505e-11	2
CAP1	2.17926e-15	-0.290416	0.118	0.24	7.9763e-11	2
ZFAND5	2.25492e-15	-0.331205	0.211	0.347	8.25325e-11	2
IFITM2	2.37114e-15	-0.295744	0.136	0.263	8.67863e-11	2
ACKR3	2.3983e-15	-0.296762	0.076	0.19	8.77803e-11	2
CDC37	2.61959e-15	-0.282932	0.104	0.225	9.58798e-11	2
CALU	2.96327e-15	-0.27099	0.137	0.265	1.08459e-10	2
KLF9	3.07924e-15	-0.305145	0.133	0.257	1.12703e-10	2
THBS2	3.4611e-15	-0.326016	0.138	0.262	1.2668e-10	2
LHFPL6	3.53448e-15	-0.294717	0.12	0.243	1.29366e-10	2
CCN3.1	4.40232e-15	-0.352335	0.149	0.275	1.61129e-10	2
ICAM1.1	4.55628e-15	-0.628611	0.168	0.293	1.66764e-10	2
NFKBIZ	4.56115e-15	-0.355847	0.128	0.253	1.66943e-10	2
P2RX1.1	4.6623e-15	-0.292589	0.106	0.225	1.70645e-10	2
RBM39	4.86092e-15	-0.263711	0.124	0.25	1.77915e-10	2
ARF4	4.89645e-15	-0.287345	0.083	0.199	1.79215e-10	2
PLS3	5.48094e-15	-0.317641	0.14	0.264	2.00608e-10	2
CHRDL1	5.75053e-15	-0.264981	0.093	0.211	2.10475e-10	2
CCNL1	5.8111e-15	-0.31523	0.141	0.266	2.12692e-10	2
HSPA9	6.24834e-15	-0.27198	0.105	0.225	2.28696e-10	2
HSPB8.1	6.37363e-15	-0.340373	0.088	0.206	2.33281e-10	2
CTSL.1	6.51934e-15	-0.638633	0.146	0.274	2.38614e-10	2
AQP1.1	6.78064e-15	-0.500128	0.273	0.398	2.48178e-10	2
ST13	7.2551e-15	-0.254587	0.105	0.223	2.65544e-10	2
PRSS23.1	7.73863e-15	-0.343518	0.15	0.274	2.83242e-10	2
SUN2	8.20247e-15	-0.268024	0.114	0.234	3.00218e-10	2
DKK3	8.42124e-15	-0.306643	0.132	0.256	3.08226e-10	2
UGDH	8.44833e-15	-0.376323	0.097	0.213	3.09217e-10	2
NBL1	9.89241e-15	-0.265339	0.128	0.251	3.62072e-10	2
PDLIM5.1	1.01983e-14	-0.334909	0.182	0.309	3.73267e-10	2
SLC30A1	1.03815e-14	-0.393486	0.118	0.236	3.79974e-10	2
PRRX1	1.14494e-14	-0.352573	0.178	0.303	4.1906e-10	2
FILIP1L.1	1.17924e-14	-0.417568	0.151	0.272	4.31615e-10	2
GNB1	1.30857e-14	-0.259178	0.104	0.221	4.78948e-10	2
MT-ND3.1	1.36569e-14	-0.587631	0.873	0.93	4.99857e-10	2
TNFAIP2	1.40668e-14	-0.415474	0.124	0.242	5.1486e-10	2
PPP1R12B.2	1.45512e-14	-0.419759	0.22	0.345	5.32589e-10	2
TACC1	1.46898e-14	-0.307309	0.197	0.327	5.37661e-10	2
CRIM1.1	1.48178e-14	-0.318744	0.122	0.24	5.42347e-10	2
MAP3K20	1.76921e-14	-0.2687	0.073	0.18	6.47548e-10	2
BTG1.1	1.8426e-14	-0.386572	0.17	0.3	6.74411e-10	2
PXDC1	1.96583e-14	-0.287041	0.079	0.189	7.19512e-10	2
P4HB	2.08296e-14	-0.26267	0.136	0.259	7.62385e-10	2
ETS2	2.23073e-14	-0.330952	0.137	0.261	8.1647e-10	2
ELL2	2.47673e-14	-0.327966	0.114	0.233	9.06507e-10	2
RAB1A	2.56866e-14	-0.269119	0.113	0.23	9.40157e-10	2
IL6.1	2.9747e-14	-1.19499	0.209	0.342	1.08877e-09	2
COL6A3	3.10877e-14	-0.30965	0.178	0.304	1.13784e-09	2
PDLIM1	3.46097e-14	-0.260155	0.096	0.21	1.26675e-09	2
HSP90B1.1	3.78267e-14	-0.393982	0.252	0.375	1.3845e-09	2
NR4A2	3.95941e-14	-0.271137	0.073	0.181	1.44918e-09	2
PEBP1	4.00507e-14	-0.273038	0.141	0.265	1.4659e-09	2
SRSF7	4.05768e-14	-0.253272	0.095	0.209	1.48515e-09	2
XBP1	4.17583e-14	-0.283465	0.07	0.177	1.5284e-09	2
MYL12B	4.1904e-14	-0.281216	0.138	0.26	1.53373e-09	2
KLHL21.1	4.41386e-14	-0.4061	0.111	0.229	1.61552e-09	2
WTAP	4.53173e-14	-0.477737	0.129	0.245	1.65866e-09	2
MYL12A	4.80942e-14	-0.267143	0.123	0.241	1.7603e-09	2
SLC3A2	4.87527e-14	-0.284222	0.09	0.2	1.7844e-09	2
BZW1	4.9896e-14	-0.282569	0.086	0.195	1.82624e-09	2
GLUL	5.51235e-14	-0.271889	0.115	0.232	2.01757e-09	2
RAP1A	5.56857e-14	-0.263022	0.114	0.229	2.03815e-09	2
CAST	6.36632e-14	-0.262019	0.123	0.242	2.33014e-09	2
LMOD1.2	7.38383e-14	-0.467469	0.306	0.424	2.70256e-09	2
CDV3	7.75019e-14	-0.291226	0.11	0.222	2.83665e-09	2
ETS1	8.90088e-14	-0.320773	0.114	0.229	3.25781e-09	2
RAP1B	8.93397e-14	-0.284665	0.113	0.226	3.26992e-09	2
GPRC5A	9.36261e-14	-0.373893	0.097	0.207	3.42681e-09	2
EHD2	1.00806e-13	-0.253629	0.111	0.225	3.68958e-09	2
HMOX1	1.39417e-13	-0.687576	0.157	0.277	5.10279e-09	2
SERTAD1	1.52726e-13	-0.276594	0.086	0.193	5.58992e-09	2
EIF3E	1.53242e-13	-0.280864	0.142	0.26	5.60881e-09	2
FKBP1A	1.56158e-13	-0.262538	0.097	0.206	5.71553e-09	2
CCL2.1	1.66452e-13	-0.94577	0.2	0.327	6.09232e-09	2
CXCL12	1.98723e-13	-0.268839	0.111	0.224	7.27346e-09	2
RBPMS.2	2.03218e-13	-0.328601	0.181	0.3	7.43799e-09	2
SEPTIN7	2.20413e-13	-0.288628	0.132	0.247	8.06733e-09	2
GADD45A	2.22888e-13	-0.322867	0.119	0.234	8.15791e-09	2
SELENOP	2.2932e-13	-0.281441	0.123	0.236	8.39335e-09	2
HSPH1.1	2.35077e-13	-0.581952	0.207	0.32	8.60405e-09	2
MIDN.1	2.55293e-13	-0.28404	0.15	0.269	9.34397e-09	2
IL6ST	2.59189e-13	-0.294149	0.134	0.248	9.48656e-09	2
SRRM2	3.54054e-13	-0.29181	0.195	0.317	1.29587e-08	2
B4GALT1	3.5603e-13	-0.335348	0.088	0.193	1.3031e-08	2
CORO1C	4.9753e-13	-0.250352	0.095	0.2	1.82101e-08	2
PABPC4	5.68553e-13	-0.300642	0.172	0.291	2.08096e-08	2
PMEPA1	6.16688e-13	-0.32971	0.142	0.254	2.25714e-08	2
MACF1.1	7.30893e-13	-0.350005	0.198	0.311	2.67514e-08	2
EIF5	7.8266e-13	-0.341909	0.19	0.306	2.86461e-08	2
PRKAR1A	8.50041e-13	-0.256803	0.117	0.224	3.11123e-08	2
CYTOR	1.03647e-12	-0.331705	0.09	0.193	3.79357e-08	2
MEDAG.1	1.18756e-12	-0.695985	0.164	0.281	4.34659e-08	2
WSB1	1.22271e-12	-0.302137	0.178	0.292	4.47523e-08	2
SDCBP	1.35568e-12	-0.295652	0.12	0.229	4.96194e-08	2
HSPA6.1	1.4059e-12	-0.372526	0.102	0.206	5.14574e-08	2
MAP2K3.1	1.55281e-12	-0.3846	0.129	0.239	5.68343e-08	2
CYCS	1.937e-12	-0.303032	0.11	0.217	7.0896e-08	2
PALM2-AKAP2.1	1.93833e-12	-0.401143	0.168	0.279	7.09449e-08	2
MTRNR2L8.1	2.03525e-12	-0.321426	0.391	0.51	7.44923e-08	2
KIF5B	2.07077e-12	-0.293125	0.156	0.266	7.57923e-08	2
DNAJB4	2.1997e-12	-0.251042	0.077	0.175	8.05111e-08	2
BRD2	2.95719e-12	-0.327227	0.128	0.234	1.08236e-07	2
MT-ATP8	3.15979e-12	-0.289849	0.16	0.276	1.15651e-07	2
LITAF	3.59546e-12	-0.263402	0.127	0.235	1.31598e-07	2
MSRB3	3.71891e-12	-0.284559	0.146	0.257	1.36116e-07	2
PICALM	3.76875e-12	-0.250855	0.12	0.226	1.3794e-07	2
ARID5B.1	4.04938e-12	-0.406205	0.156	0.265	1.48211e-07	2
SDC4	4.15007e-12	-0.261906	0.127	0.235	1.51897e-07	2
CDC42EP3	4.93625e-12	-0.253855	0.105	0.209	1.80672e-07	2
NUCKS1.1	6.12379e-12	-0.315807	0.178	0.29	2.24137e-07	2
MAPKAPK2	6.17117e-12	-0.286675	0.114	0.217	2.25871e-07	2
MSX1	6.61001e-12	-0.350737	0.198	0.309	2.41933e-07	2
METRNL	6.64757e-12	-0.257458	0.085	0.181	2.43308e-07	2
ADAMTS4.1	7.83089e-12	-0.822757	0.201	0.312	2.86618e-07	2
PTMS	8.48602e-12	-0.291432	0.242	0.355	3.10597e-07	2
SLC7A5	8.48959e-12	-0.275065	0.076	0.171	3.10728e-07	2
CREM	8.93737e-12	-0.304283	0.069	0.162	3.27117e-07	2
IPO7	9.25663e-12	-0.25452	0.105	0.207	3.38802e-07	2
RGS2	9.48046e-12	-0.332468	0.117	0.221	3.46994e-07	2
LIMS2	9.91174e-12	-0.264415	0.141	0.247	3.6278e-07	2
SGK1	1.07954e-11	-0.254577	0.061	0.15	3.95122e-07	2
SAMD4A	1.35017e-11	-0.250341	0.109	0.21	4.94176e-07	2
KANK2.1	2.2245e-11	-0.287997	0.164	0.269	8.14188e-07	2
PFKFB3	2.22868e-11	-0.30131	0.113	0.211	8.1572e-07	2
MT-ND4L.1	2.27648e-11	-0.306751	0.293	0.413	8.33214e-07	2
TRA2B	2.49732e-11	-0.250261	0.124	0.229	9.14043e-07	2
IGFBP3	4.43397e-11	-0.259034	0.093	0.19	1.62288e-06	2
ATP13A3.1	5.21231e-11	-0.389181	0.137	0.238	1.90776e-06	2
TNFAIP3	6.67379e-11	-0.310138	0.104	0.199	2.44268e-06	2
PHLDA1	7.10068e-11	-0.278812	0.074	0.164	2.59892e-06	2
PNP	8.01237e-11	-0.394662	0.1	0.192	2.93261e-06	2
TXNIP.1	8.80802e-11	-0.356522	0.152	0.252	3.22383e-06	2
ROCK1.1	1.09153e-10	-0.322816	0.125	0.22	3.9951e-06	2
CD93.1	1.09482e-10	-0.264111	0.114	0.208	4.00714e-06	2
ARC	1.33324e-10	-0.320871	0.106	0.199	4.87978e-06	2
NFIC.1	1.34001e-10	-0.33279	0.289	0.394	4.90457e-06	2
NR4A3	1.37297e-10	-0.42613	0.097	0.186	5.02519e-06	2
NFIX	1.56127e-10	-0.259598	0.179	0.283	5.71441e-06	2
TMEM47.2	1.56579e-10	-0.294517	0.166	0.265	5.73094e-06	2
LRRFIP1.1	1.9061e-10	-0.305754	0.259	0.362	6.97653e-06	2
SLC39A14	1.96495e-10	-0.355314	0.122	0.217	7.1919e-06	2
ERRFI1.2	1.98331e-10	-0.401703	0.127	0.223	7.25912e-06	2
HSP90AA1	3.08295e-10	-0.638544	0.668	0.707	1.12839e-05	2
CALD1.2	4.46945e-10	-0.619813	0.718	0.761	1.63586e-05	2
ENAH.1	4.9357e-10	-0.302504	0.209	0.307	1.80652e-05	2
ITGA1.1	5.47408e-10	-0.266081	0.132	0.226	2.00357e-05	2
NAP1L1.1	5.69769e-10	-0.37513	0.279	0.374	2.08541e-05	2
LPP.2	5.78243e-10	-0.529998	0.424	0.499	2.11643e-05	2
VEGFA	6.86447e-10	-0.308221	0.132	0.226	2.51247e-05	2
CSF3	1.03921e-09	-0.384761	0.078	0.159	3.80362e-05	2
NFKB1	1.08892e-09	-0.373649	0.12	0.211	3.98557e-05	2
NR2F2.1	1.1776e-09	-0.370018	0.19	0.284	4.31014e-05	2
SNHG5.1	1.51166e-09	-0.258665	0.259	0.358	5.53282e-05	2
CAV1.1	1.68668e-09	-0.361806	0.286	0.386	6.17342e-05	2
RAB21	2.15641e-09	-0.25223	0.123	0.212	7.89268e-05	2
SVIL.2	2.41845e-09	-0.290787	0.223	0.318	8.85177e-05	2
PTGS2.1	3.64194e-09	-0.447867	0.124	0.212	0.000133299	2
MAFF.1	9.74837e-09	-0.418832	0.182	0.271	0.0003568	2
IRF1.2	1.02663e-08	-0.358287	0.164	0.255	0.000375758	2
TCF4	1.48165e-08	-0.25005	0.142	0.226	0.000542298	2
VWF.1	1.58593e-08	-0.274136	0.105	0.184	0.000580467	2
VCAN.1	2.18904e-08	-0.284632	0.209	0.297	0.00080121	2
PLAUR	2.72551e-08	-0.279343	0.1	0.177	0.000997562	2
LIF.1	2.87383e-08	-0.548369	0.109	0.186	0.00105185	2
RND3	3.82114e-08	-0.333605	0.114	0.191	0.00139858	2
DST.1	4.60736e-08	-0.317876	0.219	0.304	0.00168634	2
FST.1	5.77538e-08	-0.287537	0.11	0.187	0.00211385	2
CXCL3.1	5.82305e-08	-0.573756	0.106	0.183	0.00213129	2
PLAU.1	7.2105e-08	-0.563328	0.106	0.181	0.00263912	2
DDX21.1	1.03045e-07	-0.26934	0.157	0.243	0.00377155	2
IFI27	1.38648e-07	-0.253724	0.108	0.18	0.00507466	2
EGR3	1.60694e-07	-0.302733	0.097	0.168	0.00588156	2
CXCL8.1	2.50744e-07	-1.03066	0.19	0.274	0.00917749	2
INHBA.1	2.9315e-07	-0.529933	0.346	0.427	0.0107296	2
ABL2.1	4.97376e-07	-0.291975	0.165	0.243	0.0182045	2
NFIB.1	9.35517e-07	-0.279265	0.224	0.302	0.0342409	2
NFIA.1	1.06911e-06	-0.299697	0.229	0.305	0.0391307	2
IL1B	1.45703e-06	-0.377267	0.102	0.17	0.0533286	2
TNFAIP6	2.4852e-06	-0.270187	0.068	0.125	0.0909608	2
MALAT1.1	4.77231e-06	-0.665509	0.905	0.897	0.174671	2
SELE	8.38274e-06	-0.366264	0.073	0.126	0.306817	2
CXCL14	1.0325e-05	-0.262719	0.125	0.186	0.377905	2
ACTN4.1	1.68842e-05	-0.386566	0.487	0.537	0.61798	2
MYH10.1	1.81193e-05	-0.276985	0.224	0.289	0.663185	2
MAP1B.1	4.34401e-05	-0.432416	0.429	0.48	1	2
CCDC80.1	5.20089e-05	-0.349733	0.46	0.512	1	2
HBA2.1	0.00581398	-0.318049	0.114	0.149	1	2
TAGLN.3	1.4833e-62	1.20387	0.983	0.911	5.42904e-58	3
FN1.3	2.22943e-61	1.38552	0.843	0.629	8.15993e-57	3
CALD1.3	9.68876e-61	1.30197	0.89	0.734	3.54618e-56	3
ACTN4.2	3.11345e-60	1.07069	0.747	0.496	1.13955e-55	3
MYH10.2	7.11742e-60	0.927403	0.517	0.243	2.60505e-55	3
NEXN.1	4.75869e-53	1.01486	0.477	0.228	1.74173e-48	3
LTBP1.2	9.65469e-53	0.631611	0.491	0.235	3.53371e-48	3
MAP1B.2	1.08765e-52	1.13915	0.674	0.441	3.98092e-48	3
TNC.3	1.61187e-47	0.920131	0.649	0.417	5.8996e-43	3
MALAT1.2	3.36135e-46	1.33475	0.966	0.888	1.23029e-41	3
FILIP1L.2	4.84775e-44	0.853538	0.444	0.224	1.77433e-39	3
TMEM47.3	9.91244e-43	0.601627	0.447	0.22	3.62805e-38	3
SYNPO2.3	1.03898e-42	1.13395	0.669	0.473	3.80276e-38	3
INHBA.2	3.88542e-42	0.74621	0.652	0.378	1.4221e-37	3
PDLIM3.3	4.6629e-42	0.760969	0.633	0.41	1.70667e-37	3
CCN3.2	4.34079e-41	0.675505	0.444	0.227	1.58877e-36	3
VCL.3	8.41889e-41	0.752253	0.579	0.358	3.0814e-36	3
TPM2.3	8.92625e-41	0.968335	0.861	0.747	3.2671e-36	3
CNN1.3	8.99972e-40	1.03164	0.784	0.615	3.29399e-35	3
ITGA8	1.72578e-39	0.547658	0.355	0.155	6.31653e-35	3
THBS2.1	3.12834e-39	0.580819	0.427	0.214	1.145e-34	3
ADGRL3	7.48513e-39	0.452224	0.285	0.109	2.73963e-34	3
ACTA2.3	1.69357e-38	1.06682	0.851	0.75	6.19865e-34	3
ALDH1B1.1	2.90367e-38	0.508763	0.386	0.179	1.06277e-33	3
PPP1R14A.3	2.92587e-38	0.603053	0.485	0.266	1.0709e-33	3
MYL9.3	4.69006e-38	0.934956	0.944	0.849	1.71661e-33	3
MCAM.3	9.72006e-38	0.784514	0.607	0.406	3.55764e-33	3
PRSS23.2	1.7531e-37	0.646741	0.43	0.228	6.41652e-33	3
ENAH.2	2.39371e-37	0.620345	0.476	0.264	8.76122e-33	3
MFGE8.3	5.75465e-37	0.701549	0.595	0.39	2.10626e-32	3
COL8A1	7.99853e-37	0.324859	0.265	0.097	2.92754e-32	3
DSTN.3	1.50632e-36	1.00142	0.791	0.639	5.51329e-32	3
MSRB3.1	6.51091e-36	0.6036	0.41	0.213	2.38306e-31	3
FBLIM1.1	9.92723e-36	0.476284	0.384	0.19	3.63347e-31	3
AEBP1.3	2.63621e-35	0.719954	0.733	0.563	9.6488e-31	3
TNS1.3	1.25057e-34	0.796474	0.695	0.505	4.57723e-30	3
TGM2	3.642e-34	0.353059	0.29	0.117	1.33301e-29	3
FLNA.3	4.3842e-34	0.883034	0.883	0.778	1.60466e-29	3
LMOD1.3	4.50638e-34	0.688281	0.585	0.378	1.64938e-29	3
IGFBP7.3	6.35484e-34	0.950776	0.884	0.778	2.32594e-29	3
TPM1.3	8.89215e-34	0.87022	0.773	0.619	3.25462e-29	3
CAVIN1.3	2.09764e-33	0.800975	0.701	0.522	7.67756e-29	3
ITGA1.2	6.67286e-33	0.546431	0.375	0.186	2.44233e-28	3
MYH11.3	1.19608e-32	0.982553	0.87	0.74	4.37776e-28	3
DES.3	2.94318e-32	0.883747	0.846	0.755	1.07723e-27	3
ANKRD12.1	3.45502e-32	0.527638	0.392	0.199	1.26457e-27	3
FHL1.3	1.36823e-31	0.759952	0.628	0.456	5.00785e-27	3
TTLL7	3.17396e-31	0.305743	0.255	0.1	1.1617e-26	3
PTGIS.3	7.00614e-31	0.601832	0.46	0.271	2.56432e-26	3
PPP1R12A.1	1.74758e-30	0.636093	0.473	0.277	6.39631e-26	3
MYH9.3	2.08766e-30	0.637225	0.645	0.457	7.64104e-26	3
EIF5B.1	2.40438e-30	0.633202	0.537	0.338	8.80026e-26	3
CRIM1.2	2.42406e-30	0.503813	0.38	0.197	8.87232e-26	3
CSRP1.3	3.02183e-30	0.809751	0.814	0.705	1.10602e-25	3
WFDC1	6.99347e-30	0.270518	0.223	0.082	2.55968e-25	3
PPP1R12B.3	1.40802e-29	0.692092	0.482	0.302	5.1535e-25	3
ACTN1.3	2.15778e-29	0.630176	0.553	0.36	7.89769e-25	3
OGN	2.91904e-29	0.41146	0.296	0.134	1.0684e-24	3
MYL6.3	4.51806e-29	0.683031	0.858	0.73	1.65365e-24	3
STK38L	6.8189e-29	0.299367	0.27	0.114	2.49578e-24	3
ARHGAP1.1	2.16326e-28	0.482081	0.402	0.221	7.91773e-24	3
PDLIM5.2	4.25198e-28	0.515509	0.447	0.264	1.55627e-23	3
COL4A2.3	5.14139e-28	0.623007	0.527	0.351	1.8818e-23	3
LPP.3	5.15029e-28	0.920813	0.619	0.467	1.88506e-23	3
ITGB1.3	9.62557e-28	0.699341	0.552	0.373	3.52306e-23	3
ACTG2.3	2.06261e-27	0.846827	0.706	0.572	7.54936e-23	3
TCEAL4.1	2.43302e-27	0.53802	0.462	0.28	8.9051e-23	3
ACTB.3	7.58573e-27	0.892375	0.918	0.85	2.77645e-22	3
MBNL1-AS1	1.23689e-26	0.316758	0.302	0.142	4.52713e-22	3
THBS1.3	1.41452e-26	0.996591	0.659	0.446	5.1773e-22	3
MRVI1.2	1.61824e-26	0.457171	0.361	0.19	5.92291e-22	3
TLN1.3	1.93699e-26	0.553775	0.483	0.305	7.08957e-22	3
BGN.3	2.04513e-26	0.658978	0.761	0.6	7.48538e-22	3
SORBS1.3	2.87315e-26	0.522138	0.477	0.296	1.0516e-21	3
LIMS2.1	2.99456e-26	0.386344	0.384	0.207	1.09604e-21	3
PAWR	4.65008e-26	0.337082	0.311	0.15	1.70198e-21	3
VCAN.2	7.2834e-26	0.484229	0.442	0.259	2.6658e-21	3
CFL2	1.18767e-25	0.308195	0.291	0.137	4.347e-21	3
PALLD.3	1.24444e-25	0.720487	0.54	0.374	4.55476e-21	3
NOTCH3.2	1.43772e-25	0.464874	0.434	0.253	5.26221e-21	3
KIF5B.1	2.48334e-25	0.447645	0.398	0.226	9.08928e-21	3
MFAP4.3	2.94137e-25	0.674405	0.596	0.438	1.07657e-20	3
CALM1.3	3.17615e-25	0.607852	0.575	0.4	1.1625e-20	3
DKK3.1	3.39616e-25	0.488095	0.381	0.214	1.24303e-20	3
SOD3.3	6.10097e-25	0.518598	0.54	0.367	2.23301e-20	3
MYLK.3	9.15469e-25	0.663736	0.627	0.484	3.35071e-20	3
SYNE1	1.01991e-24	0.30303	0.241	0.104	3.73296e-20	3
ROCK1.2	1.03708e-24	0.575219	0.341	0.184	3.79582e-20	3
RGS5.2	1.71838e-24	0.614978	0.53	0.359	6.28945e-20	3
DAAM1	2.59166e-24	0.274379	0.198	0.077	9.48573e-20	3
SCUBE3	2.61121e-24	0.274837	0.21	0.085	9.55728e-20	3
LTBP2.2	5.67734e-24	0.502103	0.492	0.317	2.07796e-19	3
ITGA5.2	6.07385e-24	0.441974	0.491	0.309	2.22309e-19	3
NFIA.2	8.84573e-24	0.522157	0.441	0.27	3.23763e-19	3
HSPG2.3	9.53489e-24	0.506738	0.562	0.391	3.48987e-19	3
ACTC1	1.03593e-23	0.343827	0.226	0.096	3.79161e-19	3
COL18A1.3	1.85497e-23	0.362619	0.552	0.359	6.78937e-19	3
CAV2	2.4174e-23	0.309592	0.326	0.169	8.84793e-19	3
MXRA7.3	2.50067e-23	0.534155	0.567	0.408	9.1527e-19	3
MTDH	2.92259e-23	0.385866	0.329	0.172	1.0697e-18	3
MICAL2	3.04628e-23	0.316535	0.267	0.127	1.11497e-18	3
ATRX	3.19894e-23	0.433306	0.319	0.167	1.17084e-18	3
SBSPON	3.39016e-23	0.278826	0.204	0.082	1.24083e-18	3
TES	3.62534e-23	0.306743	0.285	0.137	1.32691e-18	3
ROCK2	3.68244e-23	0.370572	0.29	0.144	1.34781e-18	3
KANK2.2	4.55273e-23	0.407985	0.399	0.23	1.66634e-18	3
TGFBR1	6.42173e-23	0.354093	0.267	0.127	2.35042e-18	3
CPE.2	7.42997e-23	0.591146	0.534	0.377	2.71944e-18	3
SULF1.1	1.01547e-22	0.355239	0.364	0.202	3.71673e-18	3
F2R	1.48022e-22	0.252837	0.209	0.087	5.41774e-18	3
APLP2.2	2.04776e-22	0.454176	0.479	0.31	7.49502e-18	3
CYB5R3.3	2.1698e-22	0.531927	0.587	0.425	7.94169e-18	3
MACF1.2	3.07434e-22	0.465894	0.433	0.272	1.12524e-17	3
MBNL1.1	3.34193e-22	0.507657	0.421	0.267	1.22318e-17	3
AOC3.2	4.175e-22	0.475659	0.439	0.274	1.52809e-17	3
PRUNE2	4.70036e-22	0.296964	0.274	0.134	1.72038e-17	3
AMOTL2	4.80365e-22	0.334938	0.227	0.101	1.75818e-17	3
NIBAN1	5.51664e-22	0.389847	0.331	0.182	2.01914e-17	3
EIF3A	1.88439e-21	0.401236	0.357	0.202	6.89704e-17	3
PCDH7	2.14882e-21	0.325385	0.209	0.09	7.8649e-17	3
CCDC3.3	3.5721e-21	0.531218	0.482	0.323	1.30742e-16	3
EFEMP1.2	4.26956e-21	0.380276	0.419	0.252	1.5627e-16	3
NDUFA4.3	4.39005e-21	0.494044	0.485	0.327	1.6068e-16	3
SLMAP.2	6.99218e-21	0.405192	0.346	0.199	2.55921e-16	3
CARMN.1	1.42454e-20	0.432649	0.273	0.14	5.21395e-16	3
EMILIN1	1.66724e-20	0.26834	0.285	0.144	6.10228e-16	3
FERMT2.2	2.04125e-20	0.443074	0.37	0.215	7.47118e-16	3
FLNC.3	3.05669e-20	0.719661	0.591	0.447	1.11878e-15	3
SVIL.3	3.09865e-20	0.424123	0.434	0.283	1.13414e-15	3
TIMP2.2	3.18346e-20	0.583974	0.683	0.553	1.16518e-15	3
CLIP1.1	4.50225e-20	0.408461	0.366	0.216	1.64787e-15	3
MYOCD	5.3937e-20	0.271241	0.235	0.111	1.97415e-15	3
NAP1L1.2	6.45535e-20	0.540736	0.491	0.339	2.36272e-15	3
CALU.1	1.00884e-19	0.343709	0.378	0.225	3.69247e-15	3
CPED1	1.05129e-19	0.262802	0.206	0.09	3.84781e-15	3
GOLGA4	1.18201e-19	0.370335	0.271	0.137	4.32626e-15	3
HSPB6.3	2.10965e-19	0.453679	0.444	0.294	7.72154e-15	3
CD151.3	2.88269e-19	0.440447	0.431	0.282	1.05509e-14	3
COL14A1.2	3.64104e-19	0.52425	0.502	0.352	1.33266e-14	3
CYFIP2.1	5.14436e-19	0.273617	0.274	0.141	1.88289e-14	3
CAP1.1	6.53344e-19	0.360393	0.346	0.202	2.3913e-14	3
ATL3	7.18571e-19	0.266229	0.277	0.144	2.63004e-14	3
EID1.1	1.27403e-18	0.396356	0.395	0.246	4.66308e-14	3
IGFBP3.1	1.80251e-18	0.315246	0.293	0.157	6.59737e-14	3
FNIP2	1.93413e-18	0.339184	0.293	0.157	7.07913e-14	3
SPARC.2	2.84741e-18	0.609139	0.762	0.641	1.04218e-13	3
SYNM.2	2.87148e-18	0.427819	0.415	0.267	1.05099e-13	3
KCNMB1	3.26334e-18	0.27306	0.242	0.123	1.19442e-13	3
EDIL3	3.69421e-18	0.280334	0.274	0.144	1.35212e-13	3
PNISR	5.03662e-18	0.299464	0.314	0.177	1.84345e-13	3
YWHAH.2	5.56462e-18	0.373754	0.431	0.282	2.03671e-13	3
PFN1.3	5.79244e-18	0.405846	0.514	0.367	2.12009e-13	3
YAP1	7.30319e-18	0.319247	0.316	0.181	2.67304e-13	3
NCOR1	7.69111e-18	0.262368	0.271	0.143	2.81502e-13	3
SNHG14	9.22037e-18	0.307261	0.274	0.148	3.37475e-13	3
KMT2A	1.21494e-17	0.270741	0.226	0.11	4.44679e-13	3
PLS3.1	1.23662e-17	0.327199	0.367	0.226	4.52615e-13	3
BRD4	1.30504e-17	0.294899	0.346	0.206	4.77657e-13	3
NEAT1.2	1.34383e-17	0.437007	0.788	0.668	4.91856e-13	3
EPAS1.2	1.45654e-17	0.477539	0.547	0.404	5.33109e-13	3
HSP90B1.2	1.67662e-17	0.478152	0.482	0.337	6.13658e-13	3
PLN.2	2.08412e-17	0.35569	0.364	0.222	7.62809e-13	3
RHOQ.1	2.93353e-17	0.348289	0.345	0.21	1.0737e-12	3
KCNMA1	3.24701e-17	0.303754	0.287	0.159	1.18844e-12	3
DST.2	3.40186e-17	0.490102	0.415	0.272	1.24511e-12	3
ZBTB20	3.98803e-17	0.332165	0.239	0.124	1.45966e-12	3
COL4A1.2	4.11919e-17	0.399264	0.442	0.295	1.50766e-12	3
WSB1.1	4.15592e-17	0.306623	0.402	0.255	1.52111e-12	3
HMGB1.2	7.31199e-17	0.409578	0.479	0.334	2.67626e-12	3
ZBTB16	7.3344e-17	0.301756	0.316	0.183	2.68446e-12	3
SEC62.1	7.45619e-17	0.404316	0.412	0.269	2.72904e-12	3
SYNPO	7.82643e-17	0.277581	0.29	0.162	2.86455e-12	3
PTMS.1	8.06066e-17	0.338134	0.47	0.317	2.95028e-12	3
FOXP1.1	8.19686e-17	0.464301	0.419	0.29	3.00013e-12	3
MYO1D	9.20204e-17	0.284775	0.255	0.136	3.36804e-12	3
LRRFIP1.2	9.32724e-17	0.388731	0.47	0.327	3.41386e-12	3
NFIC.2	9.34458e-17	0.45196	0.494	0.36	3.42021e-12	3
FOXN3	1.08552e-16	0.30217	0.277	0.152	3.97312e-12	3
SON.1	1.34122e-16	0.357652	0.369	0.229	4.909e-12	3
TPM4.1	1.40965e-16	0.443959	0.518	0.381	5.15945e-12	3
PPIG	1.54259e-16	0.345985	0.21	0.103	5.64602e-12	3
KTN1	1.85974e-16	0.344129	0.297	0.17	6.80685e-12	3
MYADM.1	2.26691e-16	0.329511	0.441	0.292	8.29713e-12	3
BDNF	2.64347e-16	0.374649	0.172	0.079	9.67536e-12	3
CAV1.2	2.99678e-16	0.425885	0.494	0.351	1.09685e-11	3
PTMA.3	3.39817e-16	0.534773	0.791	0.691	1.24376e-11	3
CBX6	4.1086e-16	0.279266	0.244	0.129	1.50379e-11	3
IGFBP5.3	4.43743e-16	0.586517	0.75	0.638	1.62414e-11	3
ILK.1	4.92915e-16	0.320058	0.332	0.203	1.80412e-11	3
RBPMS.3	5.60071e-16	0.374482	0.396	0.263	2.04992e-11	3
CTSD.1	6.04538e-16	0.332565	0.355	0.224	2.21267e-11	3
ELN	6.5519e-16	0.428856	0.405	0.273	2.39806e-11	3
NOTCH2	7.4872e-16	0.265868	0.28	0.155	2.74039e-11	3
MPRIP.1	8.26611e-16	0.319705	0.373	0.236	3.02548e-11	3
GLS.2	8.81798e-16	0.391849	0.348	0.216	3.22747e-11	3
ANTXR1	9.54177e-16	0.310699	0.308	0.183	3.49238e-11	3
CALM2.2	1.08672e-15	0.459228	0.5	0.366	3.97752e-11	3
B2M.3	1.24927e-15	0.455875	0.883	0.813	4.57246e-11	3
SCAF11	1.28307e-15	0.259967	0.242	0.129	4.69616e-11	3
PEBP1.1	1.38231e-15	0.327113	0.361	0.228	5.0594e-11	3
WDR1.2	2.25973e-15	0.348674	0.384	0.249	8.27084e-11	3
SMTN.2	2.43405e-15	0.352453	0.425	0.29	8.90888e-11	3
NPTN	3.12228e-15	0.279663	0.293	0.17	1.14279e-10	3
CSDE1.3	3.17566e-15	0.450477	0.46	0.33	1.16232e-10	3
SDC2.1	4.23067e-15	0.322251	0.346	0.217	1.54847e-10	3
FILIP1	4.23489e-15	0.272293	0.197	0.098	1.55001e-10	3
GAPDH.3	6.08516e-15	0.430236	0.721	0.598	2.22723e-10	3
RAB31	7.05482e-15	0.265136	0.247	0.136	2.58213e-10	3
SAMD4A.1	7.71428e-15	0.346557	0.297	0.178	2.8235e-10	3
ZFHX3	9.94006e-15	0.299854	0.291	0.172	3.63816e-10	3
PARM1	1.10554e-14	0.252043	0.277	0.159	4.0464e-10	3
PTPN11	1.11097e-14	0.257607	0.221	0.117	4.06626e-10	3
RCN1.1	1.1161e-14	0.252598	0.284	0.165	4.08504e-10	3
PRRC2C.1	1.16942e-14	0.337989	0.367	0.237	4.2802e-10	3
EIF5.1	1.5332e-14	0.286304	0.412	0.268	5.61167e-10	3
PDLIM7.2	1.56984e-14	0.346919	0.451	0.32	5.74577e-10	3
KLF6.2	1.59868e-14	0.364351	0.611	0.467	5.85132e-10	3
ZBTB7A	1.77862e-14	0.27281	0.284	0.165	6.50993e-10	3
RCAN2	1.9132e-14	0.251279	0.241	0.131	7.00249e-10	3
ID4.2	2.25812e-14	0.364661	0.494	0.351	8.26494e-10	3
SPARCL1.3	2.26774e-14	0.566524	0.649	0.546	8.30014e-10	3
COL6A2.3	2.36567e-14	0.455071	0.753	0.653	8.6586e-10	3
FST.2	2.86868e-14	0.360246	0.276	0.159	1.04997e-09	3
BOD1L1	3.16173e-14	0.254891	0.192	0.096	1.15723e-09	3
MPHOSPH8	3.28339e-14	0.253734	0.184	0.09	1.20175e-09	3
TENT5A	3.44619e-14	0.295857	0.241	0.135	1.26134e-09	3
RAP1A.1	3.84139e-14	0.283845	0.317	0.195	1.40599e-09	3
SERPINE1.2	5.13902e-14	0.791817	0.454	0.331	1.88093e-09	3
C11orf96.3	5.16272e-14	0.43405	0.883	0.798	1.88961e-09	3
ZYX.2	5.51485e-14	0.339747	0.375	0.252	2.01849e-09	3
S100A4.3	8.37338e-14	0.466434	0.645	0.559	3.06474e-09	3
SELENOW.3	8.58673e-14	0.306421	0.419	0.282	3.14283e-09	3
MAP4.1	1.0711e-13	0.281582	0.335	0.215	3.92032e-09	3
AKAP12.1	1.33297e-13	0.390196	0.398	0.267	4.87879e-09	3
P2RX1.2	1.44937e-13	0.294097	0.308	0.191	5.30484e-09	3
SFPQ.2	1.57621e-13	0.339765	0.421	0.283	5.76908e-09	3
HTRA1.1	1.6485e-13	0.292617	0.322	0.203	6.03366e-09	3
KMT2E	1.90573e-13	0.267876	0.265	0.156	6.97515e-09	3
TTC3	2.32337e-13	0.334953	0.233	0.133	8.50376e-09	3
SET.1	2.54739e-13	0.300546	0.345	0.222	9.3237e-09	3
TPI1.1	2.96778e-13	0.265746	0.373	0.247	1.08624e-08	3
CNN3.1	3.34277e-13	0.293311	0.372	0.249	1.22349e-08	3
YWHAB.2	3.78816e-13	0.324808	0.383	0.258	1.38651e-08	3
EIF4A2.2	3.90881e-13	0.32607	0.45	0.32	1.43067e-08	3
MGP.2	4.28231e-13	0.551186	0.82	0.76	1.56737e-08	3
CLIC4.3	5.7873e-13	0.404951	0.454	0.337	2.11821e-08	3
ASPN	5.85983e-13	0.259954	0.256	0.151	2.14475e-08	3
LMCD1.3	6.43727e-13	0.775983	0.448	0.317	2.3561e-08	3
CFL1.2	6.48359e-13	0.387384	0.529	0.403	2.37306e-08	3
RTN4.2	6.56545e-13	0.491715	0.465	0.342	2.40302e-08	3
UACA	6.77739e-13	0.372385	0.27	0.163	2.48059e-08	3
DUSP1.3	7.13936e-13	0.483683	0.623	0.506	2.61308e-08	3
TUBA1A.3	7.50958e-13	0.346071	0.476	0.353	2.74858e-08	3
WWTR1	7.77129e-13	0.257525	0.264	0.157	2.84437e-08	3
SRSF11	7.88226e-13	0.268748	0.323	0.209	2.88499e-08	3
ZC3H13	1.50645e-12	0.269767	0.223	0.125	5.51375e-08	3
GAS6.2	1.73203e-12	0.303652	0.39	0.27	6.3394e-08	3
GNAS.3	1.8012e-12	0.402763	0.64	0.525	6.59259e-08	3
SEPTIN7.1	1.94809e-12	0.332249	0.329	0.214	7.13021e-08	3
HLA-B.2	1.99053e-12	0.380854	0.712	0.589	7.28555e-08	3
FAM107B	2.10325e-12	0.261321	0.188	0.099	7.6981e-08	3
CD63.3	2.50124e-12	0.380779	0.598	0.48	9.15478e-08	3
DPYSL3.1	3.437e-12	0.269142	0.334	0.221	1.25798e-07	3
PRELP.2	4.27953e-12	0.353677	0.558	0.432	1.56635e-07	3
NCL.2	4.33895e-12	0.366141	0.465	0.338	1.5881e-07	3
HSPB8.2	5.5642e-12	0.514763	0.274	0.174	2.03655e-07	3
TUBA1B.2	5.63963e-12	0.327315	0.498	0.371	2.06416e-07	3
SRRM2.1	8.88947e-12	0.258565	0.405	0.281	3.25364e-07	3
AHNAK.2	1.207e-11	0.363449	0.646	0.547	4.41775e-07	3
RBM25	1.35678e-11	0.251505	0.377	0.256	4.96595e-07	3
TMSB4X.3	1.77843e-11	0.384418	0.787	0.711	6.50921e-07	3
SBDS.1	1.96722e-11	0.332187	0.349	0.239	7.20021e-07	3
PLPP1	2.44377e-11	0.263593	0.279	0.175	8.94444e-07	3
VASN.1	2.54029e-11	0.292875	0.367	0.251	9.29771e-07	3
ATP5F1B.3	2.73589e-11	0.257338	0.386	0.267	1.00136e-06	3
NFIX.1	2.74032e-11	0.317991	0.361	0.253	1.00298e-06	3
ARID5B.2	2.93661e-11	0.517018	0.345	0.233	1.07483e-06	3
NORAD.1	3.13224e-11	0.27961	0.319	0.209	1.14643e-06	3
CANX.1	3.36957e-11	0.299364	0.442	0.327	1.2333e-06	3
LGALS1.3	6.56694e-11	0.32858	0.59	0.48	2.40357e-06	3
MUSTN1.2	6.92362e-11	0.308381	0.415	0.299	2.53411e-06	3
CKB.3	7.73843e-11	0.370097	0.482	0.376	2.83234e-06	3
ZEB2	7.86761e-11	0.300662	0.29	0.189	2.87962e-06	3
ACTG1.2	8.81476e-11	0.479361	0.698	0.618	3.22629e-06	3
MAP3K20.1	9.69867e-11	0.298715	0.244	0.15	3.54981e-06	3
PABPC1.2	9.80804e-11	0.420936	0.628	0.517	3.58984e-06	3
HNRNPK.2	1.07197e-10	0.313065	0.433	0.32	3.92352e-06	3
IRS2	1.10891e-10	0.264415	0.244	0.15	4.05872e-06	3
HSPB1.2	1.17033e-10	0.362922	0.77	0.681	4.28354e-06	3
MSN.1	1.2454e-10	0.258108	0.45	0.332	4.55827e-06	3
TUBA1C.1	1.44094e-10	0.312498	0.319	0.209	5.274e-06	3
P4HB.1	1.46275e-10	0.266812	0.331	0.226	5.35383e-06	3
SERINC1.1	1.48494e-10	0.262069	0.349	0.242	5.43504e-06	3
TMBIM6.2	1.55908e-10	0.338081	0.454	0.346	5.70639e-06	3
PALM2-AKAP2.2	1.79898e-10	0.432337	0.354	0.248	6.58444e-06	3
CDC42EP3.1	1.89901e-10	0.281777	0.276	0.18	6.95055e-06	3
HEXIM1	2.14517e-10	0.266231	0.229	0.138	7.85153e-06	3
GOLGB1	2.49133e-10	0.255343	0.244	0.151	9.11851e-06	3
MT-CO1.3	2.56492e-10	0.475134	0.915	0.86	9.38786e-06	3
FHL2	3.08304e-10	0.255925	0.23	0.141	1.12842e-05	3
CCNI.2	3.50858e-10	0.385126	0.438	0.333	1.28417e-05	3
APP.1	3.51476e-10	0.278955	0.373	0.261	1.28644e-05	3
COL1A2.2	3.72463e-10	0.500273	0.741	0.701	1.36325e-05	3
RPL4.3	3.99752e-10	0.359448	0.642	0.56	1.46313e-05	3
NUCKS1.2	4.52206e-10	0.371986	0.358	0.259	1.65512e-05	3
MT1M.2	4.58893e-10	-0.74645	0.348	0.45	1.67959e-05	3
CCN1.3	4.8805e-10	0.549693	0.442	0.35	1.78631e-05	3
ATP2A2.1	5.0404e-10	0.258883	0.319	0.215	1.84484e-05	3
RAC1.2	5.24658e-10	0.330312	0.418	0.313	1.9203e-05	3
ENO1.1	7.71723e-10	0.304452	0.409	0.305	2.82458e-05	3
GPM6A.3	8.08887e-10	0.356118	0.797	0.727	2.96061e-05	3
NR2F2.2	8.11468e-10	0.421971	0.352	0.256	2.97005e-05	3
VIM.2	9.30352e-10	0.569497	0.806	0.771	3.40518e-05	3
MORF4L1.1	1.03762e-09	0.326785	0.396	0.293	3.79779e-05	3
RPLP1.3	1.07916e-09	0.507308	0.77	0.723	3.94985e-05	3
CD9.2	1.09074e-09	0.268797	0.422	0.315	3.99223e-05	3
VGLL3	1.53419e-09	0.266484	0.197	0.116	5.61528e-05	3
PPIA.3	1.59819e-09	0.267804	0.477	0.364	5.84953e-05	3
MT1G.1	1.78655e-09	-0.626516	0.226	0.33	6.53896e-05	3
MT1X.1	2.05692e-09	-0.676696	0.425	0.535	7.52853e-05	3
HLA-A.3	2.24461e-09	0.320828	0.627	0.547	8.21548e-05	3
MTRNR2L12.3	2.9989e-09	0.457085	0.86	0.811	0.000109763	3
ERRFI1.3	3.49092e-09	0.574049	0.285	0.196	0.000127771	3
SLC38A2.3	3.9892e-09	0.275449	0.407	0.301	0.000146009	3
BASP1	4.07377e-09	0.317959	0.216	0.137	0.000149104	3
BRD2.1	4.33141e-09	0.299573	0.299	0.204	0.000158534	3
HNRNPA1.2	4.3341e-09	0.27961	0.505	0.393	0.000158632	3
ARF4.1	4.66884e-09	0.300117	0.258	0.169	0.000170884	3
SELENOM.2	4.94239e-09	0.251064	0.399	0.294	0.000180896	3
FOXC1.1	5.48682e-09	0.256807	0.248	0.162	0.000200823	3
MT-ND1.2	5.57072e-09	0.281772	0.947	0.9	0.000203894	3
MT-ATP8.1	5.91571e-09	0.314877	0.34	0.245	0.000216521	3
SNHG5.2	8.96414e-09	0.256488	0.43	0.329	0.000328096	3
EEF1A1.3	1.0609e-08	0.44902	0.91	0.896	0.000388301	3
ATP13A3.2	1.09101e-08	0.329419	0.306	0.21	0.000399322	3
MT2A.1	1.14315e-08	-0.636034	0.767	0.829	0.000418404	3
GADD45A.1	1.14904e-08	0.365661	0.294	0.204	0.000420561	3
DYNLL1.1	1.48028e-08	0.272998	0.34	0.244	0.000541799	3
CFD.2	1.61171e-08	-0.332673	0.119	0.209	0.000589904	3
YWHAZ.2	2.22668e-08	0.274382	0.418	0.323	0.000814987	3
IPO7.1	2.44789e-08	0.262842	0.264	0.18	0.000895952	3
PPP1CB.1	2.53807e-08	0.285503	0.351	0.264	0.000928959	3
FOSL2.2	2.7989e-08	0.253702	0.332	0.237	0.00102443	3
TACC1.1	3.41706e-08	0.267834	0.389	0.294	0.00125068	3
HBA2.2	4.32682e-08	-0.471815	0.076	0.154	0.00158366	3
PABPC4.1	4.32701e-08	0.257152	0.351	0.26	0.00158373	3
TNFRSF12A.3	5.84457e-08	0.475399	0.302	0.221	0.00213917	3
DNAJB4.1	6.07283e-08	0.275431	0.227	0.15	0.00222272	3
MTRNR2L8.2	6.73408e-08	0.323708	0.553	0.482	0.00246474	3
ABL2.2	6.85894e-08	0.323632	0.309	0.218	0.00251044	3
COL1A1.2	7.33639e-08	0.417891	0.634	0.565	0.00268519	3
PSAP.2	7.47197e-08	0.346704	0.55	0.475	0.00273482	3
RPL9.3	1.0236e-07	0.257754	0.72	0.639	0.00374648	3
ZFP36L1.2	1.16886e-07	0.334205	0.462	0.371	0.00427815	3
FSTL1.2	1.30654e-07	0.264972	0.378	0.289	0.00478208	3
EIF4G2.2	1.34375e-07	0.351644	0.431	0.346	0.00491827	3
CCN2.3	1.51683e-07	0.415155	0.605	0.538	0.00555176	3
UQCRB.2	1.58274e-07	0.291822	0.393	0.308	0.005793	3
ADIRF.3	1.75136e-07	0.271559	0.578	0.486	0.00641015	3
SLC25A3.2	1.77538e-07	0.28477	0.383	0.295	0.00649807	3
DCN.2	2.01757e-07	-0.564718	0.588	0.674	0.00738451	3
S100A6.3	2.16757e-07	0.285077	0.77	0.72	0.00793351	3
HSP90AB1.2	2.79751e-07	0.336538	0.636	0.544	0.0102392	3
PCBP2.2	3.27033e-07	0.259828	0.486	0.399	0.0119697	3
DDX5.2	5.2135e-07	0.374197	0.596	0.51	0.0190819	3
RPS23.3	5.30592e-07	0.292309	0.646	0.56	0.0194202	3
PXDC1.1	6.45647e-07	0.284533	0.235	0.162	0.0236313	3
FBLN1.2	7.04869e-07	-0.342154	0.43	0.525	0.0257989	3
MT1A.1	7.72054e-07	-0.39679	0.239	0.322	0.0282579	3
MT-CO2.3	8.1929e-07	0.276035	0.889	0.852	0.0299868	3
HSP90AA1.1	9.41332e-07	0.274404	0.765	0.691	0.0344537	3
STOM.1	1.01556e-06	0.255224	0.329	0.248	0.0371706	3
MT-ND2.2	1.0742e-06	0.280459	0.924	0.895	0.0393167	3
MAP2K3.2	1.47111e-06	0.39156	0.284	0.212	0.0538442	3
GJA1.1	1.61477e-06	0.273777	0.274	0.2	0.0591021	3
RPL15.3	1.68711e-06	0.3049	0.605	0.537	0.0617501	3
YWHAG.1	1.72785e-06	0.288008	0.284	0.207	0.0632411	3
H3F3B.3	1.88806e-06	0.261741	0.601	0.499	0.0691049	3
ATF4.2	2.45539e-06	0.321328	0.448	0.362	0.0898698	3
ETS1.1	2.68398e-06	0.253258	0.276	0.201	0.0982364	3
RPL27A.3	3.44549e-06	0.274519	0.613	0.55	0.126108	3
MT-ND5.2	3.54149e-06	0.263253	0.654	0.579	0.129622	3
SGK1.1	3.5717e-06	0.303092	0.189	0.128	0.130728	3
C7.1	3.67984e-06	-0.280696	0.183	0.26	0.134686	3
ANXA5.2	4.06496e-06	0.344638	0.439	0.361	0.148782	3
UBC.3	5.67353e-06	0.411895	0.756	0.708	0.207657	3
RPL23.3	5.89299e-06	0.32629	0.572	0.517	0.215689	3
NFIB.2	6.21291e-06	0.292731	0.355	0.279	0.227399	3
TPT1.2	7.31966e-06	0.275396	0.826	0.756	0.267907	3
HNRNPA0.1	9.79215e-06	0.26704	0.323	0.252	0.358402	3
EEF2.3	9.96844e-06	0.29665	0.627	0.56	0.364855	3
RPL27.2	1.33144e-05	0.254181	0.54	0.484	0.487322	3
APOD.1	1.78626e-05	-0.300939	0.16	0.224	0.653789	3
RPL37A.3	1.8107e-05	0.308096	0.672	0.617	0.662733	3
CCN5.2	1.99635e-05	0.298544	0.532	0.487	0.730685	3
RPS16.2	2.06983e-05	0.25664	0.593	0.531	0.75758	3
COL3A1.2	4.96511e-05	0.311042	0.431	0.382	1	3
XIRP1	4.98935e-05	0.278672	0.14	0.093	1	3
MT1E.2	5.22912e-05	-0.437618	0.448	0.523	1	3
CD44.2	0.000123429	0.279808	0.468	0.402	1	3
CYTOR.1	0.000124777	0.357641	0.224	0.17	1	3
CXCL14.1	0.000206813	-0.251099	0.13	0.184	1	3
KLHL21.2	0.000210928	0.251484	0.261	0.203	1	3
RPL5.3	0.000226958	0.27961	0.558	0.517	1	3
RND3.1	0.000294932	0.343778	0.223	0.172	1	3
EGR1.3	0.000299457	0.281927	0.704	0.644	1	3
CRYAB.2	0.000319038	0.265631	0.463	0.399	1	3
DDX3X.1	0.000401134	0.256991	0.338	0.278	1	3
CD74.2	0.00138087	-0.271603	0.459	0.506	1	3
HBB	0.00155091	-0.306722	0.073	0.112	1	3
HSPA8.3	0.00217341	0.411829	0.503	0.451	1	3
LUM.2	0.00262957	-0.255296	0.377	0.431	1	3
NNMT.2	0.0027472	0.357439	0.396	0.348	1	3
PPP1R15A.3	0.00580309	0.268136	0.454	0.403	1	3
MAFF.2	0.00773469	0.415547	0.29	0.252	1	3
DCN.3	1.39722e-119	1.48834	0.936	0.625	5.11397e-115	4
FBLN1.3	7.85507e-107	1.14074	0.843	0.466	2.87503e-102	4
CFD.3	1.10235e-77	0.849973	0.463	0.16	4.0347e-73	4
APOD.2	1.13398e-65	0.798724	0.468	0.18	4.15046e-61	4
LUM.3	6.38179e-61	0.905456	0.694	0.386	2.3358e-56	4
SERPINF1.1	1.89902e-58	0.537573	0.456	0.181	6.95062e-54	4
MMP2	1.3849e-54	0.563406	0.41	0.16	5.06888e-50	4
C3	1.516e-53	0.522824	0.275	0.078	5.54871e-49	4
C1R.1	2.25285e-52	0.669976	0.606	0.325	8.24566e-48	4
CCDC80.2	2.94186e-48	0.804073	0.73	0.472	1.07675e-43	4
C7.2	9.02139e-45	0.671227	0.461	0.22	3.30192e-40	4
IGFBP6.1	7.32745e-44	0.583541	0.539	0.283	2.68192e-39	4
FBLN2.1	2.2937e-43	0.48119	0.422	0.187	8.39517e-39	4
COL1A2.3	6.70634e-43	0.840915	0.853	0.686	2.45459e-38	4
COMP.1	1.27399e-41	0.874541	0.733	0.521	4.66292e-37	4
CXCL14.2	1.35722e-40	0.671646	0.359	0.151	4.96758e-36	4
GSN.2	4.59896e-37	0.891364	0.855	0.678	1.68327e-32	4
MGP.3	1.32585e-36	0.594908	0.916	0.747	4.85275e-32	4
CCN5.3	1.73382e-36	0.61645	0.689	0.466	6.34597e-32	4
ADH1B	1.86673e-36	0.470019	0.3	0.117	6.83241e-32	4
C1S.1	1.19847e-34	0.679028	0.549	0.335	4.3865e-30	4
SFRP4	1.62236e-34	0.473652	0.351	0.157	5.938e-30	4
COL1A1.3	1.93928e-34	0.790936	0.755	0.549	7.09797e-30	4
MYOC	1.82226e-33	0.312276	0.198	0.06	6.66964e-29	4
ITM2A	4.35409e-33	0.331246	0.265	0.1	1.59364e-28	4
CLU.2	7.048e-33	0.668925	0.621	0.395	2.57964e-28	4
TIMP3.2	4.52823e-32	0.648933	0.71	0.52	1.65738e-27	4
SFRP2.1	1.75705e-31	0.509795	0.442	0.235	6.431e-27	4
LTBP4.1	1.86742e-30	0.49227	0.443	0.242	6.83493e-26	4
EFEMP1.3	5.45993e-28	0.530197	0.445	0.25	1.99839e-23	4
GPX3	1.64342e-27	0.347934	0.351	0.169	6.01508e-23	4
SELENOP.1	5.70414e-27	0.422316	0.379	0.195	2.08777e-22	4
FTL.3	8.40756e-27	0.529114	0.847	0.68	3.07725e-22	4
SERPING1.2	5.65409e-26	0.433338	0.583	0.369	2.06945e-21	4
F3	1.45209e-25	0.309296	0.239	0.097	5.31478e-21	4
DPT	7.706e-25	0.264628	0.252	0.107	2.82047e-20	4
FTH1.3	2.37459e-24	0.474729	0.895	0.745	8.69125e-20	4
TNXB	2.52229e-24	0.342504	0.336	0.171	9.23182e-20	4
COL6A3.1	5.79676e-24	0.415766	0.448	0.262	2.12167e-19	4
ABI3BP	2.88346e-23	0.361302	0.328	0.166	1.05538e-18	4
CYBRD1.2	3.34137e-23	0.432613	0.407	0.232	1.22297e-18	4
CFH.1	1.46734e-22	0.475565	0.437	0.268	5.37062e-18	4
COL3A1.3	2.34948e-22	0.535434	0.547	0.367	8.59933e-18	4
FBN1	9.58121e-22	0.300122	0.287	0.139	3.50682e-17	4
MFAP5	1.07262e-21	0.399525	0.361	0.198	3.92589e-17	4
CHRDL1.1	1.42418e-21	0.401056	0.328	0.174	5.21265e-17	4
SPARC.3	1.70782e-20	0.428195	0.802	0.637	6.25079e-16	4
S100A10.1	9.38879e-20	0.40765	0.446	0.285	3.43639e-15	4
MT2A.2	7.13628e-19	0.633414	0.888	0.811	2.61195e-14	4
TMSB10.2	9.76434e-19	0.433824	0.766	0.609	3.57384e-14	4
COL12A1	1.09903e-18	0.346271	0.31	0.169	4.02257e-14	4
TNFAIP2.1	1.72427e-18	0.400834	0.354	0.205	6.31099e-14	4
RPL28.2	2.6744e-18	0.344132	0.641	0.46	9.78856e-14	4
TPT1.3	5.14737e-18	0.393793	0.863	0.751	1.88399e-13	4
ITM2B.2	1.24579e-17	0.456268	0.628	0.46	4.55972e-13	4
CST3.3	1.48758e-17	0.356599	0.715	0.555	5.44469e-13	4
RPL37.2	1.05001e-16	0.321045	0.74	0.599	3.84315e-12	4
RPL39.2	1.87743e-16	0.417896	0.722	0.586	6.87157e-12	4
SOD2.2	1.94012e-16	0.731818	0.634	0.473	7.10103e-12	4
PRELP.3	2.79145e-16	0.499397	0.567	0.432	1.0217e-11	4
RNASE1.1	3.9403e-16	0.270013	0.316	0.182	1.44219e-11	4
MARCKS	4.41638e-16	0.289442	0.3	0.169	1.61644e-11	4
PMP22.1	2.24551e-15	0.272379	0.282	0.157	8.21878e-11	4
RPS28.2	8.12006e-15	0.306541	0.629	0.467	2.97202e-10	4
SPTBN1.1	8.45757e-15	0.324803	0.423	0.282	3.09555e-10	4
ANXA2.2	1.0358e-14	0.351925	0.545	0.39	3.79115e-10	4
LRP1.1	1.73182e-14	0.3771	0.409	0.272	6.33862e-10	4
HSPA5.2	2.19994e-14	0.46106	0.46	0.321	8.052e-10	4
MEG3	2.65989e-14	0.383955	0.282	0.162	9.73546e-10	4
IL6.2	3.16295e-14	0.930276	0.448	0.303	1.15767e-09	4
RPS12.2	4.69557e-14	0.319682	0.763	0.639	1.71862e-09	4
RPL13A.3	7.88542e-14	0.31091	0.789	0.653	2.88614e-09	4
FSTL1.3	9.20788e-14	0.335334	0.42	0.284	3.37018e-09	4
RPL10.3	1.55158e-13	0.311714	0.801	0.678	5.67892e-09	4
TIMP1.1	1.56574e-13	0.271274	0.507	0.357	5.73078e-09	4
CCN2.4	1.77794e-13	0.355251	0.666	0.53	6.50744e-09	4
RPS8.2	2.27298e-13	0.304585	0.73	0.613	8.31933e-09	4
CEBPD.2	2.29165e-13	0.419065	0.45	0.313	8.38765e-09	4
RPS24.2	7.63213e-13	0.324801	0.695	0.574	2.79343e-08	4
GPNMB.1	9.73698e-13	0.263171	0.306	0.189	3.56383e-08	4
IER2.2	1.06721e-12	0.330917	0.542	0.415	3.90608e-08	4
ICAM1.2	2.10733e-12	0.499532	0.386	0.258	7.71304e-08	4
CXCL2.1	2.14947e-12	0.789184	0.445	0.312	7.86727e-08	4
RPL30.2	5.8461e-12	0.305615	0.677	0.552	2.13973e-07	4
EEF1A1.4	1.19425e-11	0.335538	0.941	0.892	4.37108e-07	4
ZFP36.2	1.22336e-11	0.304184	0.743	0.624	4.47762e-07	4
RPL34.2	1.57498e-11	0.300707	0.727	0.613	5.76459e-07	4
RPL13.2	1.98941e-11	0.288395	0.834	0.74	7.28146e-07	4
VIM.3	2.20263e-11	0.352948	0.845	0.766	8.06184e-07	4
RPL38.3	2.28535e-11	0.251698	0.614	0.481	8.36462e-07	4
RPS11.3	2.69105e-11	0.271081	0.705	0.594	9.84952e-07	4
COL6A2.4	3.27243e-11	0.306387	0.746	0.656	1.19774e-06	4
PTGS2.2	5.15512e-11	0.441429	0.297	0.184	1.88683e-06	4
RPL41.3	5.32492e-11	0.257493	0.829	0.732	1.94898e-06	4
MT1M.3	5.44178e-11	0.470494	0.542	0.421	1.99175e-06	4
GFPT2	1.11398e-10	0.266133	0.203	0.113	4.07726e-06	4
NAMPT.2	1.11734e-10	0.449516	0.438	0.315	4.08959e-06	4
TMSB4X.4	1.22344e-10	0.279134	0.771	0.714	4.4779e-06	4
EGR1.4	1.30112e-10	0.288058	0.741	0.64	4.76222e-06	4
SERF2.1	1.31835e-10	0.276705	0.45	0.33	4.82528e-06	4
RPS27.3	1.40884e-10	0.310854	0.789	0.7	5.15649e-06	4
ZFP36L2.1	1.6691e-10	0.261096	0.418	0.3	6.10909e-06	4
RPL36.2	1.86621e-10	0.291981	0.598	0.48	6.83053e-06	4
MT1E.3	2.55218e-10	0.441742	0.611	0.499	9.34125e-06	4
LGALS1.4	3.10498e-10	0.252679	0.598	0.48	1.13645e-05	4
LGALS3.1	3.15981e-10	0.258434	0.415	0.296	1.15652e-05	4
PSAP.3	5.38009e-10	0.342825	0.583	0.471	1.96917e-05	4
IER3.2	7.30249e-10	0.655214	0.519	0.397	2.67278e-05	4
JUNB.3	1.07627e-09	0.310469	0.755	0.636	3.93924e-05	4
NR4A1.2	1.13262e-09	0.309641	0.603	0.481	4.1455e-05	4
RPL7.2	1.17113e-09	0.264382	0.636	0.524	4.28646e-05	4
RPL32.3	1.34313e-09	0.271982	0.736	0.66	4.916e-05	4
ADM	1.42236e-09	0.266168	0.209	0.122	5.20599e-05	4
RPS27A.2	1.66708e-09	0.259573	0.646	0.54	6.10169e-05	4
RPL18A.2	1.89939e-09	0.257399	0.664	0.547	6.95197e-05	4
MEDAG.2	1.97869e-09	0.673803	0.356	0.249	7.24219e-05	4
LTBP2.3	2.00675e-09	0.271434	0.435	0.327	7.34491e-05	4
HMOX1.1	2.08855e-09	0.565895	0.351	0.245	7.64431e-05	4
RPS13.2	2.15595e-09	0.267787	0.616	0.514	7.89101e-05	4
RPS15.3	3.07889e-09	0.256109	0.573	0.46	0.00011269	4
EMP1.2	3.40495e-09	0.3852	0.499	0.394	0.000124624	4
COL14A1.3	3.48137e-09	0.29647	0.463	0.359	0.000127422	4
VCAN.3	3.95715e-09	0.253568	0.377	0.27	0.000144836	4
NFIB.3	6.004e-09	0.258994	0.382	0.276	0.000219752	4
TNFAIP6.1	6.2646e-09	0.346839	0.183	0.106	0.000229291	4
ANXA1.2	8.72228e-09	0.276528	0.516	0.41	0.000319244	4
RPLP2.2	9.40169e-09	0.314151	0.643	0.548	0.000344111	4
PTX3	1.00968e-08	0.273572	0.153	0.083	0.000369552	4
S100A11.1	1.1467e-08	0.276001	0.369	0.268	0.000419704	4
MT1X.2	4.30772e-08	0.345968	0.605	0.509	0.00157667	4
CREM.1	4.61833e-08	0.306779	0.217	0.138	0.00169036	4
GPRC5A.1	5.16391e-08	0.351401	0.265	0.179	0.00189004	4
RPL24.2	6.10422e-08	0.280443	0.562	0.459	0.00223421	4
RPL8.3	6.51528e-08	0.26644	0.656	0.552	0.00238466	4
B4GALT1.1	7.55598e-08	0.291571	0.249	0.166	0.00276556	4
UBA52.2	7.84053e-08	0.280017	0.529	0.43	0.00286971	4
CTSL.2	8.74374e-08	0.528916	0.336	0.242	0.0032003	4
CEBPB.1	9.89615e-08	0.301002	0.405	0.299	0.00362209	4
TIMP2.3	1.38944e-07	0.282165	0.644	0.56	0.00508548	4
RPLP0.2	1.61103e-07	0.267846	0.542	0.454	0.00589655	4
NNMT.3	1.75344e-07	0.278156	0.445	0.342	0.00641778	4
NFKBIA.2	1.85737e-07	0.316002	0.57	0.471	0.00679818	4
RPS2.2	2.27649e-07	0.256095	0.591	0.496	0.00833218	4
HNRNPC.1	4.18581e-07	0.251979	0.354	0.264	0.0153205	4
CCL2.2	4.32506e-07	0.446041	0.39	0.295	0.0158302	4
CD9.3	6.28661e-07	0.283329	0.405	0.318	0.0230096	4
SLC2A3.1	1.06494e-06	0.263546	0.361	0.274	0.0389778	4
COL6A1.3	1.41607e-06	0.303466	0.606	0.52	0.0518296	4
H3F3B.4	2.12135e-06	0.280472	0.583	0.503	0.0776436	4
VEGFA.1	3.14993e-06	0.318898	0.275	0.202	0.115291	4
TAGLN.4	3.23976e-06	-0.378161	0.842	0.931	0.118578	4
AHNAK.3	3.98536e-06	0.309462	0.611	0.553	0.145868	4
CNN1.4	4.47042e-06	-0.403883	0.55	0.65	0.163622	4
UGDH.1	4.63933e-06	0.293991	0.259	0.186	0.169804	4
CD59.2	6.70551e-06	0.264629	0.502	0.415	0.245428	4
NR4A3.1	7.45141e-06	0.288221	0.232	0.163	0.272729	4
NFKB1.1	8.40749e-06	0.327611	0.26	0.188	0.307723	4
HSP90AB1.3	1.01025e-05	0.27929	0.629	0.546	0.369763	4
SQSTM1.2	1.13864e-05	0.314049	0.471	0.393	0.416752	4
PLAU.2	1.46981e-05	0.597687	0.224	0.162	0.537965	4
CRISPLD2.1	1.50646e-05	0.253015	0.381	0.304	0.551378	4
TAGLN2.2	2.64534e-05	0.264848	0.384	0.309	0.968222	4
CD44.3	3.74204e-05	0.336957	0.481	0.401	1	4
GEM.1	4.0665e-05	0.322346	0.326	0.257	1	4
MCL1.2	4.64186e-05	0.289804	0.512	0.436	1	4
ID3.1	5.37712e-05	0.275782	0.27	0.204	1	4
ACTG2.4	6.04288e-05	-0.420135	0.534	0.598	1	4
LIF.2	0.000111816	0.5459	0.224	0.167	1	4
RGS2.1	0.000129099	0.253869	0.257	0.197	1	4
MYL9.4	0.000141954	-0.346501	0.801	0.87	1	4
MCAM.4	0.000201985	-0.26742	0.366	0.442	1	4
EIF1.3	0.00020903	0.324593	0.618	0.556	1	4
PLAUR.1	0.000293899	0.256452	0.211	0.158	1	4
CXCL3.2	0.000333668	0.569931	0.214	0.164	1	4
MAT2A.1	0.000391399	0.313059	0.407	0.344	1	4
TPM2.4	0.00052235	-0.344556	0.71	0.769	1	4
WTAP.1	0.000662542	0.308149	0.273	0.22	1	4
KLHL21.3	0.00068747	0.257258	0.259	0.204	1	4
MYH11.4	0.000768356	-0.292524	0.685	0.768	1	4
LMOD1.4	0.000798335	-0.252909	0.349	0.413	1	4
CXCL8.2	0.000807517	0.782073	0.306	0.254	1	4
ACTN4.3	0.000971351	-0.288182	0.468	0.538	1	4
ACTA2.4	0.000982335	-0.311657	0.679	0.776	1	4
TNC.4	0.00117744	-0.274932	0.387	0.456	1	4
DES.4	0.00119853	-0.364535	0.715	0.775	1	4
IL1B.1	0.0013331	0.270729	0.201	0.153	1	4
ADAMTS4.2	0.00140676	0.475008	0.338	0.289	1	4
EIF4A1.2	0.00224176	0.276518	0.451	0.403	1	4
DDX5.3	0.00238821	0.25143	0.567	0.515	1	4
FST.3	0.0029538	0.330801	0.213	0.169	1	4
CALD1.4	0.00546461	-0.311404	0.697	0.762	1	4
ARC.1	0.0059798	0.347185	0.217	0.18	1	4
SYNPO2.4	0.00702921	-0.297742	0.453	0.505	1	4
CD74.3	4.93688e-103	1.27375	0.811	0.46	1.80695e-98	5
PECAM1	1.4145e-88	0.808706	0.412	0.111	5.1772e-84	5
TMSB10.3	1.07457e-70	1.11332	0.866	0.598	3.93302e-66	5
CLDN5	2.44651e-69	0.65256	0.311	0.077	8.95448e-65	5
ACKR1	4.28287e-68	0.630002	0.311	0.079	1.56757e-63	5
TM4SF1.2	1.38285e-67	1.34734	0.662	0.319	5.06138e-63	5
VWF.2	4.01219e-64	0.866336	0.409	0.141	1.4685e-59	5
S1PR1	9.09849e-64	0.427342	0.248	0.053	3.33014e-59	5
HLA-E.2	2.8043e-63	1.13917	0.761	0.482	1.0264e-58	5
S100A10.2	5.04743e-63	0.753279	0.584	0.27	1.84741e-58	5
APOLD1	4.46862e-62	0.735005	0.341	0.101	1.63556e-57	5
RPS2.3	5.50012e-62	0.937419	0.762	0.475	2.0131e-57	5
RPS18.2	1.08732e-61	0.940492	0.807	0.525	3.9797e-57	5
PLVAP	1.93509e-61	0.555694	0.316	0.088	7.08263e-57	5
HLA-DRB1.1	2.55367e-61	0.732817	0.479	0.194	9.34668e-57	5
RPS27.4	2.75711e-60	0.931223	0.909	0.686	1.00913e-55	5
CCL14	3.37452e-60	0.594657	0.289	0.076	1.23511e-55	5
IFI27.1	6.27171e-60	0.773155	0.396	0.139	2.29551e-55	5
RPS8.3	1.00725e-58	0.930406	0.823	0.603	3.68662e-54	5
IFITM3.2	1.93755e-58	0.874386	0.664	0.379	7.09165e-54	5
RPS28.3	4.11868e-57	0.838238	0.734	0.456	1.50748e-52	5
RPL3.2	5.53607e-56	0.87405	0.802	0.536	2.02626e-51	5
FABP4	6.38415e-56	0.746417	0.362	0.121	2.33666e-51	5
RPL17.2	4.36848e-54	0.843219	0.78	0.509	1.59891e-49	5
RPL13.3	1.5764e-53	0.849888	0.912	0.731	5.76978e-49	5
RPL18A.3	1.63843e-53	0.797388	0.795	0.531	5.99682e-49	5
TPT1.4	2.94691e-53	0.934852	0.916	0.746	1.0786e-48	5
HLA-DRA.1	3.2273e-53	0.823229	0.58	0.294	1.18122e-48	5
CD93.2	4.2307e-53	0.716936	0.416	0.165	1.54848e-48	5
RPLP0.3	8.01455e-53	0.873517	0.714	0.433	2.93341e-48	5
RPL34.3	1.97505e-51	0.929758	0.818	0.603	7.22886e-47	5
HLA-B.3	5.62536e-51	1.02121	0.811	0.579	2.05894e-46	5
SHANK3	1.19756e-50	0.375228	0.204	0.044	4.38321e-46	5
RPL19.3	7.63921e-50	0.759344	0.814	0.551	2.79603e-45	5
ID1	2.71196e-49	0.454899	0.257	0.07	9.92603e-45	5
HLA-DPA1	4.38357e-49	0.507343	0.373	0.137	1.60443e-44	5
GNG11	4.69e-49	0.555499	0.35	0.124	1.71659e-44	5
RPL36.3	5.22521e-49	0.665605	0.743	0.462	1.91248e-44	5
RPL32.4	8.58118e-49	0.838939	0.866	0.644	3.1408e-44	5
RPL41.4	1.64592e-48	0.864926	0.889	0.725	6.02425e-44	5
RPS15A.2	2.29782e-48	0.770277	0.7	0.421	8.41024e-44	5
RPS27A.3	2.67286e-48	0.818575	0.777	0.524	9.78294e-44	5
RPS3.2	2.91958e-48	0.740838	0.734	0.46	1.0686e-43	5
EGFL7	3.78503e-48	0.55461	0.284	0.087	1.38536e-43	5
IFITM2.1	8.91681e-48	0.603211	0.473	0.214	3.26364e-43	5
CD59.3	1.06344e-47	0.842731	0.668	0.395	3.89228e-43	5
RPL28.3	1.1353e-47	0.755559	0.721	0.452	4.15531e-43	5
RPL10.4	1.14094e-47	0.860223	0.868	0.671	4.17596e-43	5
RPL37A.4	1.5546e-47	0.8959	0.823	0.599	5.68999e-43	5
CD34	1.31076e-46	0.501971	0.288	0.091	4.79751e-42	5
RPL39.3	1.4886e-46	0.827413	0.809	0.576	5.44842e-42	5
RPL37.3	1.60727e-46	0.875241	0.811	0.592	5.88279e-42	5
RPLP2.3	1.816e-46	0.799466	0.768	0.533	6.64674e-42	5
AQP1.2	3.05378e-46	0.916582	0.605	0.349	1.11771e-41	5
ADGRL4	4.33236e-46	0.335263	0.22	0.055	1.58569e-41	5
RPL35.2	9.12884e-46	0.701543	0.718	0.459	3.34125e-41	5
RPS6.2	9.31476e-46	0.880782	0.82	0.596	3.4093e-41	5
RPL30.3	1.19689e-45	0.771084	0.793	0.539	4.38073e-41	5
RACK1.2	1.41737e-45	0.747742	0.736	0.491	5.1877e-41	5
RPLP1.4	4.76918e-45	0.724671	0.891	0.708	1.74557e-40	5
RPS13.3	5.92499e-45	0.778846	0.746	0.499	2.16861e-40	5
RPL35A.2	6.0239e-45	0.789995	0.761	0.509	2.20481e-40	5
RPS3A.2	6.44051e-45	0.819822	0.82	0.559	2.35729e-40	5
RPL12.3	4.37807e-44	0.768409	0.779	0.539	1.60242e-39	5
RPL8.4	8.10642e-44	0.772169	0.762	0.54	2.96703e-39	5
RPS14.2	9.33781e-44	0.754409	0.804	0.57	3.41773e-39	5
ADGRG1	1.22659e-43	0.307144	0.196	0.046	4.48944e-39	5
RPL36A.2	1.40691e-43	0.686721	0.623	0.36	5.14944e-39	5
RPS23.4	1.5365e-43	0.75309	0.789	0.544	5.62375e-39	5
FKBP1A.1	3.00533e-43	0.535221	0.391	0.163	1.09998e-38	5
TMSB4X.5	6.19667e-43	0.808377	0.868	0.702	2.26804e-38	5
RPL21.3	6.67506e-43	0.79761	0.798	0.589	2.44314e-38	5
EEF1A1.5	2.92056e-42	0.892331	0.968	0.889	1.06895e-37	5
RPL11.2	3.40314e-42	0.839306	0.762	0.544	1.24558e-37	5
RPS29.2	4.60746e-42	0.79104	0.779	0.545	1.68638e-37	5
RPS12.3	7.87068e-42	0.83154	0.836	0.631	2.88075e-37	5
RNASE1.2	9.03567e-42	0.513129	0.4	0.172	3.30715e-37	5
HBA2.3	1.04224e-41	1.35807	0.32	0.121	3.81471e-37	5
RPL13A.4	1.21183e-41	0.822219	0.843	0.648	4.43543e-37	5
RPS21.2	1.32213e-41	0.750547	0.734	0.495	4.83913e-37	5
S100A6.4	1.48584e-41	0.703379	0.886	0.706	5.43831e-37	5
KCTD12	2.69297e-41	0.490412	0.354	0.138	9.85654e-37	5
RPS25.2	1.15039e-40	0.768268	0.704	0.458	4.21054e-36	5
TAGLN2.3	1.1895e-40	0.67006	0.537	0.29	4.35368e-36	5
CXCL12.1	1.87622e-40	0.562029	0.407	0.181	6.86715e-36	5
RPL27A.4	3.17501e-40	0.762213	0.761	0.533	1.16209e-35	5
[truncated: 946 more rows]
