# Supplementary material for: Spatial Transcriptomic Profiling of Human Saphenous Vein Exposed to Ex Vivo Arterial Haemodynamics—Implications for Coronary Artery Bypass Graft Patency and Vein Graft Disease
Source: Int J Mol Sci. 2024 Sep 26;25(19):10368. doi: 10.3390/ijms251910368 (PMC11476946; doi:10.3390/ijms251910368)
Supplement: Supplementary file 1 [file ijms-25-10368-s001.zip › Supplementary Table S2 - Sequencing quality metrics.xlsx]

## Sheet: Sheet1
Sample Names		Control_08001		Control_08124_1_v1	Control_08124_1_v2	Control_08313	Flow_08001	Flow_08124_1_v1	Flow_08124_1_v2	Flow_08313
Batch Number		2		3	4	4	3	3	4	4
Sequencing QC Metrics	% Duplications	0.572	0.733	0.906	0.887	0.835	0.907	0.894	0.915	0.868
		0.583	0.558	0.838	0.801	0.854	0.827	0.782	0.842	0.811
	%GC	0.23	0.26	0.46	0.46	0.47	0.46	0.47	0.47	0.46
		0.41	0.4	0.44	0.34	0.37	0.46	0.48	0.46	0.39
	Length	28 bp	90 bp	28 bp	28 bp	28 bp	28 bp	28 bp	28 bp	28 bp
		28 bp	90 bp	90 bp	90 bp	90 bp	90 bp	90 bp	90 bp	90 bp
	% Failed	0.45	0.45	0.18	0.18	0.18	0.18	0.18	0.18	0.18
		0.27	0.27	0.27	0.45	0.45	0.27	0.27	0.45	0.36
	Total Seqs (Millions)	14.9	69.2	200.3	111.2	155.8	112.2	148.3	158.9	188.4
		14.9	69.2	200.3	111.2	155.8	112.2	148.3	158.9	188.4
Spaceranger Metrics	Slide Number	V11Y17-071		V11Y17-072	V12Y24-398	V12Y24-398	V11Y17-072	V11Y17-072	V12Y24-398	V12Y24-398
	Slide Position	C1		C1	A1	C1	B1	D1	B1	D1
	No. Spots Under Tissue	576		583	620	758	816	1296	1651	702
	Median Reads per Spot	146017		343532	179339	205593	137464	114391	96267	268343
	Median Genes per Spot	958		264	650	632	96	258	46	1784
	Number of Reads	84105720		200279405	111227290	155839338	112170463	148250159	158937227	188376952
	Valid Barcodes	0.975		0.979	0.979	0.979	0.978	0.967	0.978	0.98
	Valid UMIs	0.998		0.999	0.997	0.999	1	0.999	0.999	0.999
	Sequencing Saturation	0.932		0.996	0.973	0.948	0.995	0.993	0.98	0.948
	Q30 Bases in Barcode	0.927		0.956	0.962	0.962	0.953	0.954	0.963	0.964
	Q30 Bases in RNA Read	0.887		0.927	0.921	0.932	0.937	0.92	0.927	0.936
	Q30 Bases in UMI	0.885		0.941	0.923	0.922	0.934	0.938	0.928	0.927
	Reads Mapped to Genome	0.738		0.904	0.666	0.626	0.889	0.911	0.818	0.788
	Reads Mapped Confidently	0.576		0.791	0.589	0.382	0.742	0.845	0.45	0.718
	Reads Mapped Confidently Intergenic	0.058		0.069	0.051	0.05	0.107	0.052	0.042	0.061
	Reads Mapped Confidently Intronic	0.136		0.066	0.107	0.114	0.106	0.064	0.139	0.128
	Reads Mapped Confidently Exonic	0.384		0.656	0.432	0.218	0.528	0.73	0.269	0.529
	Reads Mapped Confidently Transcriptome	0.371		0.637	0.421	0.21	0.514	0.709	0.261	0.518
	Reads Mapped Antisense to Gene	0.004		0.007	0.003	0.002	0.005	0.009	0.003	0.004
	Fraction Reads in Spots Under Tissue	0.767		0.662	0.676	0.701	0.823	0.928	0.408	0.677
	Mean Reads per Spot	146017		343532	179339	205593	137464	114391	96267	268343
	Mean Reads Under Tissue per Spot	97232		212356	110440	109462	103988	99827	15594	166396
	Median UMI Counts per Spot	1728		429	1054	1115	132	385	51	3889
	Median Genes per Spot	958		264	650	632	96	258	46	1784
	Total Genes Detected	17041		12911	15234	16206	12220	14537	12877	17954
