# Supplementary material for: Spatial Transcriptomic Profiling of Human Saphenous Vein Exposed to Ex Vivo Arterial Haemodynamics—Implications for Coronary Artery Bypass Graft Patency and Vein Graft Disease
Source: Int J Mol Sci. 2024 Sep 26;25(19):10368. doi: 10.3390/ijms251910368 (PMC11476946; doi:10.3390/ijms251910368)
Supplement: Supplementary file 1 [file ijms-25-10368-s001.zip › Supplementary Table S3 - EC Pathway Overrepresentation.csv]

	query	significant	p_value	term_size	query_size	intersection_size	precision	recall	term_id	source	term_name	effective_domain_size	source_order	parents	evidence_codes	intersection
1	query_1	TRUE	0.0499879862206434	1	3	1	0.333333333333333	1	CORUM:6466	CORUM	NINJ1 homo-oligomer complex	3383	2148	CORUM:0000000	CORUM	NINJ1
2	query_1	TRUE	0.0499879862206434	1	3	1	0.333333333333333	1	CORUM:6208	CORUM	PNP homotrimer complex	3383	1973	CORUM:0000000	CORUM	PNP
3	query_1	TRUE	1.40182003363429e-13	328	28	13	0.464285714285714	0.0396341463414634	GO:0032496	GO:BP	response to lipopolysaccharide	21128	8068	c("GO:0002237", "GO:0033993", "GO:1901700")	TAS,IDA IBA IEA,IDA IBA,IBA,IBA,IBA,IMP IEA,IDA IMP,IMP,IEA,IDA ISS,IEA,IEA	SELE,IL1B,CXCL8,CXCL1,CXCL3,CXCL2,NFKB1,TNFAIP3,IL6,NFKBIA,CCL2,CSF3,THBD
4	query_1	TRUE	2.9167306874947e-13	347	28	13	0.464285714285714	0.037463976945245	GO:0002237	GO:BP	response to molecule of bacterial origin	21128	795	c("GO:0009617", "GO:0010033", "GO:0043207")	TAS,IDA IBA IEA,IDA IBA,IBA,IBA,IDA IBA,IMP IEA,IDA IMP IEA,IMP NAS,IEA,IDA ISS,IEA,IEA	SELE,IL1B,CXCL8,CXCL1,CXCL3,CXCL2,NFKB1,TNFAIP3,IL6,NFKBIA,CCL2,CSF3,THBD
5	query_1	TRUE	2.42793660360358e-12	209	28	11	0.392857142857143	0.0526315789473684	GO:0071222	GO:BP	cellular response to lipopolysaccharide	21128	17553	c("GO:0032496", "GO:0071219", "GO:0071396", "GO:1901701")	IDA IBA,IDA IBA,IBA,IBA,IBA,IMP IEA,IDA IMP,IMP,IEA,IDA ISS,IEA	IL1B,CXCL8,CXCL1,CXCL3,CXCL2,NFKB1,TNFAIP3,IL6,NFKBIA,CCL2,CSF3
6	query_1	TRUE	3.87811405988902e-12	218	28	11	0.392857142857143	0.0504587155963303	GO:0071219	GO:BP	cellular response to molecule of bacterial origin	21128	17550	c("GO:0002237", "GO:0071216")	IDA IBA,IDA IBA,IBA,IBA,IBA,IMP IEA,IDA IMP,IMP,IEA,IDA ISS,IEA	IL1B,CXCL8,CXCL1,CXCL3,CXCL2,NFKB1,TNFAIP3,IL6,NFKBIA,CCL2,CSF3
7	query_1	TRUE	1.47806626581539e-11	246	28	11	0.392857142857143	0.0447154471544715	GO:0071216	GO:BP	cellular response to biotic stimulus	21128	17547	c("GO:0009607", "GO:0051716")	IDA IBA,IDA IBA,IBA,IBA,IBA,IMP IEA,IDA IMP,IMP,IEA,IDA ISS,IEA	IL1B,CXCL8,CXCL1,CXCL3,CXCL2,NFKB1,TNFAIP3,IL6,NFKBIA,CCL2,CSF3
8	query_1	TRUE	3.23042406235138e-10	772	28	14	0.5	0.0181347150259067	GO:0009617	GO:BP	response to bacterium	21128	3636	GO:0051707	TAS,IDA IBA IEA,IDA IBA,IBA,IBA,IDA IBA,IMP IEA,IDA IMP IEA,IMP TAS NAS,IEA,IDA ISS NAS,IEA,IEA,IEA	SELE,IL1B,CXCL8,CXCL1,CXCL3,CXCL2,NFKB1,TNFAIP3,IL6,NFKBIA,CCL2,CSF3,CFD,THBD
9	query_1	TRUE	4.65566486406735e-10	793	28	14	0.5	0.0176544766708701	GO:0006954	GO:BP	inflammatory response	21128	2659	GO:0006952	TAS,IDA IGI ISS IBA TAS NAS IEA,IDA IBA TAS,IBA TAS IEA,IBA TAS IEA,IBA IEA,IBA TAS IEA,TAS IEA,IEA,ISS IEA,IDA IGI TAS IEA,IDA IEA,IDA,IDA IBA IEA	SELE,IL1B,TNFAIP6,CXCL8,CXCL1,CXCL3,CXCL2,NFKB1,IER3,TNFAIP3,IL6,NINJ1,NFKBIA,CCL2
10	query_1	TRUE	2.94154961740755e-09	399	28	11	0.392857142857143	0.0275689223057644	GO:0050900	GO:BP	leukocyte migration	21128	14178	c("GO:0002376", "GO:0016477")	IMP ISS IBA TAS IEA,IEA,IDA,IDA IGI IBA TAS IEA,IBA,ISS IBA,IBA,TAS IC,IDA,IDA ISS IBA,IMP IEP IEA	SELE,IL1B,TNFAIP6,CXCL8,CXCL1,CXCL3,CXCL2,IL6,NINJ1,CCL2,ICAM1
11	query_1	TRUE	5.05601505878843e-09	1724	28	17	0.607142857142857	0.00986078886310905	GO:0044419	GO:BP	biological process involved in interspecies interaction between organisms	21128	11726	GO:0008150	TAS,IDA IBA IEA,IDA IMP IBA,IBA,IBA,IDA IBA,IMP IEA,IEA,IDA IMP ISS TAS NAS IEA,IDA IMP ISS TAS NAS,ISS,IEA,IDA IEP ISS IBA NAS,IEA,TAS IEA,IDA IEA,IEA	SELE,IL1B,CXCL8,CXCL1,CXCL3,CXCL2,NFKB1,IER3,TNFAIP3,IL6,NINJ1,NFKBIA,CCL2,CSF3,CFD,ICAM1,THBD
12	query_1	TRUE	1.75588440145639e-08	1557	28	16	0.571428571428571	0.0102761721258831	GO:0051707	GO:BP	response to other organism	21128	14777	c("GO:0043207", "GO:0044419")	TAS,IDA IBA IEA,IDA IBA,IBA,IBA,IDA IBA,IMP IEA,IEA,IDA IMP ISS TAS NAS IEA,IDA IMP ISS TAS NAS,ISS,IEA,IDA IEP ISS IBA NAS,IEA,TAS IEA,IEA	SELE,IL1B,CXCL8,CXCL1,CXCL3,CXCL2,NFKB1,IER3,TNFAIP3,IL6,NINJ1,NFKBIA,CCL2,CSF3,CFD,THBD
13	query_1	TRUE	1.80796570432603e-08	1560	28	16	0.571428571428571	0.0102564102564103	GO:0043207	GO:BP	response to external biotic stimulus	21128	11221	c("GO:0009605", "GO:0009607")	TAS,IDA IBA IEA,IDA IBA,IBA,IBA,IDA IBA,IMP IEA,IEA,IDA IMP ISS TAS NAS IEA,IDA IMP ISS TAS NAS,ISS,IEA,IDA IEP ISS IBA NAS,IEA,TAS IEA,IEA	SELE,IL1B,CXCL8,CXCL1,CXCL3,CXCL2,NFKB1,IER3,TNFAIP3,IL6,NINJ1,NFKBIA,CCL2,CSF3,CFD,THBD
14	query_1	TRUE	2.60472972763431e-08	1598	28	16	0.571428571428571	0.0100125156445557	GO:0009607	GO:BP	response to biotic stimulus	21128	3628	GO:0050896	TAS,IDA IBA IEA,IDA IBA,IBA,IBA,IDA IBA,IMP IEA,IEA,IDA IMP ISS TAS NAS IEA,IDA IMP ISS TAS NAS,ISS,IEA,IDA IEP ISS IBA NAS,IEA,TAS IEA,IEA	SELE,IL1B,CXCL8,CXCL1,CXCL3,CXCL2,NFKB1,IER3,TNFAIP3,IL6,NINJ1,NFKBIA,CCL2,CSF3,CFD,THBD
15	query_1	TRUE	3.09637161711246e-08	241	28	9	0.321428571428571	0.037344398340249	GO:0030595	GO:BP	leukocyte chemotaxis	21128	7263	c("GO:0050900", "GO:0060326")	IEA,IDA,IDA IGI IBA TAS IEA,IBA,ISS IBA,IBA,TAS IC,IDA,IDA IBA	IL1B,TNFAIP6,CXCL8,CXCL1,CXCL3,CXCL2,IL6,NINJ1,CCL2
16	query_1	TRUE	6.63583235010937e-08	913	28	13	0.464285714285714	0.0142387732749179	GO:0033993	GO:BP	response to lipid	21128	8857	GO:0010033	TAS,IDA IBA IEA,IDA IBA,IBA,IBA,IBA,IMP IEA,IDA IMP,IDA IMP,IEA,IDA ISS,IEA,IEA	SELE,IL1B,CXCL8,CXCL1,CXCL3,CXCL2,NFKB1,TNFAIP3,IL6,NFKBIA,CCL2,CSF3,THBD
17	query_1	TRUE	6.72696808930251e-08	914	28	13	0.464285714285714	0.0142231947483589	GO:0034097	GO:BP	response to cytokine	21128	8894	GO:0010033	IDA IBA TAS,IDA IBA IEA,IEP IBA,IBA,IBA,IBA,IMP IEP IEA,TAS,IDA ISS,IDA IBA IEA,IDA IEP ISS IBA,IDA NAS,IEA	SELE,IL1B,CXCL8,CXCL1,CXCL3,CXCL2,NFKB1,TNFAIP3,IL6,NFKBIA,CCL2,CSF3,ICAM1
18	query_1	TRUE	1.22932664411964e-07	2869	28	19	0.678571428571429	0.00662251655629139	GO:0007166	GO:BP	cell surface receptor signaling pathway	21128	2809	GO:0007165	IDA IBA,IDA ISS IBA IC IEA,IDA,IDA IBA IEA,IBA,IBA,IBA,IBA,IMP,IDA IMP IBA TAS NAS IEA,IDA IMP IGI ISS IBA IC,ISS,IC,IDA IEA,IDA IBA TAS,NAS,IEA,IDA,IDA IBA IEA	G0S2,IL1B,TNFAIP6,IGFBP5,CXCL8,CXCL1,CXCL3,CXCL2,NFKB1,TNFAIP3,IL6,NINJ1,PLAU,NFKBIA,CCL2,CSF3,CFD,ICAM1,LIF
19	query_1	TRUE	1.36646979052936e-07	106	28	7	0.25	0.0660377358490566	GO:0030593	GO:BP	neutrophil chemotaxis	21128	7262	c("GO:0071621", "GO:1990266")	IEA,IDA,IDA IGI IBA TAS IEA,IBA,ISS IBA,IBA,IBA	IL1B,TNFAIP6,CXCL8,CXCL1,CXCL3,CXCL2,CCL2
20	query_1	TRUE	1.66396429483776e-07	1502	28	15	0.535714285714286	0.0099866844207723	GO:0016477	GO:BP	cell migration	21128	5389	GO:0048870	IMP ISS IBA TAS IEA,IDA IEA,IDA IEA,IDA IGI,IDA IGI IBA TAS IEA,IBA,ISS IBA,IBA IEA,IBA,TAS IC,IDA,IDA IEA,IEA,IDA ISS IBA IEA,IMP IEP IEA	SELE,IL1B,TNFAIP6,IGFBP5,CXCL8,CXCL1,CXCL3,CXCL2,TNFAIP3,IL6,NINJ1,PLAU,PHLDA2,CCL2,ICAM1
21	query_1	TRUE	2.27400033145786e-07	598	28	11	0.392857142857143	0.0183946488294314	GO:0071396	GO:BP	cellular response to lipid	21128	17720	c("GO:0033993", "GO:0071310")	IDA IBA,IDA IBA,IBA,IBA,IBA,IMP IEA,IDA IMP,IMP,IEA,IDA ISS,IEA	IL1B,CXCL8,CXCL1,CXCL3,CXCL2,NFKB1,TNFAIP3,IL6,NFKBIA,CCL2,CSF3
22	query_1	TRUE	2.96500195753256e-07	1030	28	13	0.464285714285714	0.012621359223301	GO:0032101	GO:BP	regulation of response to external stimulus	21128	7816	c("GO:0009605", "GO:0048583")	TAS,IGI ISS TAS IEA,IDA IBA,IGI TAS,IEA,IEA,IDA IMP ISS TAS NAS IEA,IDA TAS,IDA ISS,IBA TAS IC IEA,IDA IEA,IDA,TAS IC IEA	SELE,IL1B,TNFAIP6,CXCL8,NFKB1,IER3,TNFAIP3,IL6,NINJ1,PLAU,NFKBIA,CCL2,THBD
23	query_1	TRUE	3.3634256595425e-07	315	28	9	0.321428571428571	0.0285714285714286	GO:0060326	GO:BP	cell chemotaxis	21128	15465	c("GO:0006935", "GO:0016477", "GO:0070887")	IEA,IDA,IDA IGI IBA TAS IEA,IBA,ISS IBA,IBA IEA,TAS IC,IDA,IDA IBA IEA	IL1B,TNFAIP6,CXCL8,CXCL1,CXCL3,CXCL2,IL6,NINJ1,CCL2
24	query_1	TRUE	3.71164215640139e-07	823	28	12	0.428571428571429	0.0145808019441069	GO:0071345	GO:BP	cellular response to cytokine stimulus	21128	17669	c("GO:0034097", "GO:0071310")	IDA IBA IEA,IEP IBA,IBA,IBA,IBA,IMP IEP IEA,TAS,IDA ISS,IDA IBA IEA,IDA IEP ISS IBA,IDA NAS,IEA	IL1B,CXCL8,CXCL1,CXCL3,CXCL2,NFKB1,TNFAIP3,IL6,NFKBIA,CCL2,CSF3,ICAM1
25	query_1	TRUE	5.83706777660169e-07	480	28	10	0.357142857142857	0.0208333333333333	GO:0019221	GO:BP	cytokine-mediated signaling pathway	21128	5934	c("GO:0007166", "GO:0071345")	IDA IBA,IBA,IBA,IBA,IBA,TAS,IDA ISS,IDA,IDA IBA,NAS	IL1B,CXCL8,CXCL1,CXCL3,CXCL2,TNFAIP3,IL6,NFKBIA,CCL2,CSF3
26	query_1	TRUE	6.02106045469345e-07	1353	28	14	0.5	0.0103473762010347	GO:0040011	GO:BP	locomotion	21128	10519	GO:0008150	ISS IEA,IDA IEA,IDA IEA,IDA IGI,IDA IGI IBA TAS IEA,IBA TAS IEA,ISS IBA IEA,IBA TAS IEA,TAS IC,IDA,IDA TAS,IEA,IDA IBA TAS IEA,IMP	SELE,IL1B,TNFAIP6,IGFBP5,CXCL8,CXCL1,CXCL3,CXCL2,IL6,NINJ1,PLAU,PHLDA2,CCL2,ICAM1
27	query_1	TRUE	6.12254422222029e-07	131	28	7	0.25	0.0534351145038168	GO:1990266	GO:BP	neutrophil migration	21128	26517	GO:0097530	IEA,IDA,IDA IGI IBA TAS IEA,IBA,ISS IBA,IBA,IBA	IL1B,TNFAIP6,CXCL8,CXCL1,CXCL3,CXCL2,CCL2
28	query_1	TRUE	6.12254422222029e-07	131	28	7	0.25	0.0534351145038168	GO:0071621	GO:BP	granulocyte chemotaxis	21128	17882	c("GO:0030595", "GO:0097530")	IEA,IDA,IDA IGI IBA TAS IEA,IBA,ISS IBA,IBA,IBA	IL1B,TNFAIP6,CXCL8,CXCL1,CXCL3,CXCL2,CCL2
29	query_1	TRUE	7.10456452313376e-07	1665	28	15	0.535714285714286	0.00900900900900901	GO:1901700	GO:BP	response to oxygen-containing compound	21128	22780	GO:0042221	TAS,IDA ISS IBA IEA,IDA ISS,IDA IBA,IBA,IBA,IBA,IMP IEA,IDA IMP ISS IEA,IDA IMP NAS,IEA,IDA ISS,IEA,IDA IEA,IEA	SELE,IL1B,IGFBP5,CXCL8,CXCL1,CXCL3,CXCL2,NFKB1,TNFAIP3,IL6,NFKBIA,CCL2,CSF3,ICAM1,THBD
30	query_1	TRUE	9.43207644163902e-07	1699	28	15	0.535714285714286	0.00882872277810477	GO:0048870	GO:BP	cell motility	21128	13936	GO:0009987	IMP ISS IBA TAS IEA,IDA IEA,IDA IEA,IDA IGI,IDA IGI IBA TAS IEA,IBA,ISS IBA,IBA IEA,IBA,TAS IC,IDA,IDA IEA,IEA,IDA ISS IBA IEA,IMP IEP IEA	SELE,IL1B,TNFAIP6,IGFBP5,CXCL8,CXCL1,CXCL3,CXCL2,TNFAIP3,IL6,NINJ1,PLAU,PHLDA2,CCL2,ICAM1
31	query_1	TRUE	1.29434160305452e-06	242	28	8	0.285714285714286	0.0330578512396694	GO:0097529	GO:BP	myeloid leukocyte migration	21128	19870	GO:0050900	IEA,IDA,IDA IGI IBA TAS IEA,IBA,ISS IBA,IBA,IC,IDA IBA	IL1B,TNFAIP6,CXCL8,CXCL1,CXCL3,CXCL2,IL6,CCL2
32	query_1	TRUE	1.425741298291e-06	371	28	9	0.321428571428571	0.0242587601078167	GO:0050727	GO:BP	regulation of inflammatory response	21128	14053	c("GO:0006954", "GO:0031347", "GO:0032101")	TAS,IGI ISS TAS IEA,IDA IBA,IEA,IEA,ISS IEA,IDA TAS,IDA,IDA	SELE,IL1B,TNFAIP6,NFKB1,IER3,TNFAIP3,IL6,NINJ1,NFKBIA
33	query_1	TRUE	1.4456813474132e-06	2861	28	18	0.642857142857143	0.00629150646627053	GO:0009605	GO:BP	response to external stimulus	21128	3626	GO:0050896	TAS,IDA IGI IEP ISS IBA TAS IEA,IDA IBA,IDA IGI IBA TAS IEA,IBA TAS IEA,ISS IBA IEA,IDA IBA TAS IEA,IMP IEP IEA,IEA,IDA IMP ISS TAS NAS IEA,IDA IMP ISS TAS NAS IC,IDA ISS,IBA TAS IC IEA,IDA IEA,IDA IEP ISS IBA TAS NAS IEA,IEA,TAS IEA,TAS IC IEA	SELE,IL1B,TNFAIP6,CXCL8,CXCL1,CXCL3,CXCL2,NFKB1,IER3,TNFAIP3,IL6,NINJ1,PLAU,NFKBIA,CCL2,CSF3,CFD,THBD
34	query_1	TRUE	1.77087444020432e-06	1191	28	13	0.464285714285714	0.0109151973131822	GO:1901701	GO:BP	cellular response to oxygen-containing compound	21128	22781	c("GO:0070887", "GO:1901700")	IDA ISS IBA IEA,IDA,IDA IBA,IBA,IBA,IBA,IMP IEA,IDA IMP ISS IEA,IDA IMP,IEA,IDA ISS,IEA,IDA IEA	IL1B,IGFBP5,CXCL8,CXCL1,CXCL3,CXCL2,NFKB1,TNFAIP3,IL6,NFKBIA,CCL2,CSF3,ICAM1
35	query_1	TRUE	1.97082271060941e-06	1791	28	15	0.535714285714286	0.0083752093802345	GO:0006952	GO:BP	defense response	21128	2657	GO:0006950	TAS,IDA IGI ISS IBA TAS NAS IEA,IDA IBA TAS,IBA TAS IEA,IBA TAS IEA,IBA IEA,IBA TAS IEA,TAS IEA,IEA,IDA ISS TAS NAS IEA,IDA IGI TAS IEA,IDA ISS IEA,IDA IEA,IDA IEP ISS IBA IEA,TAS IEA	SELE,IL1B,TNFAIP6,CXCL8,CXCL1,CXCL3,CXCL2,NFKB1,IER3,TNFAIP3,IL6,NINJ1,NFKBIA,CCL2,CFD
36	query_1	TRUE	2.19346612243986e-06	1493	28	14	0.5	0.00937709310113865	GO:0002682	GO:BP	regulation of immune system process	21128	1225	c("GO:0002376", "GO:0050789")	ISS IEA,IDA IGI IBA IC,IDA,TAS,IDA ISS TAS NAS IEA,IDA ISS TAS,ISS,IDA,IEA,IDA ISS,IBA IEA,TAS IEA,IMP TAS,IDA	SELE,IL1B,TNFAIP6,CXCL8,TNFAIP3,IL6,NINJ1,PNP,NFKBIA,CCL2,CSF3,CFD,ICAM1,LIF
37	query_1	TRUE	2.49390401806046e-06	160	28	7	0.25	0.04375	GO:0097530	GO:BP	granulocyte migration	21128	19871	GO:0097529	IEA,IDA,IDA IGI IBA TAS IEA,IBA,ISS IBA,IBA,IBA	IL1B,TNFAIP6,CXCL8,CXCL1,CXCL3,CXCL2,CCL2
38	query_1	TRUE	3.2399186138587e-06	3004	28	18	0.642857142857143	0.00599201065246338	GO:0051239	GO:BP	regulation of multicellular organismal process	21128	14441	c("GO:0032501", "GO:0050789")	ISS IEA,IDA IMP IGI ISS IBA TAS IEA,IDA,IEA,IDA,IEA,IMP ISS NAS IEA,IDA IMP IGI ISS TAS NAS IC,IDA IEA,IBA TAS IC IEA,IEA,IBA,IDA IMP,IEA,ISS,IBA IEA,TAS IC IEA,IDA IEA	G0S2,IL1B,TNFAIP6,IGFBP5,CXCL8,NFKB1,TNFAIP3,IL6,NINJ1,PLAU,PHLDA2,APOLD1,PNP,NFKBIA,CCL2,CSF3,THBD,LIF
39	query_1	TRUE	4.10542866407141e-06	3998	28	20	0.714285714285714	0.00500250125062531	GO:0048583	GO:BP	regulation of response to stimulus	21128	13677	c("GO:0050789", "GO:0050896")	TAS,IDA IBA,IDA IGI ISS TAS IC IEA,IDA IBA,IDA IBA IEA,IDA IGI TAS,IMP IEA,IMP IBA IEA,IDA IMP ISS IBA TAS NAS IEA,IDA IGI ISS IBA TAS IC,IDA ISS,IDA IBA TAS IC IEA,IEA,IDA NAS IEA,IDA ISS IBA,IDA,TAS IEA,IDA IMP,TAS IC IEA,IDA IEA	SELE,G0S2,IL1B,TNFAIP6,IGFBP5,CXCL8,NFKB1,IER3,TNFAIP3,IL6,NINJ1,PLAU,PHLDA2,NFKBIA,CCL2,CSF3,CFD,ICAM1,THBD,LIF
40	query_1	TRUE	4.85427167850509e-06	2267	28	16	0.571428571428571	0.0070577856197618	GO:0048584	GO:BP	positive regulation of response to stimulus	21128	13678	c("GO:0048518", "GO:0048583", "GO:0050896")	IDA IBA,IDA IGI ISS TAS IC IEA,IEA,IGI TAS,IMP,IDA IBA TAS NAS IEA,IDA IGI ISS IBA TAS IC,IDA ISS,IC,IDA IEA,IBA,IDA,TAS IEA,IMP,TAS,IDA	G0S2,IL1B,IGFBP5,CXCL8,NFKB1,TNFAIP3,IL6,NINJ1,PLAU,NFKBIA,CCL2,CSF3,CFD,ICAM1,THBD,LIF
41	query_1	TRUE	5.25599166912485e-06	1922	28	15	0.535714285714286	0.00780437044745057	GO:0006955	GO:BP	immune response	21128	2660	c("GO:0002376", "GO:0050896")	IDA IGI IC IEA,IBA IEA,IBA IEA,IBA IEA,IBA IEA,IDA ISS TAS NAS IEA,IDA ISS TAS IC IEA,ISS,IMP,IEA,IEP ISS IBA TAS IEA,IEA,TAS IEA,IMP IEA,IEA	IL1B,CXCL8,CXCL1,CXCL3,CXCL2,TNFAIP3,IL6,NINJ1,PNP,NFKBIA,CCL2,CSF3,CFD,ICAM1,LIF
42	query_1	TRUE	5.69050687317341e-06	2683	28	17	0.607142857142857	0.00633619083115915	GO:0002376	GO:BP	immune system process	21128	931	GO:0008150	IMP ISS IBA TAS IEA,IDA IGI IBA IC IEA,IDA,IDA IGI IBA TAS IEA,IBA IEA,ISS IBA IEA,IBA IEA,IDA IMP ISS TAS NAS IEA,IDA ISS TAS IC IEA,IDA ISS,IDA IMP,IEA,IDA IEP ISS IBA TAS IEA,IBA IEA,TAS IEA,IMP IEP TAS IEA,IDA IEA	SELE,IL1B,TNFAIP6,CXCL8,CXCL1,CXCL3,CXCL2,TNFAIP3,IL6,NINJ1,PNP,NFKBIA,CCL2,CSF3,CFD,ICAM1,LIF
43	query_1	TRUE	5.91160055874346e-06	1611	28	14	0.5	0.00869025450031037	GO:0048585	GO:BP	negative regulation of response to stimulus	21128	13679	c("GO:0048519", "GO:0048583", "GO:0050896")	IDA ISS IEA,IDA IBA,IDA IEA,IDA,IEA,IEA,IDA IMP ISS NAS IEA,ISS,IBA TAS IC IEA,IEA,IDA,IDA,TAS IC IEA,IEA	IL1B,TNFAIP6,IGFBP5,CXCL8,NFKB1,IER3,TNFAIP3,IL6,PLAU,NFKBIA,CCL2,ICAM1,THBD,LIF
44	query_1	TRUE	6.63027215682244e-06	1060	28	12	0.428571428571429	0.0113207547169811	GO:0002684	GO:BP	positive regulation of immune system process	21128	1227	c("GO:0002376", "GO:0002682", "GO:0048518")	IEA,IDA IGI IBA IC,TAS,IDA TAS NAS IEA,IDA ISS TAS,ISS,IDA,IEA,ISS,TAS IEA,IMP,IDA	SELE,IL1B,CXCL8,TNFAIP3,IL6,NINJ1,PNP,NFKBIA,CCL2,CFD,ICAM1,LIF
45	query_1	TRUE	7.00853065157532e-06	621	28	10	0.357142857142857	0.0161030595813204	GO:0006935	GO:BP	chemotaxis	21128	2647	c("GO:0042221", "GO:0042330")	IEA,IDA,IDA IGI IBA TAS IEA,IBA TAS IEA,ISS IBA IEA,IBA TAS IEA,TAS IC,IDA,TAS,IDA IBA TAS IEA	IL1B,TNFAIP6,CXCL8,CXCL1,CXCL3,CXCL2,IL6,NINJ1,PLAU,CCL2
46	query_1	TRUE	7.22777803765083e-06	623	28	10	0.357142857142857	0.0160513643659711	GO:0042330	GO:BP	taxis	21128	10724	c("GO:0009605", "GO:0040011")	IEA,IDA,IDA IGI IBA TAS IEA,IBA TAS IEA,ISS IBA IEA,IBA TAS IEA,TAS IC,IDA,TAS,IDA IBA TAS IEA	IL1B,TNFAIP6,CXCL8,CXCL1,CXCL3,CXCL2,IL6,NINJ1,PLAU,CCL2
47	query_1	TRUE	1.16526681926986e-05	320	28	8	0.285714285714286	0.025	GO:0006959	GO:BP	humoral immune response	21128	2664	GO:0006955	IGI,IBA,IBA,IBA,IBA,IC,TAS,TAS IEA	IL1B,CXCL8,CXCL1,CXCL3,CXCL2,IL6,CCL2,CFD
48	query_1	TRUE	3.05361875971744e-05	2991	28	17	0.607142857142857	0.00568371782012705	GO:0009966	GO:BP	regulation of signal transduction	21128	3898	c("GO:0007165", "GO:0010646", "GO:0023051", "GO:0048583")	IDA IBA,IDA ISS IC IEA,IDA,IDA IBA IEA,IDA,IMP,IEA,IDA IMP IBA TAS NAS IEA,IDA IGI ISS IBA IC,ISS,IDA,IEA,NAS IEA,ISS IBA,IDA,IDA IMP,IDA IEA	G0S2,IL1B,TNFAIP6,IGFBP5,CXCL8,NFKB1,IER3,TNFAIP3,IL6,NINJ1,PLAU,PHLDA2,NFKBIA,CCL2,CSF3,ICAM1,LIF
49	query_1	TRUE	3.59172248254808e-05	133	28	6	0.214285714285714	0.0451127819548872	GO:0070555	GO:BP	response to interleukin-1	21128	17228	GO:0034097	IDA,IDA,IEP,IEP,ISS,IEP ISS IBA	SELE,IL1B,CXCL8,NFKB1,IL6,CCL2
50	query_1	TRUE	5.83865123214767e-05	4088	28	19	0.678571428571429	0.00464774951076321	GO:0042221	GO:BP	response to chemical	21128	10676	GO:0050896	IDA IBA TAS,IDA ISS IBA IEA,IDA,IDA ISS IEA,IDA IGI IEP IBA TAS IEA,IBA TAS IEA,ISS IBA IEA,IDA IBA TAS IEA,IMP IEP IEA,IDA IMP ISS TAS IEA,IDA IMP ISS TAS NAS IC,IDA,TAS,IMP,IDA IBA IEA,IDA IEP ISS IBA TAS IEA,IDA NAS IEA,IDA IEA,IEA	SELE,IL1B,TNFAIP6,IGFBP5,CXCL8,CXCL1,CXCL3,CXCL2,NFKB1,TNFAIP3,IL6,NINJ1,PLAU,PNP,NFKBIA,CCL2,CSF3,ICAM1,THBD
51	query_1	TRUE	0.000103748734096623	6012	28	22	0.785714285714286	0.00365934797072522	GO:0007165	GO:BP	signal transduction	21128	2808	c("GO:0007154", "GO:0009987", "GO:0023052", "GO:0050794", "GO:0051716")	TAS,IDA IBA,IDA IMP ISS IBA TAS IC IEA,IDA TAS,IDA IBA NAS IEA,IDA IBA TAS IEA,IBA TAS,IBA,IBA IEA,IMP IEA,IEA,IDA IMP IBA TAS NAS IEA,IDA IMP IGI ISS IBA IC IEA,ISS,IDA TAS IC,IEA,IDA NAS IEA,IDA IMP ISS IBA TAS NAS IEA,IDA NAS IEA,IEA,IDA IMP,IDA IBA IEA	SELE,G0S2,IL1B,TNFAIP6,IGFBP5,CXCL8,CXCL1,CXCL3,CXCL2,NFKB1,IER3,TNFAIP3,IL6,NINJ1,PLAU,PHLDA2,NFKBIA,CCL2,CSF3,CFD,ICAM1,LIF
52	query_1	TRUE	0.000109847616037894	1677	28	13	0.464285714285714	0.00775193798449612	GO:0042127	GO:BP	regulation of cell population proliferation	21128	10605	c("GO:0008283", "GO:0050794")	IDA IGI IBA,IDA IGI,TAS,TAS,IDA NAS IEA,IDA IMP IGI IBA TAS,IEA,IEA,IDA,IEA,IMP,IBA TAS IEA,IDA IBA IEA	IL1B,IGFBP5,CXCL8,CXCL1,TNFAIP3,IL6,PLAU,PHLDA2,PNP,NFKBIA,CCL2,CSF3,LIF
53	query_1	TRUE	0.000147736860369127	1400	28	12	0.428571428571429	0.00857142857142857	GO:2000026	GO:BP	regulation of multicellular organismal development	21128	26787	c("GO:0007275", "GO:0050793", "GO:0051239")	IDA IGI ISS TAS IEA,IDA,IDA,NAS,IDA TAS IC,IDA IEA,IEA,IBA,IDA,IEA,IBA IEA,IDA IEA	IL1B,TNFAIP6,CXCL8,TNFAIP3,IL6,NINJ1,PHLDA2,APOLD1,PNP,NFKBIA,CSF3,LIF
54	query_1	TRUE	0.000165305973149051	2474	28	15	0.535714285714286	0.00606305578011318	GO:0050793	GO:BP	regulation of developmental process	21128	14090	c("GO:0032502", "GO:0050789")	IDA IGI ISS TAS IEA,IDA,IEA,IDA,IC,ISS NAS IEA,IDA TAS NAS IC,IDA IEA,IEA,IBA,IDA,IMP IEA,IDA,IBA IEA,IDA IBA IEA	IL1B,TNFAIP6,IGFBP5,CXCL8,NFKB1,TNFAIP3,IL6,NINJ1,PHLDA2,APOLD1,PNP,NFKBIA,CCL2,CSF3,LIF
55	query_1	TRUE	0.000194824492153384	3378	28	17	0.607142857142857	0.00503256364712848	GO:0023051	GO:BP	regulation of signaling	21128	7036	c("GO:0023052", "GO:0050789")	IDA IBA,IDA ISS IC IEA,IDA,IDA IBA IEA,IDA,IMP,IEA,IDA IMP IBA TAS NAS IEA,IDA IGI ISS IBA IC,ISS,IDA,IEA,NAS IEA,ISS IBA,IDA,IDA IMP,IDA IEA	G0S2,IL1B,TNFAIP6,IGFBP5,CXCL8,NFKB1,IER3,TNFAIP3,IL6,NINJ1,PLAU,PHLDA2,NFKBIA,CCL2,CSF3,ICAM1,LIF
56	query_1	TRUE	0.000203713585166418	3388	28	17	0.607142857142857	0.00501770956316411	GO:0010646	GO:BP	regulation of cell communication	21128	4410	c("GO:0007154", "GO:0050794")	IDA IBA,IDA ISS IC IEA,IDA,IDA IBA IEA,IDA,IMP,IEA,IDA IMP IBA TAS NAS IEA,IDA IGI ISS IBA IC,ISS,IDA,IEA,NAS IEA,ISS IBA,IDA,IDA IMP,IDA IEA	G0S2,IL1B,TNFAIP6,IGFBP5,CXCL8,NFKB1,IER3,TNFAIP3,IL6,NINJ1,PLAU,PHLDA2,NFKBIA,CCL2,CSF3,ICAM1,LIF
57	query_1	TRUE	0.000219268727856511	90	28	5	0.178571428571429	0.0555555555555556	GO:0070098	GO:BP	chemokine-mediated signaling pathway	21128	16951	c("GO:0019221", "GO:1990869")	IBA,IBA,IBA,IBA,IBA	CXCL8,CXCL1,CXCL3,CXCL2,CCL2
58	query_1	TRUE	0.000303186156895361	6348	28	22	0.785714285714286	0.00346565847511027	GO:0048518	GO:BP	positive regulation of biological process	21128	13622	c("GO:0008150", "GO:0050789")	IDA ISS IEA,IDA ISS IBA IEA,IDA IMP IGI ISS IBA TAS NAS IC IEA,IDA IEA,IGI IEA,IDA IGI TAS,IDA IMP NAS IC IEA,IEA,IDA IBA TAS NAS IEA,IDA IMP IGI ISS IBA TAS NAS IC,IDA ISS IEA,IDA IC,IEA,IBA IEA,IDA IMP,IDA IMP IEA,IDA IMP ISS IBA,IDA IBA TAS IEA,TAS IEA,IMP,TAS,IDA IMP IBA IEA	SELE,G0S2,IL1B,TNFAIP6,IGFBP5,CXCL8,NFKB1,IER3,TNFAIP3,IL6,NINJ1,PLAU,PHLDA2,PHLDA1,PNP,NFKBIA,CCL2,CSF3,CFD,ICAM1,THBD,LIF
59	query_1	TRUE	0.000305954881006081	926	28	10	0.357142857142857	0.0107991360691145	GO:0030334	GO:BP	regulation of cell migration	21128	7179	c("GO:0016477", "GO:2000145")	ISS IEA,IDA,IDA IEA,IDA IGI,TAS,TAS,IDA,IEA,IDA,IMP	SELE,IL1B,TNFAIP6,IGFBP5,CXCL8,IL6,PLAU,PHLDA2,CCL2,ICAM1
60	query_1	TRUE	0.000353931216321412	99	28	5	0.178571428571429	0.0505050505050505	GO:1990869	GO:BP	cellular response to chemokine	21128	26720	c("GO:0071345", "GO:1990868")	IBA,IBA,IBA,IBA,IBA	CXCL8,CXCL1,CXCL3,CXCL2,CCL2
61	query_1	TRUE	0.000353931216321412	99	28	5	0.178571428571429	0.0505050505050505	GO:1990868	GO:BP	response to chemokine	21128	26719	GO:0034097	IBA,IBA,IBA,IBA,IBA	CXCL8,CXCL1,CXCL3,CXCL2,CCL2
62	query_1	TRUE	0.0003807881630316	1221	28	11	0.392857142857143	0.00900900900900901	GO:0098542	GO:BP	defense response to other organism	21128	19979	c("GO:0006952", "GO:0051707")	IDA IEA,IBA,IBA,IBA,IBA,IDA ISS TAS NAS IEA,IDA TAS,ISS,IEA,IEP ISS IBA,TAS IEA	IL1B,CXCL8,CXCL1,CXCL3,CXCL2,TNFAIP3,IL6,NINJ1,NFKBIA,CCL2,CFD
63	query_1	TRUE	0.000427602311522602	718	28	9	0.321428571428571	0.0125348189415042	GO:0031347	GO:BP	regulation of defense response	21128	7572	c("GO:0006952", "GO:0080134")	TAS,IGI ISS TAS IEA,IDA IBA,IEA,IEA,IDA ISS TAS NAS IEA,IDA TAS,IDA ISS,IDA IEA	SELE,IL1B,TNFAIP6,NFKB1,IER3,TNFAIP3,IL6,NINJ1,NFKBIA
64	query_1	TRUE	0.00042974771561281	6462	28	22	0.785714285714286	0.00340451872485299	GO:0023052	GO:BP	signaling	21128	7037	GO:0008150	TAS,IDA IBA,IDA IMP ISS IBA TAS IC IEA,IDA TAS,IDA IBA NAS IEA,IDA IBA TAS IEA,IBA TAS,IBA,IBA IEA,IMP IEA,IEA,IDA IMP IBA TAS NAS IEA,IDA IMP IGI ISS IBA IC IEA,ISS,IDA TAS IC,IEA,IDA NAS IEA,IDA IMP ISS IBA TAS NAS IEA,IDA NAS IEA,IEA,IDA IMP,IDA IBA IEA	SELE,G0S2,IL1B,TNFAIP6,IGFBP5,CXCL8,CXCL1,CXCL3,CXCL2,NFKB1,IER3,TNFAIP3,IL6,NINJ1,PLAU,PHLDA2,NFKBIA,CCL2,CSF3,CFD,ICAM1,LIF
65	query_1	TRUE	0.000444915239634122	2664	28	15	0.535714285714286	0.00563063063063063	GO:0010033	GO:BP	response to organic substance	21128	3939	GO:0042221	IDA IBA TAS,IDA ISS IBA IEA,IDA ISS IEA,IDA IEP IBA,IBA,IBA,IDA IBA,IMP IEP IEA,IDA IMP TAS IEA,IDA IMP ISS NAS,IDA IBA IEA,IDA IEP ISS IBA,IDA NAS IEA,IDA IEA,IEA	SELE,IL1B,IGFBP5,CXCL8,CXCL1,CXCL3,CXCL2,NFKB1,TNFAIP3,IL6,NFKBIA,CCL2,CSF3,ICAM1,THBD
66	query_1	TRUE	0.00049830281945735	106	28	5	0.178571428571429	0.0471698113207547	GO:0071347	GO:BP	cellular response to interleukin-1	21128	17671	c("GO:0070555", "GO:0071345")	IDA,IEP,IEP,ISS,IEP ISS IBA	IL1B,CXCL8,NFKB1,IL6,CCL2
67	query_1	TRUE	0.000524052276262897	2697	28	15	0.535714285714286	0.00556173526140156	GO:0070887	GO:BP	cellular response to chemical stimulus	21128	17415	c("GO:0042221", "GO:0051716")	IDA ISS IBA IEA,IDA,IDA,IDA IGI IEP IBA TAS IEA,IBA,ISS IBA,IBA IEA,IMP IEP IEA,IDA IMP ISS TAS IEA,IDA IMP ISS TAS IC,IDA,IDA IBA IEA,IDA IEP ISS IBA IEA,IDA NAS IEA,IDA IEA	IL1B,TNFAIP6,IGFBP5,CXCL8,CXCL1,CXCL3,CXCL2,NFKB1,TNFAIP3,IL6,NINJ1,NFKBIA,CCL2,CSF3,ICAM1
68	query_1	TRUE	0.0005582570732232	988	28	10	0.357142857142857	0.0101214574898785	GO:2000145	GO:BP	regulation of cell motility	21128	26903	c("GO:0040012", "GO:0048870", "GO:0050794")	ISS IEA,IDA,IDA IEA,IDA IGI,TAS,TAS,IDA,IEA,IDA,IMP	SELE,IL1B,TNFAIP6,IGFBP5,CXCL8,IL6,PLAU,PHLDA2,CCL2,ICAM1
69	query_1	TRUE	0.000571287711626524	530	28	8	0.285714285714286	0.0150943396226415	GO:0030335	GO:BP	positive regulation of cell migration	21128	7180	c("GO:0016477", "GO:0030334", "GO:2000147")	IEA,IDA,IEA,IGI,TAS,TAS,IDA,IMP	SELE,IL1B,TNFAIP6,IGFBP5,CXCL8,IL6,PLAU,ICAM1
70	query_1	TRUE	0.000599423865788038	6573	28	22	0.785714285714286	0.00334702571124296	GO:0007154	GO:BP	cell communication	21128	2797	GO:0009987	TAS,IDA IBA,IDA IMP ISS IBA TAS IC IEA,IDA TAS,IDA IBA NAS IEA,IDA IBA TAS IEA,IBA TAS,IBA,IBA IEA,IMP IEA,IEA,IDA IMP IBA TAS NAS IEA,IDA IMP IGI ISS IBA IC IEA,ISS,IDA TAS IC,IEA,IDA NAS IEA,IDA IMP ISS IBA TAS NAS IEA,IDA NAS IEA,IEA,IDA IMP,IDA IBA IEA	SELE,G0S2,IL1B,TNFAIP6,IGFBP5,CXCL8,CXCL1,CXCL3,CXCL2,NFKB1,IER3,TNFAIP3,IL6,NINJ1,PLAU,PHLDA2,NFKBIA,CCL2,CSF3,CFD,ICAM1,LIF
71	query_1	TRUE	0.000795524912897454	1985	28	13	0.464285714285714	0.00654911838790932	GO:0008283	GO:BP	cell population proliferation	21128	3239	GO:0009987	IDA IGI IBA,IDA IGI IEA,TAS,TAS,IDA NAS IEA,IDA IMP IGI ISS IBA TAS,IEA,IEA,IDA,IEA,IMP,IBA TAS IEA,IDA IBA IEA	IL1B,IGFBP5,CXCL8,CXCL1,TNFAIP3,IL6,PLAU,PHLDA2,PNP,NFKBIA,CCL2,CSF3,LIF
72	query_1	TRUE	0.000832853263518523	557	28	8	0.285714285714286	0.0143626570915619	GO:2000147	GO:BP	positive regulation of cell motility	21128	26905	c("GO:0040017", "GO:0048522", "GO:0048870", "GO:2000145")	IEA,IDA,IEA,IGI,TAS,TAS,IDA,IMP	SELE,IL1B,TNFAIP6,IGFBP5,CXCL8,IL6,PLAU,ICAM1
73	query_1	TRUE	0.00083356638185101	1993	28	13	0.464285714285714	0.00652282990466633	GO:0071310	GO:BP	cellular response to organic substance	21128	17637	c("GO:0010033", "GO:0070887")	IDA ISS IBA IEA,IDA,IDA IEP IBA,IBA,IBA,IBA,IMP IEP IEA,IDA IMP TAS,IDA IMP ISS,IDA IBA IEA,IDA IEP ISS IBA,IDA NAS IEA,IDA IEA	IL1B,IGFBP5,CXCL8,CXCL1,CXCL3,CXCL2,NFKB1,TNFAIP3,IL6,NFKBIA,CCL2,CSF3,ICAM1
74	query_1	TRUE	0.000842199702876693	1033	28	10	0.357142857142857	0.00968054211035818	GO:0040012	GO:BP	regulation of locomotion	21128	10520	c("GO:0040011", "GO:0050789")	ISS IEA,IDA,IDA IEA,IDA IGI,IGI TAS,TAS,IDA,IEA,IDA,IMP	SELE,IL1B,TNFAIP6,IGFBP5,CXCL8,IL6,PLAU,PHLDA2,CCL2,ICAM1
75	query_1	TRUE	0.000901184380751489	229	28	6	0.214285714285714	0.0262008733624454	GO:0002685	GO:BP	regulation of leukocyte migration	21128	1228	c("GO:0002682", "GO:0030334", "GO:0050900")	ISS IEA,IDA,TAS,TAS,IDA,IMP	SELE,TNFAIP6,CXCL8,IL6,CCL2,ICAM1
76	query_1	TRUE	0.00090322470066372	563	28	8	0.285714285714286	0.0142095914742451	GO:0032103	GO:BP	positive regulation of response to external stimulus	21128	7818	c("GO:0009605", "GO:0032101", "GO:0048584")	IGI ISS TAS IEA,IGI TAS,IDA TAS NAS IEA,IDA TAS,IDA ISS,IC,IDA IEA,TAS	IL1B,CXCL8,TNFAIP3,IL6,NINJ1,PLAU,NFKBIA,THBD
77	query_1	TRUE	0.00101833199927952	572	28	8	0.285714285714286	0.013986013986014	GO:0040017	GO:BP	positive regulation of locomotion	21128	10525	c("GO:0040011", "GO:0040012", "GO:0048518")	IEA,IDA,IEA,IGI,IGI TAS,TAS,IDA,IMP	SELE,IL1B,TNFAIP6,IGFBP5,CXCL8,IL6,PLAU,ICAM1
78	query_1	TRUE	0.00131409599829261	399	28	7	0.25	0.0175438596491228	GO:0032102	GO:BP	negative regulation of response to external stimulus	21128	7817	c("GO:0009605", "GO:0032101", "GO:0048585")	IDA IBA,IEA,IEA,IDA IMP ISS IEA,IBA TAS IC IEA,IDA,TAS IC IEA	TNFAIP6,NFKB1,IER3,TNFAIP3,PLAU,CCL2,THBD
79	query_1	TRUE	0.00133796864394795	245	28	6	0.214285714285714	0.0244897959183673	GO:0034612	GO:BP	response to tumor necrosis factor	21128	9195	GO:0034097	TAS,IEP,IEA,TAS,IDA IBA IEA,IEP ISS IBA	SELE,CXCL8,NFKB1,TNFAIP3,NFKBIA,CCL2
80	query_1	TRUE	0.00163887426511212	2113	28	13	0.464285714285714	0.00615238996687175	GO:0008219	GO:BP	cell death	21128	3234	GO:0009987	IDA IBA IEA,IDA TAS IEA,TAS IEA,TAS IEA,IDA IEA,IDA IMP TAS,IDA,TAS IEA,IBA IEA,TAS,IDA IMP,IEA,IDA	G0S2,IL1B,NFKB1,IER3,TNFAIP3,IL6,NINJ1,PHLDA2,PHLDA1,NFKBIA,CCL2,CSF3,ICAM1
81	query_1	TRUE	0.00199926334874177	1441	28	11	0.392857142857143	0.00763358778625954	GO:0080134	GO:BP	regulation of response to stress	21128	18942	c("GO:0006950", "GO:0048583")	TAS,IGI ISS TAS IEA,IDA IBA,IEA,IMP IBA IEA,IDA ISS TAS NAS IEA,IDA TAS,IDA ISS,IBA TAS IC IEA,IDA IEA,TAS IC IEA	SELE,IL1B,TNFAIP6,NFKB1,IER3,TNFAIP3,IL6,NINJ1,PLAU,NFKBIA,THBD
82	query_1	TRUE	0.00224073267583301	3980	28	17	0.607142857142857	0.0042713567839196	GO:0006950	GO:BP	response to stress	21128	2656	GO:0050896	TAS,IDA IGI ISS IBA TAS NAS IEA,IDA IBA TAS,IDA IBA TAS IEA,IBA TAS IEA,IBA IEA,IBA TAS IEA,TAS IEA,IMP IBA IEA,IDA ISS TAS NAS IEA,IDA IGI TAS IEA,IDA ISS IEA,IBA TAS IC IEA,IDA NAS IEA,IDA IEP ISS IBA IEA,TAS IEA,TAS IC IEA	SELE,IL1B,TNFAIP6,CXCL8,CXCL1,CXCL3,CXCL2,NFKB1,IER3,TNFAIP3,IL6,NINJ1,PLAU,NFKBIA,CCL2,CFD,THBD
83	query_1	TRUE	0.00251031975283693	62	28	4	0.142857142857143	0.0645161290322581	GO:0031663	GO:BP	lipopolysaccharide-mediated signaling pathway	21128	7710	c("GO:0007166", "GO:0071222")	IDA,IMP,IEA,IDA	IL1B,TNFAIP3,NFKBIA,CCL2
84	query_1	TRUE	0.00340961661216254	1521	28	11	0.392857142857143	0.00723208415516108	GO:0007155	GO:BP	cell adhesion	21128	2798	GO:0009987	IDA IMP ISS IBA IEA,IDA IBA NAS,IEA,IDA,IDA,IDA ISS IBA TAS IEA,IDA IBA,IDA,ISS TAS,IDA IMP IBA TAS IEA,IMP	SELE,IL1B,TNFAIP6,CXCL8,IL6,NINJ1,PLAU,PNP,CCL2,ICAM1,LIF
85	query_1	TRUE	0.00342993854959713	2667	28	14	0.5	0.005249343832021	GO:0035556	GO:BP	intracellular signal transduction	21128	9639	GO:0007165	TAS,IDA IMP ISS IEA,IEA,IDA TAS,TAS,IEA,IEA,IDA IEA,IDA,IDA NAS,IMP IBA,IDA,IMP,IDA IEA	SELE,IL1B,IGFBP5,CXCL8,CXCL1,NFKB1,IER3,TNFAIP3,IL6,NFKBIA,CCL2,CSF3,ICAM1,LIF
86	query_1	TRUE	0.00356724541480214	1528	28	11	0.392857142857143	0.00719895287958115	GO:0009967	GO:BP	positive regulation of signal transduction	21128	3899	c("GO:0007165", "GO:0009966", "GO:0010647", "GO:0023056", "GO:0048584")	IDA IBA,IDA ISS IC IEA,IEA,IMP,IBA,IDA IGI IBA IC,ISS,IBA,IDA,IMP,IDA	G0S2,IL1B,IGFBP5,NFKB1,TNFAIP3,IL6,NINJ1,CCL2,CSF3,ICAM1,LIF
87	query_1	TRUE	0.0047246206631796	1248	28	10	0.357142857142857	0.00801282051282051	GO:0009968	GO:BP	negative regulation of signal transduction	21128	3900	c("GO:0007165", "GO:0009966", "GO:0010648", "GO:0023057", "GO:0048585")	IDA ISS IEA,IDA,IDA IEA,IDA,IEA,IDA IMP NAS IEA,ISS,IEA,IDA,IEA	IL1B,TNFAIP6,IGFBP5,CXCL8,IER3,TNFAIP3,IL6,NFKBIA,ICAM1,LIF
88	query_1	TRUE	0.00488090113751483	168	28	5	0.178571428571429	0.0297619047619048	GO:0048771	GO:BP	tissue remodeling	21128	13843	GO:0032501	IEA,IEA,NAS,ISS,IEA	IGFBP5,NFKB1,TNFAIP3,IL6,LIF
89	query_1	TRUE	0.00498654669860952	707	28	8	0.285714285714286	0.0113154172560113	GO:0008285	GO:BP	negative regulation of cell population proliferation	21128	3241	c("GO:0008283", "GO:0042127", "GO:0048523")	IDA,IDA,TAS,TAS,IDA NAS,TAS,IMP,IEA	IL1B,IGFBP5,CXCL8,CXCL1,TNFAIP3,IL6,CCL2,LIF
90	query_1	TRUE	0.00523222624973767	1948	28	12	0.428571428571429	0.00616016427104723	GO:0012501	GO:BP	programmed cell death	21128	4716	GO:0008219	IDA IBA IEA,IDA TAS IEA,TAS IEA,TAS IEA,IDA IEA,IDA IMP TAS,IDA,TAS IEA,IBA IEA,TAS,IDA IMP,IDA	G0S2,IL1B,NFKB1,IER3,TNFAIP3,IL6,NINJ1,PHLDA2,PHLDA1,NFKBIA,CCL2,ICAM1
91	query_1	TRUE	0.00665389249879254	9039	28	24	0.857142857142857	0.00265516096913375	GO:0050896	GO:BP	response to stimulus	21128	14175	GO:0008150	IDA IBA TAS,IDA IBA,IDA IMP IGI IEP ISS IBA TAS NAS IC IEA,IDA IBA TAS,IDA ISS IBA NAS IEA,IDA IGI IEP IBA TAS IEA,IBA TAS IEA,ISS IBA IEA,IDA IBA TAS IEA,IMP IEP TAS IEA,IMP IBA IEA,IDA IMP ISS IBA TAS NAS IEA,IDA IMP IGI ISS IBA TAS NAS IC IEA,IDA ISS IEA,IDA IBA TAS IC IEA,IEA,IMP,IDA IBA NAS IEA,IDA IMP IEP ISS IBA TAS NAS IEA,IDA NAS IEA,TAS IEA,IDA IMP IEA,TAS IC IEA,IDA IBA IEA	SELE,G0S2,IL1B,TNFAIP6,IGFBP5,CXCL8,CXCL1,CXCL3,CXCL2,NFKB1,IER3,TNFAIP3,IL6,NINJ1,PLAU,PHLDA2,PNP,NFKBIA,CCL2,CSF3,CFD,ICAM1,THBD,LIF
92	query_1	TRUE	0.00678684291174069	737	28	8	0.285714285714286	0.0108548168249661	GO:0001944	GO:BP	vasculature development	21128	577	c("GO:0048731", "GO:0072359")	IDA ISS IEA,IDA TAS,NAS,IC,IDA IEA,IBA IEA,TAS,IEA	IL1B,CXCL8,TNFAIP3,IL6,NINJ1,APOLD1,CCL2,LIF
93	query_1	TRUE	0.0070467951014779	1638	28	11	0.392857142857143	0.00671550671550672	GO:0010941	GO:BP	regulation of cell death	21128	4663	c("GO:0008219", "GO:0050794")	IDA IBA,IDA,TAS,TAS IEA,IDA IEA,IDA TAS,IEA,IBA IEA,IDA IMP,IEA,IDA	G0S2,IL1B,NFKB1,IER3,TNFAIP3,IL6,PHLDA2,PHLDA1,CCL2,CSF3,ICAM1
94	query_1	TRUE	0.00742723483930471	7491	28	22	0.785714285714286	0.00293685756240822	GO:0051716	GO:BP	cellular response to stimulus	21128	14782	c("GO:0009987", "GO:0050896")	TAS,IDA IBA,IDA IMP IEP ISS IBA TAS IC IEA,IDA TAS,IDA IBA NAS IEA,IDA IGI IEP IBA TAS IEA,IBA TAS,ISS IBA,IBA IEA,IMP IEP IEA,IMP IBA IEA,IDA IMP ISS IBA TAS NAS IEA,IDA IMP IGI ISS IBA TAS IC IEA,IDA ISS,IDA TAS IC,IEA,IDA IBA NAS IEA,IDA IMP IEP ISS IBA TAS NAS IEA,IDA NAS IEA,IEA,IDA IMP IEA,IDA IBA IEA	SELE,G0S2,IL1B,TNFAIP6,IGFBP5,CXCL8,CXCL1,CXCL3,CXCL2,NFKB1,IER3,TNFAIP3,IL6,NINJ1,PLAU,PHLDA2,NFKBIA,CCL2,CSF3,CFD,ICAM1,LIF
95	query_1	TRUE	0.00811292185859125	83	28	4	0.142857142857143	0.0481927710843374	GO:0019915	GO:BP	lipid storage	21128	6439	c("GO:0010876", "GO:0051235")	IDA,IC,NAS,IMP	IL1B,NFKB1,IL6,NFKBIA
96	query_1	TRUE	0.00811292185859125	83	28	4	0.142857142857143	0.0481927710843374	GO:0061844	GO:BP	antimicrobial humoral immune response mediated by antimicrobial peptide	21128	16713	GO:0019730	IBA,IBA,IBA,IBA	CXCL8,CXCL1,CXCL3,CXCL2
97	query_1	TRUE	0.00844329618420482	528	28	7	0.25	0.0132575757575758	GO:0001525	GO:BP	angiogenesis	21128	351	c("GO:0048514", "GO:0048646")	IDA ISS IEA,IDA TAS,NAS,IC,IDA IEA,IBA IEA,TAS	IL1B,CXCL8,TNFAIP3,IL6,NINJ1,APOLD1,CCL2
98	query_1	TRUE	0.00975765791811198	1353	28	10	0.357142857142857	0.0073909830007391	GO:0023057	GO:BP	negative regulation of signaling	21128	7039	c("GO:0023051", "GO:0023052", "GO:0048519")	IDA ISS IEA,IDA,IDA IEA,IDA,IEA,IDA IMP NAS IEA,ISS,IEA,IDA,IDA IEA	IL1B,TNFAIP6,IGFBP5,CXCL8,IER3,TNFAIP3,IL6,NFKBIA,ICAM1,LIF
99	query_1	TRUE	0.00975765791811198	1353	28	10	0.357142857142857	0.0073909830007391	GO:0010648	GO:BP	negative regulation of cell communication	21128	4412	c("GO:0007154", "GO:0010646", "GO:0048523")	IDA ISS IEA,IDA,IDA IEA,IDA,IEA,IDA IMP NAS IEA,ISS,IEA,IDA,IDA IEA	IL1B,TNFAIP6,IGFBP5,CXCL8,IER3,TNFAIP3,IL6,NFKBIA,ICAM1,LIF
100	query_1	TRUE	0.0100270369340082	777	28	8	0.285714285714286	0.0102960102960103	GO:0030155	GO:BP	regulation of cell adhesion	21128	7087	c("GO:0007155", "GO:0050794")	ISS IEA,IDA IBA NAS,IDA,IDA,IDA IBA,IDA,ISS,IMP	SELE,IL1B,CXCL8,IL6,PLAU,PNP,CCL2,LIF
101	query_1	TRUE	0.0103098969698107	11139	28	26	0.928571428571429	0.00233414130532364	GO:0050794	GO:BP	regulation of cellular process	21128	14091	c("GO:0009987", "GO:0050789")	IDA ISS TAS IEA,IDA IBA,IDA IMP IGI ISS IBA TAS NAS IC IEA,IDA TAS IEA,IDA IGI IBA NAS IEA,IDA IBA TAS IEA,IBA TAS,IBA,IBA IEA,IDA IMP IGI IBA TAS NAS IC IEA,IMP IBA TAS IEA,IDA IMP ISS IBA TAS NAS IEA,IDA IMP IGI ISS IBA TAS NAS IC IEA,ISS,IDA IBA TAS IC IEA,IEA,IBA,IBA IEA,IDA,IDA IMP IBA TAS NAS IEA,IDA IMP ISS IBA TAS NAS IEA,IDA IBA TAS NAS IEA,IEA,IDA IMP TAS IEA,TAS,IDA IMP IBA IEA	SELE,G0S2,IL1B,TNFAIP6,IGFBP5,CXCL8,CXCL1,CXCL3,CXCL2,NFKB1,IER3,TNFAIP3,IL6,NINJ1,PLAU,PHLDA2,APOLD1,PHLDA1,PNP,NFKBIA,CCL2,CSF3,CFD,ICAM1,THBD,LIF
102	query_1	TRUE	0.0112451288522073	7657	28	22	0.785714285714286	0.00287318793261068	GO:0032501	GO:BP	multicellular organismal process	21128	8072	GO:0008150	TAS,ISS IEA,IDA IMP IGI ISS IBA TAS NAS IEA,IDA ISS IEA,IEA,IDA IEP TAS IEA,TAS,IEA,IEA,IMP ISS NAS IEA,IDA IMP IGI ISS TAS NAS IC IEA,IDA TAS IEA,IBA TAS IC IEA,IEA,IBA IEA,IDA IMP,IEA,IDA ISS TAS,IBA IEA,IMP,TAS IC IEA,IDA IEA	ADAMTS4,G0S2,IL1B,TNFAIP6,IGFBP5,CXCL8,CXCL1,NFKB1,IER3,TNFAIP3,IL6,NINJ1,PLAU,PHLDA2,APOLD1,PNP,NFKBIA,CCL2,CSF3,ICAM1,THBD,LIF
103	query_1	TRUE	0.0117775890342242	1727	28	11	0.392857142857143	0.00636942675159236	GO:0023056	GO:BP	positive regulation of signaling	21128	7038	c("GO:0023051", "GO:0023052", "GO:0048518")	IDA IBA,IDA ISS IC IEA,IEA,IMP,IBA,IDA IGI IBA IC,ISS,ISS IBA,IDA,IMP,IDA	G0S2,IL1B,IGFBP5,NFKB1,TNFAIP3,IL6,NINJ1,CCL2,CSF3,ICAM1,LIF
104	query_1	TRUE	0.0119101195492597	1729	28	11	0.392857142857143	0.00636205899363794	GO:0010647	GO:BP	positive regulation of cell communication	21128	4411	c("GO:0007154", "GO:0010646", "GO:0048522")	IDA IBA,IDA ISS IC IEA,IEA,IMP,IBA,IDA IGI IBA IC,ISS,ISS IBA,IDA,IMP,IDA	G0S2,IL1B,IGFBP5,NFKB1,TNFAIP3,IL6,NINJ1,CCL2,CSF3,ICAM1,LIF
105	query_1	TRUE	0.0125742305595151	1079	28	9	0.321428571428571	0.00834105653382762	GO:0035295	GO:BP	tube development	21128	9483	c("GO:0007275", "GO:0048856")	IDA ISS IEA,IEA,IDA IEP TAS,NAS,IC,IDA IEA,IBA IEA,TAS,IDA IEA	IL1B,IGFBP5,CXCL8,TNFAIP3,IL6,NINJ1,APOLD1,CCL2,LIF
106	query_1	TRUE	0.0126221243192269	5657	28	19	0.678571428571429	0.00335867067350186	GO:0048522	GO:BP	positive regulation of cellular process	21128	13626	c("GO:0009987", "GO:0048518", "GO:0050794")	IDA ISS IEA,IDA IBA,IDA IMP IGI ISS IBA NAS IC IEA,IDA IEA,IGI IEA,IDA TAS,IDA IMP NAS IC IEA,IBA IEA,IDA IMP IGI ISS IBA TAS IC,ISS,IDA,IEA,IBA IEA,IDA,IDA IMP IEA,IMP ISS IBA,IDA IBA TAS IEA,IMP,IDA IMP IBA IEA	SELE,G0S2,IL1B,TNFAIP6,IGFBP5,CXCL8,NFKB1,TNFAIP3,IL6,NINJ1,PLAU,PHLDA2,PHLDA1,PNP,NFKBIA,CCL2,CSF3,ICAM1,LIF
107	query_1	TRUE	0.0185021316151046	1454	28	10	0.357142857142857	0.00687757909215956	GO:0042981	GO:BP	regulation of apoptotic process	21128	11103	c("GO:0006915", "GO:0043067")	IDA IBA,IDA,TAS,TAS IEA,IDA,IDA TAS,IEA,IBA IEA,IDA IMP,IDA	G0S2,IL1B,NFKB1,IER3,TNFAIP3,IL6,PHLDA2,PHLDA1,CCL2,ICAM1
108	query_1	TRUE	0.0202762134571526	225	28	5	0.178571428571429	0.0222222222222222	GO:0071356	GO:BP	cellular response to tumor necrosis factor	21128	17680	c("GO:0034612", "GO:0071345")	IEP,IEA,TAS,IDA IBA IEA,IEP ISS IBA	CXCL8,NFKB1,TNFAIP3,NFKBIA,CCL2
109	query_1	TRUE	0.0214779161295461	106	28	4	0.142857142857143	0.0377358490566038	GO:1904035	GO:BP	regulation of epithelial cell apoptotic process	21128	24748	c("GO:0042981", "GO:1904019")	IDA,TAS,IMP,IDA	TNFAIP3,IL6,CCL2,ICAM1
110	query_1	TRUE	0.0220267286950036	1483	28	10	0.357142857142857	0.00674308833445718	GO:0043067	GO:BP	regulation of programmed cell death	21128	11152	c("GO:0010941", "GO:0012501")	IDA IBA,IDA,TAS,TAS IEA,IDA,IDA TAS,IEA,IBA IEA,IDA IMP,IDA	G0S2,IL1B,NFKB1,IER3,TNFAIP3,IL6,PHLDA2,PHLDA1,CCL2,ICAM1
111	query_1	TRUE	0.0221832606225981	5861	28	19	0.678571428571429	0.00324176761644771	GO:0048856	GO:BP	anatomical structure development	21128	13923	GO:0032502	TAS,IDA IGI ISS IBA TAS IEA,IDA ISS IEA,IEA,IDA IEP TAS,TAS,IEA,TAS,IMP ISS NAS IEA,IDA IMP ISS TAS IC IEA,IDA ISS TAS IEA,IBA IEA,IBA IEA,IDA,IEA,IDA TAS,IBA NAS IEA,IGI,IDA TAS IEA	ADAMTS4,IL1B,TNFAIP6,IGFBP5,CXCL8,CXCL1,NFKB1,IER3,TNFAIP3,IL6,NINJ1,PHLDA2,APOLD1,PNP,NFKBIA,CCL2,CSF3,ICAM1,LIF
112	query_1	TRUE	0.0233355975971429	34	28	3	0.107142857142857	0.0882352941176471	GO:0030212	GO:BP	hyaluronan metabolic process	21128	7120	GO:1903510	IDA,IDA,IDA	IL1B,TNFAIP6,NFKB1
113	query_1	TRUE	0.0235565612180933	403	28	6	0.214285714285714	0.0148883374689826	GO:0007159	GO:BP	leukocyte cell-cell adhesion	21128	2802	GO:0098609	IDA IMP ISS IBA IEA,IDA IBA,IDA,IDA,ISS,IMP IEA	SELE,IL1B,IL6,PNP,CCL2,ICAM1
114	query_1	TRUE	0.0236034556643185	618	28	7	0.25	0.0113268608414239	GO:0048514	GO:BP	blood vessel morphogenesis	21128	13620	c("GO:0001568", "GO:0035239")	IDA ISS IEA,IDA TAS,NAS,IC,IDA IEA,IBA IEA,TAS	IL1B,CXCL8,TNFAIP3,IL6,NINJ1,APOLD1,CCL2
115	query_1	TRUE	0.028563775329472	1894	28	11	0.392857142857143	0.0058078141499472	GO:0006915	GO:BP	apoptotic process	21128	2636	GO:0012501	IDA IBA IEA,IDA TAS IEA,TAS IEA,TAS IEA,IDA IEA,IDA IMP TAS,TAS IEA,IBA IEA,TAS,IDA IMP,IDA	G0S2,IL1B,NFKB1,IER3,TNFAIP3,IL6,PHLDA2,PHLDA1,NFKBIA,CCL2,ICAM1
116	query_1	TRUE	0.0354812737089354	39	28	3	0.107142857142857	0.0769230769230769	GO:0034142	GO:BP	toll-like receptor 4 signaling pathway	21128	8936	GO:0140895	NAS,ISS,IEA	TNFAIP3,NINJ1,NFKBIA
117	query_1	TRUE	0.035729923227754	1567	28	10	0.357142857142857	0.00638162093171666	GO:0045595	GO:BP	regulation of cell differentiation	21128	12220	c("GO:0030154", "GO:0050793", "GO:0050794")	IDA IGI ISS TAS,IDA,IEA,IC,IDA TAS NAS,IBA,IDA,IMP IEA,IBA IEA,IDA IBA IEA	IL1B,TNFAIP6,IGFBP5,NFKB1,IL6,APOLD1,PNP,NFKBIA,CSF3,LIF
118	query_1	TRUE	0.0424946880030513	126	28	4	0.142857142857143	0.0317460317460317	GO:0019730	GO:BP	antimicrobial humoral response	21128	6385	c("GO:0006959", "GO:0098542")	IBA,IBA,IBA,IBA	CXCL8,CXCL1,CXCL3,CXCL2
119	query_1	TRUE	0.0424946880030513	126	28	4	0.142857142857143	0.0317460317460317	GO:0002688	GO:BP	regulation of leukocyte chemotaxis	21128	1231	c("GO:0002685", "GO:0030595", "GO:0050920")	IDA,TAS,TAS,IDA	TNFAIP6,CXCL8,IL6,CCL2
120	query_1	TRUE	0.0452097000256693	128	28	4	0.142857142857143	0.03125	GO:0022612	GO:BP	gland morphogenesis	21128	7016	c("GO:0009887", "GO:0048732")	IEA,IEA,IEA,ISS	IGFBP5,NFKB1,TNFAIP3,IL6
121	query_1	TRUE	0.0486953778217673	6	28	2	0.0714285714285714	0.333333333333333	GO:0070427	GO:BP	nucleotide-binding oligomerization domain containing 1 signaling pathway	21128	17160	GO:0070423	IEA,IEA	TNFAIP3,NFKBIA
122	query_1	TRUE	0.0487921053608522	270	28	5	0.178571428571429	0.0185185185185185	GO:1903039	GO:BP	positive regulation of leukocyte cell-cell adhesion	21128	23908	c("GO:0007159", "GO:0022409", "GO:1903037")	ISS IEA,IDA IBA,IDA,IDA,ISS	SELE,IL1B,IL6,PNP,CCL2
123	query_1	TRUE	2.25051381573044e-10	4234	28	23	0.821428571428571	0.00543221539914974	GO:0005576	GO:CC	extracellular region	22112	198	GO:0110165	IDA TAS IEA,IDA IBA,IDA IMP IBA TAS NAS IEA,IDA IBA TAS IEA,IDA IBA TAS NAS IC IEA,IBA TAS IEA,IBA TAS IEA,IDA IBA TAS IEA,IBA TAS IEA,TAS,HDA,IDA IBA TAS IEA,IEA,IDA HDA IBA TAS IEA,IEA,HDA TAS IEA,IDA IBA TAS IEA,IBA TAS IEA,HDA,HDA TAS IEA,IDA HDA,IEA,IBA TAS IC IEA	ADAMTS4,SELE,IL1B,TNFAIP6,IGFBP5,CXCL8,CXCL1,CXCL3,CXCL2,NFKB1,TNFAIP3,IL6,NINJ1,PLAU,APOLD1,PNP,CCL2,CSF3,TUBB6,CFD,ICAM1,THBD,LIF
124	query_1	TRUE	8.749111676668e-09	3379	28	20	0.714285714285714	0.00591891092039065	GO:0005615	GO:CC	extracellular space	22112	232	c("GO:0005576", "GO:0110165")	IDA,IDA IBA,IDA IMP IBA IEA,IBA IEA,IDA IBA IC,IBA TAS IEA,IBA TAS IEA,IDA IBA IEA,IBA TAS IEA,HDA,IDA IBA IEA,IDA HDA IBA,HDA,IBA TAS IEA,IBA TAS IEA,HDA,HDA IEA,IDA HDA,IEA,IBA IC IEA	ADAMTS4,SELE,IL1B,TNFAIP6,IGFBP5,CXCL8,CXCL1,CXCL3,CXCL2,TNFAIP3,IL6,PLAU,PNP,CCL2,CSF3,TUBB6,CFD,ICAM1,THBD,LIF
125	query_1	TRUE	0.00197929076903996	4	28	2	0.0714285714285714	0.5	GO:0033256	GO:CC	I-kappaB/NF-kappaB complex	22112	1413	GO:0140535	TAS,TAS	NFKB1,NFKBIA
126	query_1	TRUE	0.0179694609636164	874	28	7	0.25	0.0080091533180778	GO:0030141	GO:CC	secretory granule	22112	922	c("GO:0012505", "GO:0099503")	IEA,TAS,TAS,TAS,TAS,TAS,TAS	IL1B,TNFAIP6,CXCL1,NFKB1,PLAU,PNP,CFD
127	query_1	TRUE	0.0444090723790181	17	28	2	0.0714285714285714	0.117647058823529	GO:1905370	GO:CC	serine-type endopeptidase complex	22112	3708	c("GO:1905286", "GO:1905369")	IPI IEA,IPI	PLAU,THBD
128	query_1	TRUE	0.0499210774875227	18	28	2	0.0714285714285714	0.111111111111111	GO:1905286	GO:CC	serine-type peptidase complex	22112	3701	GO:1905368	IPI IEA,IPI	PLAU,THBD
129	query_1	TRUE	7.23963377820823e-09	237	28	9	0.321428571428571	0.0379746835443038	GO:0005125	GO:MF	cytokine activity	20171	1299	GO:0048018	IDA IMP IBA TAS IEA,IDA IBA TAS IEA,IBA TAS IEA,ISS IBA IEA,IBA TAS IEA,IDA ISS IBA TAS NAS IEA,IBA TAS IEA,IDA IBA NAS IEA,IDA IBA IEA	IL1B,CXCL8,CXCL1,CXCL3,CXCL2,IL6,CCL2,CSF3,LIF
130	query_1	TRUE	2.81965532049599e-08	276	28	9	0.321428571428571	0.0326086956521739	GO:0005126	GO:MF	cytokine receptor binding	20171	1300	GO:0005102	NAS IEA,IDA IPI IBA TAS IEA,IBA TAS IEA,ISS IBA IEA,IBA TAS IEA,IPI TAS NAS IEA,ISS IBA TAS IEA,IBA TAS IEA,IDA IPI IBA IEA	IL1B,CXCL8,CXCL1,CXCL3,CXCL2,IL6,CCL2,CSF3,LIF
131	query_1	TRUE	2.49071487587642e-06	50	28	5	0.178571428571429	0.1	GO:0008009	GO:MF	chemokine activity	20171	1524	c("GO:0005125", "GO:0042379")	IDA IBA TAS IEA,IBA TAS IEA,ISS IBA IEA,IBA TAS IEA,IBA TAS IEA	CXCL8,CXCL1,CXCL3,CXCL2,CCL2
132	query_1	TRUE	3.11309350691805e-06	18	28	4	0.142857142857143	0.222222222222222	GO:0045236	GO:MF	CXCR chemokine receptor binding	20171	6149	GO:0042379	IPI IBA IEA,IBA,IBA,IBA	CXCL8,CXCL1,CXCL3,CXCL2
133	query_1	TRUE	5.18615163984441e-06	500	28	9	0.321428571428571	0.018	GO:0048018	GO:MF	receptor ligand activity	20171	7332	c("GO:0005102", "GO:0030546")	IDA IMP IBA TAS IEA,IDA IBA TAS IEA,IBA TAS IEA,ISS IBA IEA,IBA TAS IEA,IDA ISS IBA TAS NAS IEA,IBA TAS IEA,IDA IBA NAS IEA,IDA IBA IEA	IL1B,CXCL8,CXCL1,CXCL3,CXCL2,IL6,CCL2,CSF3,LIF
134	query_1	TRUE	5.94819407030174e-06	508	28	9	0.321428571428571	0.0177165354330709	GO:0030546	GO:MF	signaling receptor activator activity	20171	3980	c("GO:0030545", "GO:0140677")	IDA IMP IBA TAS IEA,IDA IBA TAS IEA,IBA TAS IEA,ISS IBA IEA,IBA TAS IEA,IDA ISS IBA TAS NAS IEA,IBA TAS IEA,IDA IBA NAS IEA,IDA IBA IEA	IL1B,CXCL8,CXCL1,CXCL3,CXCL2,IL6,CCL2,CSF3,LIF
135	query_1	TRUE	1.05602424364958e-05	543	28	9	0.321428571428571	0.0165745856353591	GO:0030545	GO:MF	signaling receptor regulator activity	20171	3979	GO:0098772	IDA IMP IBA TAS IEA,IDA IBA TAS IEA,IBA TAS IEA,ISS IBA IEA,IBA TAS IEA,IDA ISS IBA TAS NAS IEA,IBA TAS IEA,IDA IBA NAS IEA,IDA IBA IEA	IL1B,CXCL8,CXCL1,CXCL3,CXCL2,IL6,CCL2,CSF3,LIF
136	query_1	TRUE	1.61070107946807e-05	72	28	5	0.178571428571429	0.0694444444444444	GO:0042379	GO:MF	chemokine receptor binding	20171	5664	c("GO:0001664", "GO:0005126")	IDA IPI IBA TAS IEA,IBA TAS IEA,ISS IBA IEA,IBA TAS IEA,ISS IBA TAS IEA	CXCL8,CXCL1,CXCL3,CXCL2,CCL2
137	query_1	TRUE	0.00907890858932787	1556	28	10	0.357142857142857	0.006426735218509	GO:0005102	GO:MF	signaling receptor binding	20171	1283	GO:0005515	IDA IMP IBA TAS NAS IEA,IDA IPI IBA TAS IEA,IBA TAS IEA,ISS IBA IEA,IBA TAS IEA,IDA IPI ISS IBA TAS NAS IEA,ISS IBA TAS IEA,IDA IBA TAS NAS IEA,IDA IPI IBA,IDA IPI IBA IEA	IL1B,CXCL8,CXCL1,CXCL3,CXCL2,IL6,CCL2,CSF3,ICAM1,LIF
138	query_1	TRUE	0.0132480920164607	1284	28	9	0.321428571428571	0.00700934579439252	GO:0140677	GO:MF	molecular function activator activity	20171	10774	GO:0098772	IDA IMP IBA TAS IEA,IDA IBA TAS IEA,IBA TAS IEA,ISS IBA IEA,IBA TAS IEA,IDA ISS IBA TAS NAS IEA,IBA TAS IEA,IDA IBA NAS IEA,IDA IBA IEA	IL1B,CXCL8,CXCL1,CXCL3,CXCL2,IL6,CCL2,CSF3,LIF
139	query_1	TRUE	0.0154399933697306	290	28	5	0.178571428571429	0.0172413793103448	GO:0001664	GO:MF	G protein-coupled receptor binding	20171	232	GO:0005102	IDA IPI IBA TAS IEA,IBA TAS IEA,ISS IBA IEA,IBA TAS IEA,ISS IBA TAS IEA	CXCL8,CXCL1,CXCL3,CXCL2,CCL2
140	query_1	TRUE	0.026331528383289	165	28	4	0.142857142857143	0.0242424242424242	GO:0008083	GO:MF	growth factor activity	20171	1548	GO:0048018	TAS IEA,IDA IBA TAS IEA,IBA IEA,IDA IBA IEA	CXCL1,IL6,CSF3,LIF
141	query_1	TRUE	9.00595055966553e-17	113	19	12	0.631578947368421	0.106194690265487	KEGG:04668	KEGG	TNF signaling pathway	8091	336	KEGG:00000	KEGG,KEGG,KEGG,KEGG,KEGG,KEGG,KEGG,KEGG,KEGG,KEGG,KEGG,KEGG	SELE,IL1B,CXCL1,CXCL3,CXCL2,NFKB1,TNFAIP3,IL6,NFKBIA,CCL2,ICAM1,LIF
142	query_1	TRUE	8.78370797717114e-16	91	19	11	0.578947368421053	0.120879120879121	KEGG:04657	KEGG	IL-17 signaling pathway	8091	329	KEGG:00000	KEGG,KEGG,KEGG,KEGG,KEGG,KEGG,KEGG,KEGG,KEGG,KEGG,KEGG	IL1B,CXCL8,CXCL1,CXCL3,CXCL2,NFKB1,TNFAIP3,IL6,NFKBIA,CCL2,CSF3
143	query_1	TRUE	3.47710474026175e-13	102	19	10	0.526315789473684	0.0980392156862745	KEGG:04064	KEGG	NF-kappa B signaling pathway	8091	251	KEGG:00000	KEGG,KEGG,KEGG,KEGG,KEGG,KEGG,KEGG,KEGG,KEGG,KEGG	IL1B,CXCL8,CXCL1,CXCL3,CXCL2,NFKB1,TNFAIP3,PLAU,NFKBIA,ICAM1
144	query_1	TRUE	1.37796254765421e-11	214	19	11	0.578947368421053	0.0514018691588785	KEGG:05417	KEGG	Lipid and atherosclerosis	8091	487	KEGG:00000	KEGG,KEGG,KEGG,KEGG,KEGG,KEGG,KEGG,KEGG,KEGG,KEGG,KEGG	SELE,IL1B,CXCL8,CXCL1,CXCL3,CXCL2,NFKB1,IL6,NFKBIA,CCL2,ICAM1
145	query_1	TRUE	1.65763380265702e-11	57	19	8	0.421052631578947	0.140350877192982	KEGG:05134	KEGG	Legionellosis	8091	424	KEGG:00000	KEGG,KEGG,KEGG,KEGG,KEGG,KEGG,KEGG,KEGG	IL1B,CXCL8,CXCL1,CXCL3,CXCL2,NFKB1,IL6,NFKBIA
146	query_1	TRUE	1.2846514463383e-10	182	19	10	0.526315789473684	0.0549450549450549	KEGG:04621	KEGG	NOD-like receptor signaling pathway	8091	320	KEGG:00000	KEGG,KEGG,KEGG,KEGG,KEGG,KEGG,KEGG,KEGG,KEGG,KEGG	IL1B,CXCL8,CXCL1,CXCL3,CXCL2,NFKB1,TNFAIP3,IL6,NFKBIA,CCL2
147	query_1	TRUE	5.83281927359603e-10	49	19	7	0.368421052631579	0.142857142857143	KEGG:05144	KEGG	Malaria	8091	429	KEGG:00000	KEGG,KEGG,KEGG,KEGG,KEGG,KEGG,KEGG	SELE,IL1B,CXCL8,IL6,CCL2,CSF3,ICAM1
148	query_1	TRUE	6.20910160941122e-10	88	19	8	0.421052631578947	0.0909090909090909	KEGG:05323	KEGG	Rheumatoid arthritis	8091	478	KEGG:00000	KEGG,KEGG,KEGG,KEGG,KEGG,KEGG,KEGG,KEGG	IL1B,CXCL8,CXCL1,CXCL3,CXCL2,IL6,CCL2,ICAM1
149	query_1	TRUE	1.77146096405946e-09	100	19	8	0.421052631578947	0.08	KEGG:04933	KEGG	AGE-RAGE signaling pathway in diabetic complications	8091	383	KEGG:00000	KEGG,KEGG,KEGG,KEGG,KEGG,KEGG,KEGG,KEGG	SELE,IL1B,CXCL8,NFKB1,IL6,CCL2,ICAM1,THBD
150	query_1	TRUE	3.03316787986176e-08	142	19	8	0.421052631578947	0.0563380281690141	KEGG:04936	KEGG	Alcoholic liver disease	8091	386	KEGG:00000	KEGG,KEGG,KEGG,KEGG,KEGG,KEGG,KEGG,KEGG	IL1B,CXCL8,CXCL1,CXCL3,CXCL2,NFKB1,IL6,NFKBIA
151	query_1	TRUE	1.09111830519331e-07	101	19	7	0.368421052631579	0.0693069306930693	KEGG:05146	KEGG	Amoebiasis	8091	431	KEGG:00000	KEGG,KEGG,KEGG,KEGG,KEGG,KEGG,KEGG	IL1B,CXCL8,CXCL1,CXCL3,CXCL2,NFKB1,IL6
152	query_1	TRUE	3.64689454918751e-07	194	19	8	0.421052631578947	0.0412371134020619	KEGG:05167	KEGG	Kaposi sarcoma-associated herpesvirus infection	8091	441	KEGG:00000	KEGG,KEGG,KEGG,KEGG,KEGG,KEGG,KEGG,KEGG	CXCL8,CXCL1,CXCL3,CXCL2,NFKB1,IL6,NFKBIA,ICAM1
153	query_1	TRUE	4.07139835220994e-07	293	19	9	0.473684210526316	0.0307167235494881	KEGG:04060	KEGG	Cytokine-cytokine receptor interaction	8091	248	KEGG:00000	KEGG,KEGG,KEGG,KEGG,KEGG,KEGG,KEGG,KEGG,KEGG	IL1B,CXCL8,CXCL1,CXCL3,CXCL2,IL6,CCL2,CSF3,LIF
154	query_1	TRUE	5.35298036525061e-07	70	19	6	0.31578947368421	0.0857142857142857	KEGG:05120	KEGG	Epithelial cell signaling in Helicobacter pylori infection	8091	419	KEGG:00000	KEGG,KEGG,KEGG,KEGG,KEGG,KEGG	CXCL8,CXCL1,CXCL3,CXCL2,NFKB1,NFKBIA
155	query_1	TRUE	1.44162629701962e-06	231	19	8	0.421052631578947	0.0346320346320346	KEGG:05171	KEGG	Coronavirus disease - COVID-19	8091	445	KEGG:00000	KEGG,KEGG,KEGG,KEGG,KEGG,KEGG,KEGG,KEGG	IL1B,CXCL8,NFKB1,IL6,NFKBIA,CCL2,CSF3,CFD
156	query_1	TRUE	3.83563150826346e-06	168	19	7	0.368421052631579	0.0416666666666667	KEGG:05164	KEGG	Influenza A	8091	438	KEGG:00000	KEGG,KEGG,KEGG,KEGG,KEGG,KEGG,KEGG	IL1B,CXCL8,NFKB1,IL6,NFKBIA,CCL2,ICAM1
157	query_1	TRUE	4.13367814431815e-06	98	19	6	0.31578947368421	0.0612244897959184	KEGG:04061	KEGG	Viral protein interaction with cytokine and cytokine receptor	8091	249	KEGG:00000	KEGG,KEGG,KEGG,KEGG,KEGG,KEGG	CXCL8,CXCL1,CXCL3,CXCL2,IL6,CCL2
158	query_1	TRUE	4.95619796750165e-06	101	19	6	0.31578947368421	0.0594059405940594	KEGG:05142	KEGG	Chagas disease	8091	427	KEGG:00000	KEGG,KEGG,KEGG,KEGG,KEGG,KEGG	IL1B,CXCL8,NFKB1,IL6,NFKBIA,CCL2
159	query_1	TRUE	8.94911974793385e-06	190	19	7	0.368421052631579	0.0368421052631579	KEGG:04062	KEGG	Chemokine signaling pathway	8091	250	KEGG:00000	KEGG,KEGG,KEGG,KEGG,KEGG,KEGG,KEGG	CXCL8,CXCL1,CXCL3,CXCL2,NFKB1,NFKBIA,CCL2
160	query_1	TRUE	2.92716387163734e-05	136	19	6	0.31578947368421	0.0441176470588235	KEGG:05135	KEGG	Yersinia infection	8091	425	KEGG:00000	KEGG,KEGG,KEGG,KEGG,KEGG,KEGG	IL1B,CXCL8,NFKB1,IL6,NFKBIA,CCL2
161	query_1	TRUE	3.19147254019614e-05	138	19	6	0.31578947368421	0.0434782608695652	KEGG:05418	KEGG	Fluid shear stress and atherosclerosis	8091	488	KEGG:00000	KEGG,KEGG,KEGG,KEGG,KEGG,KEGG	SELE,IL1B,NFKB1,CCL2,ICAM1,THBD
162	query_1	TRUE	7.80141669829464e-05	36	19	4	0.210526315789474	0.111111111111111	KEGG:05143	KEGG	African trypanosomiasis	8091	428	KEGG:00000	KEGG,KEGG,KEGG,KEGG	SELE,IL1B,IL6,ICAM1
163	query_1	TRUE	0.000186450688013375	102	19	5	0.263157894736842	0.0490196078431373	KEGG:04620	KEGG	Toll-like receptor signaling pathway	8091	319	KEGG:00000	KEGG,KEGG,KEGG,KEGG,KEGG	IL1B,CXCL8,NFKB1,IL6,NFKBIA
164	query_1	TRUE	0.000249668513660675	196	19	6	0.31578947368421	0.0306122448979592	KEGG:05130	KEGG	Pathogenic Escherichia coli infection	8091	420	KEGG:00000	KEGG,KEGG,KEGG,KEGG,KEGG,KEGG	IL1B,CXCL8,NFKB1,IL6,NFKBIA,TUBB6
165	query_1	TRUE	0.000526405136585477	223	19	6	0.31578947368421	0.0269058295964126	KEGG:05163	KEGG	Human cytomegalovirus infection	8091	437	KEGG:00000	KEGG,KEGG,KEGG,KEGG,KEGG,KEGG	IL1B,CXCL8,NFKB1,IL6,NFKBIA,CCL2
166	query_1	TRUE	0.000852896221369048	139	19	5	0.263157894736842	0.0359712230215827	KEGG:05162	KEGG	Measles	8091	436	KEGG:00000	KEGG,KEGG,KEGG,KEGG,KEGG	IL1B,NFKB1,TNFAIP3,IL6,NFKBIA
167	query_1	TRUE	0.00085881264730344	65	19	4	0.210526315789474	0.0615384615384615	KEGG:04623	KEGG	Cytosolic DNA-sensing pathway	8091	322	KEGG:00000	KEGG,KEGG,KEGG,KEGG	IL1B,NFKB1,IL6,NFKBIA
168	query_1	TRUE	0.000990669771660754	249	19	6	0.31578947368421	0.0240963855421687	KEGG:05132	KEGG	Salmonella infection	8091	422	KEGG:00000	KEGG,KEGG,KEGG,KEGG,KEGG,KEGG	IL1B,CXCL8,NFKB1,IL6,NFKBIA,TUBB6
169	query_1	TRUE	0.00160099319426109	76	19	4	0.210526315789474	0.0526315789473684	KEGG:05133	KEGG	Pertussis	8091	423	KEGG:00000	KEGG,KEGG,KEGG,KEGG	IL1B,CXCL8,NFKB1,IL6
170	query_1	TRUE	0.00273847285031411	30	19	3	0.157894736842105	0.1	KEGG:01523	KEGG	Antifolate resistance	8091	197	KEGG:00000	KEGG,KEGG,KEGG	IL1B,NFKB1,IL6
171	query_1	TRUE	0.00469085722263032	198	19	5	0.263157894736842	0.0252525252525253	KEGG:05169	KEGG	Epstein-Barr virus infection	8091	443	KEGG:00000	KEGG,KEGG,KEGG,KEGG,KEGG	NFKB1,TNFAIP3,IL6,NFKBIA,ICAM1
172	query_1	TRUE	0.00550342689211692	104	19	4	0.210526315789474	0.0384615384615385	KEGG:04625	KEGG	C-type lectin receptor signaling pathway	8091	324	KEGG:00000	KEGG,KEGG,KEGG,KEGG	IL1B,NFKB1,IL6,NFKBIA
173	query_1	TRUE	0.00571286108466495	105	19	4	0.210526315789474	0.0380952380952381	KEGG:04659	KEGG	Th17 cell differentiation	8091	331	KEGG:00000	KEGG,KEGG,KEGG,KEGG	IL1B,NFKB1,IL6,NFKBIA
174	query_1	TRUE	0.024325996614293	62	19	3	0.157894736842105	0.0483870967741935	KEGG:05321	KEGG	Inflammatory bowel disease	8091	476	KEGG:00000	KEGG,KEGG,KEGG	IL1B,NFKB1,IL6
175	query_1	TRUE	0.0250305919218735	154	19	4	0.210526315789474	0.025974025974026	KEGG:04932	KEGG	Non-alcoholic fatty liver disease	8091	382	KEGG:00000	KEGG,KEGG,KEGG,KEGG	IL1B,CXCL8,NFKB1,IL6
176	query_1	TRUE	0.0296413111476349	161	19	4	0.210526315789474	0.0248447204968944	KEGG:05161	KEGG	Hepatitis B	8091	435	KEGG:00000	KEGG,KEGG,KEGG,KEGG	CXCL8,NFKB1,IL6,NFKBIA
177	query_1	TRUE	0.036274432819309	71	19	3	0.157894736842105	0.0422535211267606	KEGG:04622	KEGG	RIG-I-like receptor signaling pathway	8091	321	KEGG:00000	KEGG,KEGG,KEGG	CXCL8,NFKB1,NFKBIA
178	query_1	TRUE	0.0377954311338114	72	19	3	0.157894736842105	0.0416666666666667	KEGG:05140	KEGG	Leishmaniasis	8091	426	KEGG:00000	KEGG,KEGG,KEGG	IL1B,NFKB1,NFKBIA
179	query_1	TRUE	1.10449528315551e-13	45	25	9	0.36	0.2	REAC:R-HSA-6783783	REAC	Interleukin-10 signaling	10777	1174	REAC:R-HSA-449147	REAC,REAC,REAC,REAC,REAC,REAC,REAC,REAC,REAC	IL1B,CXCL8,CXCL1,CXCL2,IL6,CCL2,CSF3,ICAM1,LIF
180	query_1	TRUE	6.8036824177467e-07	460	25	11	0.44	0.0239130434782609	REAC:R-HSA-449147	REAC	Signaling by Interleukins	10777	2138	REAC:R-HSA-1280215	REAC,REAC,REAC,REAC,REAC,REAC,REAC,REAC,REAC,REAC,REAC	IL1B,CXCL8,CXCL1,CXCL2,NFKB1,IL6,NFKBIA,CCL2,CSF3,ICAM1,LIF
181	query_1	TRUE	3.84620277502774e-05	2041	25	17	0.68	0.00832925036746693	REAC:R-HSA-168256	REAC	Immune System	10777	1110	REAC:0000000	REAC,REAC,REAC,REAC,REAC,REAC,REAC,REAC,REAC,REAC,REAC,REAC,REAC,REAC,REAC,REAC,REAC	IL1B,TNFAIP6,CXCL8,CXCL1,CXCL2,NFKB1,TNFAIP3,IL6,PLAU,PNP,NFKBIA,CCL2,CSF3,TUBB6,CFD,ICAM1,LIF
182	query_1	TRUE	5.1409385729711e-05	110	25	6	0.24	0.0545454545454545	REAC:R-HSA-6785807	REAC	Interleukin-4 and Interleukin-13 signaling	10777	1192	REAC:R-HSA-449147	REAC,REAC,REAC,REAC,REAC,REAC	IL1B,CXCL8,IL6,CCL2,ICAM1,LIF
183	query_1	TRUE	5.64623189085121e-05	704	25	11	0.44	0.015625	REAC:R-HSA-1280215	REAC	Cytokine Signaling in Immune system	10777	404	REAC:R-HSA-168256	REAC,REAC,REAC,REAC,REAC,REAC,REAC,REAC,REAC,REAC,REAC	IL1B,CXCL8,CXCL1,CXCL2,NFKB1,IL6,NFKBIA,CCL2,CSF3,ICAM1,LIF
184	query_1	TRUE	5.84724124765401e-05	57	25	5	0.2	0.087719298245614	REAC:R-HSA-380108	REAC	Chemokine receptors bind chemokines	10777	332	REAC:R-HSA-375276	REAC,REAC,REAC,REAC,REAC	CXCL8,CXCL1,CXCL3,CXCL2,CCL2
185	query_1	TRUE	0.0251422056613861	195	25	5	0.2	0.0256410256410256	REAC:R-HSA-375276	REAC	Peptide ligand-binding receptors	10777	1636	REAC:R-HSA-373076	REAC,REAC,REAC,REAC,REAC	CXCL8,CXCL1,CXCL3,CXCL2,CCL2
186	query_1	TRUE	0.0265714713029031	6	25	2	0.08	0.333333333333333	REAC:R-HSA-5660668	REAC	CLEC7A/inflammasome pathway	10777	264	REAC:R-HSA-5607764	REAC,REAC	IL1B,NFKB1
187	query_1	TRUE	0.0371471454057688	7	25	2	0.08	0.285714285714286	REAC:R-HSA-5603029	REAC	IkBA variant leads to EDA-ID	10777	1107	REAC:R-HSA-5602358	REAC,REAC	NFKB1,NFKBIA
188	query_1	TRUE	8.99633620095529e-06	432	28	9	0.321428571428571	0.0208333333333333	TF:M00053_1	TF	Factor: c-Rel; motif: SGGRNTTTCC; match class: 1	20012	1079	TF:M00053	TF,TF,TF,TF,TF,TF,TF,TF,TF	CXCL1,CXCL3,CXCL2,TNFAIP3,NINJ1,PHLDA1,NFKBIA,CFD,ICAM1
189	query_1	TRUE	0.00194990561756347	246	28	6	0.214285714285714	0.024390243902439	TF:M10094_1	TF	Factor: RelA-p65; motif: NWGGGRATTTCCMN; match class: 1	20012	7143	TF:M10094	TF,TF,TF,TF,TF,TF	CXCL1,CXCL3,CXCL2,TNFAIP3,NINJ1,NFKBIA
190	query_1	TRUE	0.00736076083228644	1899	28	12	0.428571428571429	0.00631911532385466	TF:M00052	TF	Factor: NF-kappaB; motif: GGGRATTTCC	20012	5700	TF:M00000	TF,TF,TF,TF,TF,TF,TF,TF,TF,TF,TF,TF	SELE,IL1B,CXCL8,CXCL1,CXCL3,CXCL2,NFKB1,IER3,TNFAIP3,IL6,NFKBIA,ICAM1
191	query_1	TRUE	0.0119086476141933	3713	28	16	0.571428571428571	0.00430918394828979	TF:M00053	TF	Factor: c-Rel; motif: SGGRNTTTCC	20012	1078	TF:M00000	TF,TF,TF,TF,TF,TF,TF,TF,TF,TF,TF,TF,TF,TF,TF,TF	SELE,CXCL8,CXCL1,CXCL3,CXCL2,NFKB1,IER3,TNFAIP3,IL6,NINJ1,PHLDA2,PHLDA1,PNP,NFKBIA,CFD,ICAM1
192	query_1	TRUE	0.0174542228712103	2458	28	13	0.464285714285714	0.00528885272579333	TF:M07221	TF	Factor: NF-kappaB1; motif: KGGRNTTTCCM	20012	5706	TF:M00000	TF,TF,TF,TF,TF,TF,TF,TF,TF,TF,TF,TF,TF	SELE,IL1B,CXCL8,CXCL1,CXCL3,CXCL2,NFKB1,IER3,TNFAIP3,IL6,PHLDA1,NFKBIA,ICAM1
193	query_1	TRUE	0.0178531228008074	2463	28	13	0.464285714285714	0.00527811611855461	TF:M10094	TF	Factor: RelA-p65; motif: NWGGGRATTTCCMN	20012	7142	TF:M00000	TF,TF,TF,TF,TF,TF,TF,TF,TF,TF,TF,TF,TF	SELE,CXCL1,CXCL3,CXCL2,NFKB1,TNFAIP3,IL6,NINJ1,PHLDA2,PHLDA1,NFKBIA,CFD,ICAM1
194	query_1	TRUE	0.0383446866797428	1843	28	11	0.392857142857143	0.00596852957135106	TF:M00774	TF	Factor: NF-kappaB; motif: NGGGANTTYCCMNNNN	20012	5726	TF:M00000	TF,TF,TF,TF,TF,TF,TF,TF,TF,TF,TF	ADAMTS4,SELE,CXCL1,CXCL3,CXCL2,NFKB1,TNFAIP3,IL6,NINJ1,NFKBIA,CSF3
195	query_1	TRUE	0.0426716973011907	893	28	8	0.285714285714286	0.00895856662933931	TF:M03563_1	TF	Factor: RelA-p65; motif: GGGANTTTCCNN; match class: 1	20012	7147	TF:M03563	TF,TF,TF,TF,TF,TF,TF,TF	CXCL1,CXCL3,CXCL2,NFKB1,TNFAIP3,PHLDA1,NFKBIA,ICAM1
196	query_1	TRUE	4.40064860477579e-10	127	26	10	0.384615384615385	0.078740157480315	WP:WP5095	WP	Overview of proinflammatory and profibrotic mediators	7899	158	WP:000000	WP,WP,WP,WP,WP,WP,WP,WP,WP,WP	IL1B,CXCL8,CXCL1,CXCL3,CXCL2,NFKB1,IL6,CCL2,CSF3,LIF
197	query_1	TRUE	1.4007125185663e-09	35	26	7	0.269230769230769	0.2	WP:WP3617	WP	Photodynamic therapy-induced NF-kB survival signaling	7899	723	WP:000000	WP,WP,WP,WP,WP,WP,WP	SELE,IL1B,CXCL8,CXCL2,NFKB1,IL6,ICAM1
198	query_1	TRUE	5.91479836718856e-09	113	26	9	0.346153846153846	0.079646017699115	WP:WP5055	WP	Burn wound healing	7899	333	WP:000000	WP,WP,WP,WP,WP,WP,WP,WP,WP	IL1B,CXCL8,CXCL1,NFKB1,TNFAIP3,IL6,NFKBIA,CCL2,ICAM1
199	query_1	TRUE	4.27815219748538e-08	273	26	11	0.423076923076923	0.0402930402930403	WP:WP4754	WP	IL-18 signaling pathway	7899	361	WP:000000	WP,WP,WP,WP,WP,WP,WP,WP,WP,WP,WP	IL1B,CXCL8,CXCL3,CXCL2,NFKB1,IER3,TNFAIP3,IL6,NFKBIA,CCL2,ICAM1
200	query_1	TRUE	7.46826351303908e-08	32	26	6	0.230769230769231	0.1875	WP:WP5113	WP	Antiviral and anti-inflammatory effects of Nrf2 on SARS-CoV-2 pathway	7899	534	WP:000000	WP,WP,WP,WP,WP,WP	IL1B,CXCL8,NFKB1,IL6,NFKBIA,CCL2
201	query_1	TRUE	9.10801910892328e-08	33	26	6	0.230769230769231	0.181818181818182	WP:WP5088	WP	Prostaglandin signaling	7899	398	WP:000000	WP,WP,WP,WP,WP,WP	IL1B,CXCL8,CXCL1,NFKB1,IL6,CCL2
202	query_1	TRUE	9.62860409909995e-08	15	26	5	0.192307692307692	0.333333333333333	WP:WP4891	WP	COVID-19 adverse outcome pathway	7899	762	WP:000000	WP,WP,WP,WP,WP	IL1B,CXCL8,IL6,CCL2,CSF3
203	query_1	TRUE	1.08617026333689e-07	63	26	7	0.269230769230769	0.111111111111111	WP:WP3624	WP	Lung fibrosis	7899	377	WP:000000	WP,WP,WP,WP,WP,WP,WP	IL1B,CXCL8,CXCL2,IL6,PLAU,CCL2,CSF3
204	query_1	TRUE	1.51921920805516e-07	66	26	7	0.269230769230769	0.106060606060606	WP:WP5039	WP	SARS-CoV-2 innate immunity evasion and cell-specific immune response	7899	330	WP:000000	WP,WP,WP,WP,WP,WP,WP	CXCL8,CXCL1,CXCL3,CXCL2,NFKB1,IL6,CCL2
205	query_1	TRUE	2.05822309683415e-06	26	26	5	0.192307692307692	0.192307692307692	WP:WP530	WP	Cytokines and inflammatory response	7899	423	WP:000000	WP,WP,WP,WP,WP	IL1B,CXCL1,CXCL2,IL6,CSF3
206	query_1	TRUE	8.1799265298212e-06	116	26	7	0.269230769230769	0.0603448275862069	WP:WP2431	WP	Spinal cord injury	7899	546	WP:000000	WP,WP,WP,WP,WP,WP,WP	IL1B,CXCL8,CXCL1,CXCL2,IL6,CCL2,ICAM1
207	query_1	TRUE	1.75022040801511e-05	39	26	5	0.192307692307692	0.128205128205128	WP:WP5285	WP	Immune infiltration in pancreatic cancer	7899	432	WP:000000	WP,WP,WP,WP,WP	IL1B,CXCL8,CXCL1,IL6,CCL2
208	query_1	TRUE	2.71990556255943e-05	17	26	4	0.153846153846154	0.235294117647059	WP:WP4462	WP	Platelet-mediated interactions with vascular and circulating cells	7899	149	WP:000000	WP,WP,WP,WP	SELE,IL1B,CCL2,ICAM1
209	query_1	TRUE	4.40983004395812e-05	19	26	4	0.153846153846154	0.210526315789474	WP:WP4478	WP	LTF danger signal response pathway	7899	589	WP:000000	WP,WP,WP,WP	IL1B,CXCL8,NFKB1,IL6
210	query_1	TRUE	5.15549108227845e-05	92	26	6	0.230769230769231	0.0652173913043478	WP:WP231	WP	TNF-alpha signaling pathway	7899	641	WP:000000	WP,WP,WP,WP,WP,WP	SELE,NFKB1,TNFAIP3,IL6,NFKBIA,CCL2
211	query_1	TRUE	6.95282408997849e-05	51	26	5	0.192307692307692	0.0980392156862745	WP:WP1533	WP	Vitamin B12 metabolism	7899	30	WP:000000	WP,WP,WP,WP,WP	IL1B,NFKB1,IL6,CCL2,ICAM1
212	query_1	TRUE	0.000119553072376105	24	26	4	0.153846153846154	0.166666666666667	WP:WP5272	WP	LDL- influence on CD14 and TLR4	7899	733	WP:000000	WP,WP,WP,WP	IL1B,NFKB1,IL6,CCL2
213	query_1	TRUE	0.000119553072376105	24	26	4	0.153846153846154	0.166666666666667	WP:WP2865	WP	IL1 and megakaryocytes in obesity	7899	701	WP:000000	WP,WP,WP,WP	IL1B,NFKB1,CCL2,ICAM1
214	query_1	TRUE	0.000228316303417545	28	26	4	0.153846153846154	0.142857142857143	WP:WP3851	WP	TLR4 signaling and tolerance	7899	23	WP:000000	WP,WP,WP,WP	CXCL8,NFKB1,IL6,NFKBIA
215	query_1	TRUE	0.00023698249109318	65	26	5	0.192307692307692	0.0769230769230769	WP:WP4329	WP	miRNAs involvement in the immune response in sepsis	7899	375	WP:000000	WP,WP,WP,WP,WP	CXCL8,NFKB1,IL6,NFKBIA,ICAM1
216	query_1	TRUE	0.000304231234383898	30	26	4	0.153846153846154	0.133333333333333	WP:WP4304	WP	Oligodendrocyte specification and differentiation, leading to myelin components for CNS	7899	74	WP:000000	WP,WP,WP,WP	IL1B,CXCL1,CXCL2,LIF
217	query_1	TRUE	0.000319584108117705	69	26	5	0.192307692307692	0.072463768115942	WP:WP176	WP	Folate metabolism	7899	513	WP:000000	WP,WP,WP,WP,WP	IL1B,NFKB1,IL6,CCL2,ICAM1
218	query_1	TRUE	0.00033484063997492	9	26	3	0.115384615384615	0.333333333333333	WP:WP4480	WP	Altered glycosylation of MUC1 in tumor microenvironment	7899	141	WP:000000	WP,WP,WP	NFKB1,IL6,NFKBIA
219	query_1	TRUE	0.00033484063997492	9	26	3	0.115384615384615	0.333333333333333	WP:WP4479	WP	Supression of HMGB1 mediated inflammation by THBD	7899	696	WP:000000	WP,WP,WP	NFKB1,NFKBIA,THBD
220	query_1	TRUE	0.000451233162916961	33	26	4	0.153846153846154	0.121212121212121	WP:WP4496	WP	Signal transduction through IL1R	7899	269	WP:000000	WP,WP,WP,WP	IL1B,NFKB1,IL6,NFKBIA
221	query_1	TRUE	0.000451233162916961	33	26	4	0.153846153846154	0.121212121212121	WP:WP4481	WP	Resistin as a regulator of inflammation	7899	371	WP:000000	WP,WP,WP,WP	CXCL8,NFKB1,IL6,NFKBIA
222	query_1	TRUE	0.000576482489497069	217	26	7	0.269230769230769	0.032258064516129	WP:WP5115	WP	Network map of SARS-CoV-2 signaling pathway	7899	24	WP:000000	WP,WP,WP,WP,WP,WP,WP	IL1B,CXCL8,CXCL1,CXCL3,CXCL2,IL6,CCL2
223	query_1	TRUE	0.000671131668020428	430	26	9	0.346153846153846	0.0209302325581395	WP:WP3888	WP	VEGFA-VEGFR2 signaling pathway	7899	730	WP:000000	WP,WP,WP,WP,WP,WP,WP,WP,WP	SELE,CXCL8,NFKB1,PLAU,APOLD1,PNP,NFKBIA,CCL2,ICAM1
224	query_1	TRUE	0.000953557420741064	86	26	5	0.192307692307692	0.0581395348837209	WP:WP15	WP	Selenium micronutrient network	7899	239	WP:000000	WP,WP,WP,WP,WP	IL1B,NFKB1,IL6,CCL2,ICAM1
225	query_1	TRUE	0.0012097218634219	42	26	4	0.153846153846154	0.0952380952380952	WP:WP2036	WP	TNF-related weak inducer of apoptosis (TWEAK) signaling pathway	7899	626	WP:000000	WP,WP,WP,WP	NFKB1,IL6,NFKBIA,CCL2
226	query_1	TRUE	0.00133082127449414	43	26	4	0.153846153846154	0.0930232558139535	WP:WP4136	WP	Fibrin complement receptor 3 signaling pathway	7899	709	WP:000000	WP,WP,WP,WP	CXCL3,NFKB1,IL6,CCL2
227	query_1	TRUE	0.0019063399727932	47	26	4	0.153846153846154	0.0851063829787234	WP:WP2203	WP	Thymic stromal lymphopoietin (TSLP) signaling pathway	7899	544	WP:000000	WP,WP,WP,WP	CXCL8,NFKB1,IL6,NFKBIA
228	query_1	TRUE	0.00230782967313769	103	26	5	0.192307692307692	0.0485436893203883	WP:WP75	WP	Toll-like receptor signaling pathway	7899	421	WP:000000	WP,WP,WP,WP,WP	IL1B,CXCL8,NFKB1,IL6,NFKBIA
229	query_1	TRUE	0.00266362145844888	17	26	3	0.115384615384615	0.176470588235294	WP:WP4493	WP	Cells and molecules involved in local acute inflammatory response	7899	188	WP:000000	WP,WP,WP	CXCL8,IL6,ICAM1
230	query_1	TRUE	0.00358061292731652	55	26	4	0.153846153846154	0.0727272727272727	WP:WP195	WP	IL-1 signaling pathway	7899	215	WP:000000	WP,WP,WP,WP	IL1B,NFKB1,NFKBIA,CCL2
231	query_1	TRUE	0.00516438539181766	21	26	3	0.115384615384615	0.142857142857143	WP:WP4961	WP	STING pathway in Kawasaki-like disease and COVID-19	7899	130	WP:000000	WP,WP,WP	IL1B,NFKB1,NFKBIA
232	query_1	TRUE	0.00596676162002254	22	26	3	0.115384615384615	0.136363636363636	WP:WP4482	WP	Vitamin D in inflammatory diseases	7899	650	WP:000000	WP,WP,WP	NFKB1,IL6,NFKBIA
233	query_1	TRUE	0.00666523606908901	436	26	8	0.307692307692308	0.018348623853211	WP:WP5087	WP	Malignant pleural mesothelioma	7899	714	WP:000000	WP,WP,WP,WP,WP,WP,WP,WP	SELE,IL1B,CXCL1,NFKB1,IL6,PLAU,CCL2,CSF3
234	query_1	TRUE	0.00684679833272448	23	26	3	0.115384615384615	0.130434782608696	WP:WP262	WP	Ebstein-Barr virus LMP1 signaling	7899	106	WP:000000	WP,WP,WP	CXCL8,NFKB1,NFKBIA
235	query_1	TRUE	0.00879672656647534	69	26	4	0.153846153846154	0.0579710144927536	WP:WP5130	WP	Th17 cell differentiation pathway	7899	483	WP:000000	WP,WP,WP,WP	IL1B,NFKB1,IL6,NFKBIA
236	query_1	TRUE	0.00881558459541963	136	26	5	0.192307692307692	0.0367647058823529	WP:WP4630	WP	Measles virus infection	7899	94	WP:000000	WP,WP,WP,WP,WP	IL1B,NFKB1,TNFAIP3,IL6,NFKBIA
237	query_1	TRUE	0.0109768208040698	73	26	4	0.153846153846154	0.0547945205479452	WP:WP4655	WP	Cytosolic DNA-sensing pathway	7899	636	WP:000000	WP,WP,WP,WP	IL1B,NFKB1,IL6,NFKBIA
238	query_1	TRUE	0.0109768208040698	73	26	4	0.153846153846154	0.0547945205479452	WP:WP4341	WP	Non-genomic actions of 1,25 dihydroxyvitamin D3	7899	716	WP:000000	WP,WP,WP,WP	CXCL8,NFKB1,IL6,CCL2
239	query_1	TRUE	0.0159045289475278	154	26	5	0.192307692307692	0.0324675324675325	WP:WP4396	WP	Nonalcoholic fatty liver disease	7899	588	WP:000000	WP,WP,WP,WP,WP	IL1B,CXCL8,NFKB1,IL6,CCL2
240	query_1	TRUE	0.0248090475043018	90	26	4	0.153846153846154	0.0444444444444444	WP:WP69	WP	T-cell receptor signaling pathway	7899	258	WP:000000	WP,WP,WP,WP	IL1B,NFKB1,IL6,NFKBIA
241	query_1	TRUE	0.0276264254427337	7	26	2	0.0769230769230769	0.285714285714286	WP:WP4876	WP	Activation of NLRP3 inflammasome by SARS-CoV-2	7899	514	WP:000000	WP,WP	IL1B,NFKB1
242	query_1	TRUE	0.0276264254427337	7	26	2	0.0769230769230769	0.285714285714286	WP:WP3890	WP	Nanomaterial-induced inflammasome activation	7899	509	WP:000000	WP,WP	IL1B,NFKB1
243	query_1	TRUE	0.0347954310036109	182	26	5	0.192307692307692	0.0274725274725275	WP:WP2877	WP	Vitamin D receptor pathway	7899	655	WP:000000	WP,WP,WP,WP,WP	G0S2,IGFBP5,TNFAIP3,NINJ1,THBD
244	query_1	TRUE	0.0367606620156043	8	26	2	0.0769230769230769	0.25	WP:WP4562	WP	Canonical NF-kB pathway	7899	635	WP:000000	WP,WP	NFKB1,NFKBIA
