# Supplementary material for: Spatial Transcriptomic Profiling of Human Saphenous Vein Exposed to Ex Vivo Arterial Haemodynamics—Implications for Coronary Artery Bypass Graft Patency and Vein Graft Disease
Source: Int J Mol Sci. 2024 Sep 26;25(19):10368. doi: 10.3390/ijms251910368 (PMC11476946; doi:10.3390/ijms251910368)
Supplement: Supplementary file 1 [file ijms-25-10368-s001.zip › Supplementary Table S4 - SMC Pathway Overrepresentation.csv]

	query	significant	p_value	term_size	query_size	intersection_size	precision	recall	term_id	source	term_name	effective_domain_size	source_order	parents	evidence_codes	intersection
1	query_1	TRUE	5.21510682576736e-10	328	38	12	0.31578947368421	0.0365853658536585	GO:0032496	GO:BP	response to lipopolysaccharide	21128	8068	c("GO:0002237", "GO:0033993", "GO:1901700")	ISS IEA,IDA IBA,IBA,IMP IEA,IEA,IEA,IMP,IEA,IEA,IDA ISS,IEA,ISS IEA	PDE4B,CXCL8,CXCL2,NFKB1,AKAP12,SOD2,IL6,NFKBIA,MAP2K3,CCL2,CSF3,SBNO2
2	query_1	TRUE	1.0142133894988e-09	347	38	12	0.31578947368421	0.0345821325648415	GO:0002237	GO:BP	response to molecule of bacterial origin	21128	795	c("GO:0009617", "GO:0010033", "GO:0043207")	ISS IEA,IDA IBA,IDA IBA,IMP IEA,IEA,IEA,IMP NAS,IEA,IEA,IDA ISS,IEA,ISS IEA	PDE4B,CXCL8,CXCL2,NFKB1,AKAP12,SOD2,IL6,NFKBIA,MAP2K3,CCL2,CSF3,SBNO2
3	query_1	TRUE	4.62866650087027e-09	209	38	10	0.263157894736842	0.0478468899521531	GO:0071222	GO:BP	cellular response to lipopolysaccharide	21128	17553	c("GO:0032496", "GO:0071219", "GO:0071396", "GO:1901701")	ISS IEA,IDA IBA,IBA,IMP IEA,IMP,IEA,IEA,IDA ISS,IEA,ISS IEA	PDE4B,CXCL8,CXCL2,NFKB1,IL6,NFKBIA,MAP2K3,CCL2,CSF3,SBNO2
4	query_1	TRUE	7.04353872215033e-09	218	38	10	0.263157894736842	0.0458715596330275	GO:0071219	GO:BP	cellular response to molecule of bacterial origin	21128	17550	c("GO:0002237", "GO:0071216")	ISS IEA,IDA IBA,IBA,IMP IEA,IMP,IEA,IEA,IDA ISS,IEA,ISS IEA	PDE4B,CXCL8,CXCL2,NFKB1,IL6,NFKBIA,MAP2K3,CCL2,CSF3,SBNO2
5	query_1	TRUE	2.33504316857753e-08	246	38	10	0.263157894736842	0.040650406504065	GO:0071216	GO:BP	cellular response to biotic stimulus	21128	17547	c("GO:0009607", "GO:0051716")	ISS IEA,IDA IBA,IBA,IMP IEA,IMP,IEA,IEA,IDA ISS,IEA,ISS IEA	PDE4B,CXCL8,CXCL2,NFKB1,IL6,NFKBIA,MAP2K3,CCL2,CSF3,SBNO2
6	query_1	TRUE	4.53925831361112e-07	913	38	14	0.368421052631579	0.0153340635268346	GO:0033993	GO:BP	response to lipid	21128	8857	GO:0010033	ISS IEA,IMP,IDA IBA,IBA,IMP IEA,IEA,IEA,IDA IMP,IEA,TAS IEA,IEA,IDA ISS,IEA,ISS IEA	PDE4B,ABL2,CXCL8,CXCL2,NFKB1,AKAP12,SOD2,IL6,NFKBIA,THBS1,MAP2K3,CCL2,CSF3,SBNO2
7	query_1	TRUE	7.32077067045128e-07	1353	38	16	0.421052631578947	0.0118255728011826	GO:0040011	GO:BP	locomotion	21128	10519	GO:0008150	ISS IEA,ISS IEA,ISS TAS,IDA IBA TAS IEA,IDA IGI IBA TAS IEA,IBA TAS IEA,IEA,IMP,TAS IC,IDA,IEA,IDA IMP ISS,IMP,IDA IBA TAS IEA,IMP,TAS	PDE4B,LMNA,ABL2,CCL20,CXCL8,CXCL2,AKAP12,SOD2,IL6,NINJ1,PHLDA2,THBS1,MAP2K3,CCL2,ICAM1,PLAUR
8	query_1	TRUE	7.50852170899511e-07	772	38	13	0.342105263157895	0.016839378238342	GO:0009617	GO:BP	response to bacterium	21128	3636	GO:0051707	ISS IEA,IEA,IDA IBA,IDA IBA,IMP IEA,IEA,IEA,IMP TAS NAS,IEA,IEA,IDA ISS NAS,IEA,ISS IEA	PDE4B,CCL20,CXCL8,CXCL2,NFKB1,AKAP12,SOD2,IL6,NFKBIA,MAP2K3,CCL2,CSF3,SBNO2
9	query_1	TRUE	1.04212624113166e-06	793	38	13	0.342105263157895	0.0163934426229508	GO:0006954	GO:BP	inflammatory response	21128	2659	GO:0006952	IBA TAS IEA,TAS,IBA TAS IEA,IBA TAS IEA,TAS IEA,IEA,IDA IGI TAS IEA,IDA IEA,IDA,IDA IEP,IEA,IDA IBA IEA,IMP IBA IEA	CCL20,PTX3,CXCL8,CXCL2,NFKB1,IER3,IL6,NINJ1,NFKBIA,THBS1,MAP2K3,CCL2,SBNO2
10	query_1	TRUE	2.62308885654321e-06	399	38	10	0.263157894736842	0.025062656641604	GO:0050900	GO:BP	leukocyte migration	21128	14178	c("GO:0002376", "GO:0016477")	ISS IEA,ISS,IDA ISS IBA,IDA IGI IBA TAS IEA,IBA,TAS IC,IDA,ISS,IDA ISS IBA,IMP IEP IEA	PDE4B,ABL2,CCL20,CXCL8,CXCL2,IL6,NINJ1,THBS1,CCL2,ICAM1
11	query_1	TRUE	2.75321033119076e-06	1724	38	17	0.447368421052632	0.00986078886310905	GO:0044419	GO:BP	biological process involved in interspecies interaction between organisms	21128	11726	GO:0008150	ISS IEA,IBA IEA,IDA IBA IEA,IDA IMP IBA,IDA IBA,IMP IEA,IEA,IEA,IEA,IDA IMP ISS TAS NAS,ISS,IEA,IEA,IDA IEP ISS IBA NAS,IEA,ISS IEA,IDA IEA	PDE4B,CCL20,PTX3,CXCL8,CXCL2,NFKB1,IER3,AKAP12,SOD2,IL6,NINJ1,NFKBIA,MAP2K3,CCL2,CSF3,SBNO2,ICAM1
12	query_1	TRUE	5.66409039491974e-06	1557	38	16	0.421052631578947	0.0102761721258831	GO:0051707	GO:BP	response to other organism	21128	14777	c("GO:0043207", "GO:0044419")	ISS IEA,IBA IEA,IDA IBA IEA,IDA IBA,IDA IBA,IMP IEA,IEA,IEA,IEA,IDA IMP ISS TAS NAS,ISS,IEA,IEA,IDA IEP ISS IBA NAS,IEA,ISS IEA	PDE4B,CCL20,PTX3,CXCL8,CXCL2,NFKB1,IER3,AKAP12,SOD2,IL6,NINJ1,NFKBIA,MAP2K3,CCL2,CSF3,SBNO2
13	query_1	TRUE	5.82379984244052e-06	1560	38	16	0.421052631578947	0.0102564102564103	GO:0043207	GO:BP	response to external biotic stimulus	21128	11221	c("GO:0009605", "GO:0009607")	ISS IEA,IBA IEA,IDA IBA IEA,IDA IBA,IDA IBA,IMP IEA,IEA,IEA,IEA,IDA IMP ISS TAS NAS,ISS,IEA,IEA,IDA IEP ISS IBA NAS,IEA,ISS IEA	PDE4B,CCL20,PTX3,CXCL8,CXCL2,NFKB1,IER3,AKAP12,SOD2,IL6,NINJ1,NFKBIA,MAP2K3,CCL2,CSF3,SBNO2
14	query_1	TRUE	8.24032790769224e-06	1598	38	16	0.421052631578947	0.0100125156445557	GO:0009607	GO:BP	response to biotic stimulus	21128	3628	GO:0050896	ISS IEA,IBA IEA,IDA IBA IEA,IDA IBA,IDA IBA,IMP IEA,IEA,IEA,IEA,IDA IMP ISS TAS NAS,ISS,IEA,IEA,IDA IEP ISS IBA NAS,IEA,ISS IEA	PDE4B,CCL20,PTX3,CXCL8,CXCL2,NFKB1,IER3,AKAP12,SOD2,IL6,NINJ1,NFKBIA,MAP2K3,CCL2,CSF3,SBNO2
15	query_1	TRUE	8.83265781679369e-06	598	38	11	0.289473684210526	0.0183946488294314	GO:0071396	GO:BP	cellular response to lipid	21128	17720	c("GO:0033993", "GO:0071310")	ISS IEA,IMP,IDA IBA,IBA,IMP IEA,IMP,IEA,IEA,IDA ISS,IEA,ISS IEA	PDE4B,ABL2,CXCL8,CXCL2,NFKB1,IL6,NFKBIA,MAP2K3,CCL2,CSF3,SBNO2
16	query_1	TRUE	8.94734938606171e-06	6348	38	29	0.763157894736842	0.00456836798991808	GO:0048518	GO:BP	positive regulation of biological process	21128	13622	c("GO:0008150", "GO:0050789")	IMP,IEA,IMP ISS,IDA IBA,IDA,IEA,IDA IGI TAS,IDA IMP NAS IC IEA,IEA,IEA,IDA IMP IEA,IDA IMP IGI ISS IBA TAS NAS IC,IDA ISS IEA,IEA,ISS IEA,IBA IEA,ISS IEA,IDA IMP,IDA IMP IEA,IDA IMP ISS IEA,IDA IMP IEA,IDA IMP ISS IBA,IDA IBA TAS IEA,IBA IEA,TAS,IMP,IMP,IDA IMP ISS IEA,IDA IMP IBA IEA	PDE4B,LMNA,ABL2,CCL20,ATP1B3,PTX3,CXCL8,NFKB1,IER3,AKAP12,SOD2,IL6,NINJ1,PHLDA2,NNMT,PHLDA1,MEDAG,PNP,NFKBIA,THBS1,MAP2K3,CCL2,CSF3,SBNO2,ANGPTL4,ICAM1,PLAUR,RUNX1,LIF
17	query_1	TRUE	1.41178933892994e-05	1191	38	14	0.368421052631579	0.0117548278757347	GO:1901701	GO:BP	cellular response to oxygen-containing compound	21128	22781	c("GO:0070887", "GO:1901700")	ISS IEA,IMP,IDA IBA,IBA,IMP IEA,ISS,IMP IEA,IDA IMP,IEA,IEA,IDA ISS,IEA,ISS IEA,IDA IEA	PDE4B,ABL2,CXCL8,CXCL2,NFKB1,GUCY1B1,SOD2,IL6,NFKBIA,MAP2K3,CCL2,CSF3,SBNO2,ICAM1
18	query_1	TRUE	1.48627597790005e-05	1665	38	16	0.421052631578947	0.00960960960960961	GO:1901700	GO:BP	response to oxygen-containing compound	21128	22780	GO:0042221	ISS IEA,IMP,IDA IBA,IBA,IMP IEA,ISS,IEA,IMP IEA,IDA IMP NAS,IEA,IDA TAS IEA,IEA,IDA ISS,IEA,ISS IEA,IDA IEA	PDE4B,ABL2,CXCL8,CXCL2,NFKB1,GUCY1B1,AKAP12,SOD2,IL6,NFKBIA,THBS1,MAP2K3,CCL2,CSF3,SBNO2,ICAM1
19	query_1	TRUE	1.60150006185758e-05	241	38	8	0.210526315789474	0.033195020746888	GO:0030595	GO:BP	leukocyte chemotaxis	21128	7263	c("GO:0050900", "GO:0060326")	ISS IEA,IBA,IDA IGI IBA TAS IEA,IBA,TAS IC,IDA,ISS,IDA IBA	PDE4B,CCL20,CXCL8,CXCL2,IL6,NINJ1,THBS1,CCL2
20	query_1	TRUE	2.06711694790643e-05	823	38	12	0.31578947368421	0.0145808019441069	GO:0071345	GO:BP	cellular response to cytokine stimulus	21128	17669	c("GO:0034097", "GO:0071310")	IBA,IEP IBA,IBA,IMP IEP IEA,IEA,IDA ISS,IDA IBA IEA,IEA,IDA IEP ISS IBA,IDA NAS,IDA ISS IBA IEA,IEA	CCL20,CXCL8,CXCL2,NFKB1,AKAP12,IL6,NFKBIA,THBS1,CCL2,CSF3,SBNO2,ICAM1
21	query_1	TRUE	3.1230009530984e-05	1502	38	15	0.394736842105263	0.0099866844207723	GO:0016477	GO:BP	cell migration	21128	5389	GO:0048870	ISS IEA,ISS IEA,ISS,IDA ISS IBA IEA,IDA IGI IBA TAS IEA,IBA IEA,IEA,IMP,TAS IC,IDA,IEA,IDA IMP ISS,IMP,IDA ISS IBA IEA,IMP IEP IEA	PDE4B,LMNA,ABL2,CCL20,CXCL8,CXCL2,AKAP12,SOD2,IL6,NINJ1,PHLDA2,THBS1,MAP2K3,CCL2,ICAM1
22	query_1	TRUE	3.4281983289403e-05	1060	38	13	0.342105263157895	0.0122641509433962	GO:0002684	GO:BP	positive regulation of immune system process	21128	1227	c("GO:0002376", "GO:0002682", "GO:0048518")	IMP,ISS,IDA,TAS,IDA ISS TAS,ISS,IDA,IEA,IDA ISS,ISS,IMP,IMP ISS,IDA	PDE4B,ABL2,CCL20,CXCL8,IL6,NINJ1,PNP,NFKBIA,THBS1,CCL2,ICAM1,RUNX1,LIF
23	query_1	TRUE	4.3285385277116e-05	2991	38	20	0.526315789473684	0.00668672684720829	GO:0009966	GO:BP	regulation of signal transduction	21128	3898	c("GO:0007165", "GO:0010646", "GO:0023051", "GO:0048583")	IEA,IEA,ISS,IBA,IDA,IMP,IEA,IMP IBA IEA,IMP,IDA IGI ISS IBA IC,ISS,IEA,NAS IEA,IDA IMP TAS,IMP IEA,ISS IBA,IDA,IDA IMP,IMP,IDA IEA	PDE4B,LMNA,ABL2,CCL20,CXCL8,NFKB1,IER3,AKAP12,SOD2,IL6,NINJ1,PHLDA2,NFKBIA,THBS1,MAP2K3,CCL2,CSF3,ICAM1,PLAUR,LIF
24	query_1	TRUE	5.23376837548979e-05	2697	38	19	0.5	0.00704486466444197	GO:0070887	GO:BP	cellular response to chemical stimulus	21128	17415	c("GO:0042221", "GO:0051716")	ISS IEA,IEP,IMP,IDA IBA,IDA IGI IEP IBA TAS IEA,IBA IEA,IMP IEP IEA,ISS,IEA,IMP IEA,IDA IMP ISS TAS IC,IDA,IDA IBA IEA,IDA ISS IEA,IEA,IDA IEP ISS IBA IEA,IDA NAS IEA,IDA ISS IBA IEA,IDA IEA	PDE4B,LMNA,ABL2,CCL20,CXCL8,CXCL2,NFKB1,GUCY1B1,AKAP12,SOD2,IL6,NINJ1,NFKBIA,THBS1,MAP2K3,CCL2,CSF3,SBNO2,ICAM1
25	query_1	TRUE	5.77512148621972e-05	106	38	6	0.157894736842105	0.0566037735849057	GO:0071347	GO:BP	cellular response to interleukin-1	21128	17671	c("GO:0070555", "GO:0071345")	IBA,IEP,IEP,IEA,ISS,IEP ISS IBA	CCL20,CXCL8,NFKB1,AKAP12,IL6,CCL2
26	query_1	TRUE	5.96995080528259e-05	2113	38	17	0.447368421052632	0.00804543303360152	GO:0008219	GO:BP	cell death	21128	3234	GO:0009987	IEA,TAS IEA,TAS IEA,IEA,IDA IMP IGI ISS IEA,IDA IMP TAS,IDA,TAS IEA,IDA,IBA IEA,TAS,IDA TAS,IDA IMP,IEA,IDA IEA,IDA,IMP	LMNA,NFKB1,IER3,AKAP12,SOD2,IL6,NINJ1,PHLDA2,EMP1,PHLDA1,NFKBIA,THBS1,CCL2,CSF3,ANGPTL4,ICAM1,PLAUR
27	query_1	TRUE	6.59212705157412e-05	914	38	12	0.31578947368421	0.0131291028446389	GO:0034097	GO:BP	response to cytokine	21128	8894	GO:0010033	IBA,IEP IBA,IBA,IMP IEP IEA,IEA,IDA ISS,IDA IBA IEA,IEA,IDA IEP ISS IBA,IDA NAS,IDA ISS IBA IEA,IEA	CCL20,CXCL8,CXCL2,NFKB1,AKAP12,IL6,NFKBIA,THBS1,CCL2,CSF3,SBNO2,ICAM1
28	query_1	TRUE	7.6082243113253e-05	926	38	12	0.31578947368421	0.0129589632829374	GO:0030334	GO:BP	regulation of cell migration	21128	7179	c("GO:0016477", "GO:2000145")	ISS IEA,ISS,IDA,TAS,IEA,IMP,TAS,IEA,IDA IMP ISS,IMP,IDA,IMP	LMNA,ABL2,CCL20,CXCL8,AKAP12,SOD2,IL6,PHLDA2,THBS1,MAP2K3,CCL2,ICAM1
29	query_1	TRUE	7.97042747400362e-05	1611	38	15	0.394736842105263	0.00931098696461825	GO:0048585	GO:BP	negative regulation of response to stimulus	21128	13679	c("GO:0048519", "GO:0048583", "GO:0050896")	IEA,ISS IEA,ISS,IDA,IEA,IEA,IMP,ISS,IEA,IDA TAS,IMP,IDA,IDA,IMP IC,IEA	PDE4B,LMNA,ABL2,CXCL8,NFKB1,IER3,SOD2,IL6,NFKBIA,THBS1,MAP2K3,CCL2,ICAM1,PLAUR,LIF
30	query_1	TRUE	0.000127660939456292	315	38	8	0.210526315789474	0.0253968253968254	GO:0060326	GO:BP	cell chemotaxis	21128	15465	c("GO:0006935", "GO:0016477", "GO:0070887")	ISS IEA,IDA IBA,IDA IGI IBA TAS IEA,IBA IEA,TAS IC,IDA,IDA ISS,IDA IBA IEA	PDE4B,CCL20,CXCL8,CXCL2,IL6,NINJ1,THBS1,CCL2
31	query_1	TRUE	0.000154625216839281	988	38	12	0.31578947368421	0.0121457489878543	GO:2000145	GO:BP	regulation of cell motility	21128	26903	c("GO:0040012", "GO:0048870", "GO:0050794")	ISS IEA,ISS TAS,IDA,TAS,IEA,IMP,TAS,IEA,IDA IMP ISS,IMP,IDA,IMP	LMNA,ABL2,CCL20,CXCL8,AKAP12,SOD2,IL6,PHLDA2,THBS1,MAP2K3,CCL2,ICAM1
32	query_1	TRUE	0.00016130242271037	1699	38	15	0.394736842105263	0.00882872277810477	GO:0048870	GO:BP	cell motility	21128	13936	GO:0009987	ISS IEA,ISS IEA,ISS TAS,IDA ISS IBA IEA,IDA IGI IBA TAS IEA,IBA IEA,IEA,IMP,TAS IC,IDA,IEA,IDA IMP ISS,IMP,IDA ISS IBA IEA,IMP IEP IEA	PDE4B,LMNA,ABL2,CCL20,CXCL8,CXCL2,AKAP12,SOD2,IL6,NINJ1,PHLDA2,THBS1,MAP2K3,CCL2,ICAM1
33	query_1	TRUE	0.000169246960903025	5657	38	26	0.68421052631579	0.00459607565847622	GO:0048522	GO:BP	positive regulation of cellular process	21128	13626	c("GO:0009987", "GO:0048518", "GO:0050794")	IEA,IMP ISS,IDA IBA,IDA,IEA,IDA TAS,IDA IMP NAS IC IEA,IEA,IDA IMP IEA,IDA IMP IGI ISS IBA TAS IC,ISS,IEA,ISS IEA,IBA IEA,ISS IEA,IDA,IDA IMP IEA,IDA IMP ISS,IDA IMP IEA,IMP ISS IBA,IDA IBA TAS IEA,IBA IEA,IMP,IMP,IDA IMP ISS IEA,IDA IMP IBA IEA	LMNA,ABL2,CCL20,ATP1B3,PTX3,CXCL8,NFKB1,AKAP12,SOD2,IL6,NINJ1,PHLDA2,NNMT,PHLDA1,MEDAG,PNP,NFKBIA,THBS1,MAP2K3,CCL2,CSF3,SBNO2,ICAM1,PLAUR,RUNX1,LIF
34	query_1	TRUE	0.000188737271435043	1993	38	16	0.421052631578947	0.00802809834420472	GO:0071310	GO:BP	cellular response to organic substance	21128	17637	c("GO:0010033", "GO:0070887")	ISS IEA,IMP,IBA,IDA IEP IBA,IBA,IMP IEP IEA,IEA,IEA,IDA IMP ISS,IDA IBA IEA,IEA,IEA,IDA IEP ISS IBA,IDA NAS IEA,IDA ISS IBA IEA,IDA IEA	PDE4B,ABL2,CCL20,CXCL8,CXCL2,NFKB1,AKAP12,SOD2,IL6,NFKBIA,THBS1,MAP2K3,CCL2,CSF3,SBNO2,ICAM1
35	query_1	TRUE	0.000204801107524899	131	38	6	0.157894736842105	0.0458015267175573	GO:0071621	GO:BP	granulocyte chemotaxis	21128	17882	c("GO:0030595", "GO:0097530")	ISS IEA,IBA,IDA IGI IBA TAS IEA,IBA,ISS,IBA	PDE4B,CCL20,CXCL8,CXCL2,THBS1,CCL2
36	query_1	TRUE	0.000224105746866762	133	38	6	0.157894736842105	0.0451127819548872	GO:0070555	GO:BP	response to interleukin-1	21128	17228	GO:0034097	IBA,IEP,IEP,IEA,ISS,IEP ISS IBA	CCL20,CXCL8,NFKB1,AKAP12,IL6,CCL2
37	query_1	TRUE	0.00023252100899369	225	38	7	0.184210526315789	0.0311111111111111	GO:0071356	GO:BP	cellular response to tumor necrosis factor	21128	17680	c("GO:0034612", "GO:0071345")	IBA,IEP,IEA,IEA,IDA IBA IEA,IEA,IEP ISS IBA	CCL20,CXCL8,NFKB1,AKAP12,NFKBIA,THBS1,CCL2
38	query_1	TRUE	0.000233273324220276	1248	38	13	0.342105263157895	0.0104166666666667	GO:0009968	GO:BP	negative regulation of signal transduction	21128	3900	c("GO:0007165", "GO:0009966", "GO:0010648", "GO:0023057", "GO:0048585")	IEA,IEA,ISS,IDA,IEA,IMP,ISS,IEA,IDA TAS,IMP,IDA,IMP,IEA	PDE4B,LMNA,ABL2,CXCL8,IER3,SOD2,IL6,NFKBIA,THBS1,MAP2K3,ICAM1,PLAUR,LIF
39	query_1	TRUE	0.000241982603606925	1493	38	14	0.368421052631579	0.00937709310113865	GO:0002682	GO:BP	regulation of immune system process	21128	1225	c("GO:0002376", "GO:0050789")	IMP,ISS,IDA,TAS,IDA ISS TAS,ISS,IDA,IEA,IDA ISS,IDA ISS,IBA IEA,IMP TAS,IMP ISS,IDA	PDE4B,ABL2,CCL20,CXCL8,IL6,NINJ1,PNP,NFKBIA,THBS1,CCL2,CSF3,ICAM1,RUNX1,LIF
40	query_1	TRUE	0.000250964155383638	1033	38	12	0.31578947368421	0.0116166505324298	GO:0040012	GO:BP	regulation of locomotion	21128	10520	c("GO:0040011", "GO:0050789")	ISS IEA,ISS TAS,IDA,IGI TAS,IEA,IMP,TAS,IEA,IDA IMP ISS,IMP,IDA,IMP	LMNA,ABL2,CCL20,CXCL8,AKAP12,SOD2,IL6,PHLDA2,THBS1,MAP2K3,CCL2,ICAM1
41	query_1	TRUE	0.000262127166915625	229	38	7	0.184210526315789	0.0305676855895196	GO:0002685	GO:BP	regulation of leukocyte migration	21128	1228	c("GO:0002682", "GO:0030334", "GO:0050900")	ISS,IDA,TAS,TAS,ISS,IDA,IMP	ABL2,CCL20,CXCL8,IL6,THBS1,CCL2,ICAM1
42	query_1	TRUE	0.000288343471101145	4088	38	22	0.578947368421053	0.00538160469667319	GO:0042221	GO:BP	response to chemical	21128	10676	GO:0050896	ISS IEA,IEP,IMP,IDA IBA TAS IEA,IDA IGI IEP IBA TAS IEA,IDA IBA TAS IEA,IMP IEP IEA,ISS,IEA,IMP IEA,IDA IMP ISS TAS NAS IC,IDA,IEA,IMP,IDA IBA IEA,IDA IEP ISS TAS IEA,IEA,IDA IEP ISS IBA TAS IEA,IDA NAS IEA,IDA ISS IBA IEA,IDA IEA,TAS	PDE4B,LMNA,ABL2,CCL20,CXCL8,CXCL2,NFKB1,GUCY1B1,AKAP12,SOD2,IL6,NINJ1,NNMT,PNP,NFKBIA,THBS1,MAP2K3,CCL2,CSF3,SBNO2,ICAM1,PLAUR
43	query_1	TRUE	0.000303099202291818	3004	38	19	0.5	0.00632490013315579	GO:0051239	GO:BP	regulation of multicellular organismal process	21128	14441	c("GO:0032501", "GO:0050789")	IMP ISS IEA,ISS IEA,ISS,IDA,IEA,IEA,IDA IMP IGI ISS TAS NAS IC,IDA IEA,IEA,IDA IMP,IEA,IDA IMP IGI ISS IBA IEA,IMP IEA,ISS,IBA IEA,TAS,IC,IMP ISS,IDA IEA	PDE4B,LMNA,ABL2,CXCL8,NFKB1,AKAP12,IL6,NINJ1,PHLDA2,PNP,NFKBIA,THBS1,MAP2K3,CCL2,CSF3,ANGPTL4,PLAUR,RUNX1,LIF
44	query_1	TRUE	0.000345469262644428	3378	38	20	0.526315789473684	0.0059206631142688	GO:0023051	GO:BP	regulation of signaling	21128	7036	c("GO:0023052", "GO:0050789")	IEA,IEA,ISS,IBA,IDA,IMP,IEA,IMP IBA IEA,IMP,IDA IGI ISS IBA IC,ISS,IEA,NAS IEA,IDA IMP TAS,IMP IEA,ISS IBA,IDA,IDA IMP,IMP,IDA IEA	PDE4B,LMNA,ABL2,CCL20,CXCL8,NFKB1,IER3,AKAP12,SOD2,IL6,NINJ1,PHLDA2,NFKBIA,THBS1,MAP2K3,CCL2,CSF3,ICAM1,PLAUR,LIF
45	query_1	TRUE	0.00036310756532525	3388	38	20	0.526315789473684	0.00590318772136954	GO:0010646	GO:BP	regulation of cell communication	21128	4410	c("GO:0007154", "GO:0050794")	IEA,IEA,ISS,IBA,IDA,IMP,IEA,IMP IBA IEA,IMP,IDA IGI ISS IBA IC,ISS,IEA,NAS IEA,IDA IMP TAS,IMP IEA,ISS IBA,IDA,IDA IMP,IMP,IDA IEA	PDE4B,LMNA,ABL2,CCL20,CXCL8,NFKB1,IER3,AKAP12,SOD2,IL6,NINJ1,PHLDA2,NFKBIA,THBS1,MAP2K3,CCL2,CSF3,ICAM1,PLAUR,LIF
46	query_1	TRUE	0.000381294624752369	242	38	7	0.184210526315789	0.0289256198347107	GO:0097529	GO:BP	myeloid leukocyte migration	21128	19870	GO:0050900	ISS IEA,IBA,IDA IGI IBA TAS IEA,IBA,IC,ISS,IDA IBA	PDE4B,CCL20,CXCL8,CXCL2,IL6,THBS1,CCL2
47	query_1	TRUE	0.000414479389248215	245	38	7	0.184210526315789	0.0285714285714286	GO:0034612	GO:BP	response to tumor necrosis factor	21128	9195	GO:0034097	IBA,IEP,IEA,IEA,IDA IBA IEA,IEA,IEP ISS IBA	CCL20,CXCL8,NFKB1,AKAP12,NFKBIA,THBS1,CCL2
48	query_1	TRUE	0.00047535998559811	151	38	6	0.157894736842105	0.0397350993377483	GO:0002687	GO:BP	positive regulation of leukocyte migration	21128	1230	c("GO:0002684", "GO:0002685", "GO:0030335", "GO:0050900")	ISS,IDA,TAS,TAS,ISS,IMP	ABL2,CCL20,CXCL8,IL6,THBS1,ICAM1
49	query_1	TRUE	0.000540283888087489	530	38	9	0.236842105263158	0.0169811320754717	GO:0030335	GO:BP	positive regulation of cell migration	21128	7180	c("GO:0016477", "GO:0030334", "GO:2000147")	ISS,IDA,TAS,IEA,IMP,TAS,IDA IMP ISS,IMP,IMP	ABL2,CCL20,CXCL8,AKAP12,SOD2,IL6,THBS1,MAP2K3,ICAM1
50	query_1	TRUE	0.00059339744403481	1353	38	13	0.342105263157895	0.00960827790096083	GO:0023057	GO:BP	negative regulation of signaling	21128	7039	c("GO:0023051", "GO:0023052", "GO:0048519")	IEA,IEA,ISS,IDA,IEA,IMP,ISS,IEA,IDA TAS,IMP,IDA,IMP,IDA IEA	PDE4B,LMNA,ABL2,CXCL8,IER3,SOD2,IL6,NFKBIA,THBS1,MAP2K3,ICAM1,PLAUR,LIF
51	query_1	TRUE	0.00059339744403481	1353	38	13	0.342105263157895	0.00960827790096083	GO:0010648	GO:BP	negative regulation of cell communication	21128	4412	c("GO:0007154", "GO:0010646", "GO:0048523")	IEA,IEA,ISS,IDA,IEA,IMP,ISS,IEA,IDA TAS,IMP,IDA,IMP,IDA IEA	PDE4B,LMNA,ABL2,CXCL8,IER3,SOD2,IL6,NFKBIA,THBS1,MAP2K3,ICAM1,PLAUR,LIF
52	query_1	TRUE	0.000668770433541516	160	38	6	0.157894736842105	0.0375	GO:0097530	GO:BP	granulocyte migration	21128	19871	GO:0097529	ISS IEA,IBA,IDA IGI IBA TAS IEA,IBA,ISS,IBA	PDE4B,CCL20,CXCL8,CXCL2,THBS1,CCL2
53	query_1	TRUE	0.000756083853509456	1638	38	14	0.368421052631579	0.00854700854700855	GO:0010941	GO:BP	regulation of cell death	21128	4663	c("GO:0008219", "GO:0050794")	IEA,TAS,TAS IEA,IEA,IDA IMP IGI IEA,IDA TAS,IEA,IBA IEA,IDA TAS,IDA IMP,IEA,IDA IEA,IDA,IMP	LMNA,NFKB1,IER3,AKAP12,SOD2,IL6,PHLDA2,PHLDA1,THBS1,CCL2,CSF3,ANGPTL4,ICAM1,PLAUR
54	query_1	TRUE	0.000808348986855938	1922	38	15	0.394736842105263	0.00780437044745057	GO:0006955	GO:BP	immune response	21128	2660	c("GO:0002376", "GO:0050896")	IMP,IBA TAS IEA,IDA IBA IEA,IBA IEA,IBA IEA,IDA ISS TAS IC IEA,ISS,IMP,IEA,IEP,IEP ISS IBA TAS IEA,IEA,IMP IBA IEA,IMP IEA,IEA	PDE4B,CCL20,PTX3,CXCL8,CXCL2,IL6,NINJ1,PNP,NFKBIA,THBS1,CCL2,CSF3,SBNO2,ICAM1,LIF
55	query_1	TRUE	0.000819497453257669	557	38	9	0.236842105263158	0.0161579892280072	GO:2000147	GO:BP	positive regulation of cell motility	21128	26905	c("GO:0040017", "GO:0048522", "GO:0048870", "GO:2000145")	ISS,IDA,TAS,IEA,IMP,TAS,IDA IMP ISS,IMP,IMP	ABL2,CCL20,CXCL8,AKAP12,SOD2,IL6,THBS1,MAP2K3,ICAM1
56	query_1	TRUE	0.000854267683406946	2861	38	18	0.473684210526316	0.00629150646627053	GO:0009605	GO:BP	response to external stimulus	21128	3626	GO:0050896	ISS IEA,IDA IBA TAS IEA,IDA IBA IEA,IDA IGI IBA TAS IEA,IDA IBA TAS IEA,IMP IEP IEA,IEA,IEA,IEA,IDA IMP ISS TAS NAS IC,IDA ISS,IDA IEA,IDA ISS IEA,IEA,IDA IEP ISS IBA TAS NAS IEA,IEA,IMP ISS IBA IEA,TAS IC	PDE4B,CCL20,PTX3,CXCL8,CXCL2,NFKB1,IER3,AKAP12,SOD2,IL6,NINJ1,NFKBIA,THBS1,MAP2K3,CCL2,CSF3,SBNO2,PLAUR
57	query_1	TRUE	0.000961524331961038	1948	38	15	0.394736842105263	0.00770020533880903	GO:0012501	GO:BP	programmed cell death	21128	4716	GO:0008219	IEA,TAS IEA,TAS IEA,IEA,IDA IMP IGI ISS IEA,IDA IMP TAS,IDA,TAS IEA,IBA IEA,TAS,IDA TAS,IDA IMP,IDA IEA,IDA,IMP	LMNA,NFKB1,IER3,AKAP12,SOD2,IL6,NINJ1,PHLDA2,PHLDA1,NFKBIA,THBS1,CCL2,ANGPTL4,ICAM1,PLAUR
58	query_1	TRUE	0.0010232187119135	572	38	9	0.236842105263158	0.0157342657342657	GO:0040017	GO:BP	positive regulation of locomotion	21128	10525	c("GO:0040011", "GO:0040012", "GO:0048518")	ISS,IDA,IGI TAS,IEA,IMP,TAS,IDA IMP ISS,IMP,IMP	ABL2,CCL20,CXCL8,AKAP12,SOD2,IL6,THBS1,MAP2K3,ICAM1
59	query_1	TRUE	0.00108593720290747	3998	38	21	0.552631578947368	0.00525262631315658	GO:0048583	GO:BP	regulation of response to stimulus	21128	13677	c("GO:0050789", "GO:0050896")	IMP IEA,ISS IEA,ISS,IBA,IDA IGI TAS,IMP IEA,IMP IBA IEA,IMP IBA IEA,IMP,IDA IGI ISS IBA TAS IC,IDA ISS,IEA,IDA NAS IEA,IDA IMP ISS TAS,IMP IEA,IDA ISS IBA,IDA,IMP IBA IEA,IDA IMP,IMP IC,IDA IEA	PDE4B,LMNA,ABL2,CCL20,CXCL8,NFKB1,IER3,AKAP12,SOD2,IL6,NINJ1,PHLDA2,NFKBIA,THBS1,MAP2K3,CCL2,CSF3,SBNO2,ICAM1,PLAUR,LIF
60	query_1	TRUE	0.00135097222165789	1454	38	13	0.342105263157895	0.00894085281980743	GO:0042981	GO:BP	regulation of apoptotic process	21128	11103	c("GO:0006915", "GO:0043067")	IEA,TAS,TAS IEA,IEA,IDA IMP IGI IEA,IDA TAS,IEA,IBA IEA,IDA TAS,IDA IMP,IDA IEA,IDA,IMP	LMNA,NFKB1,IER3,AKAP12,SOD2,IL6,PHLDA2,PHLDA1,THBS1,CCL2,ANGPTL4,ICAM1,PLAUR
61	query_1	TRUE	0.00163066920437014	1001	38	11	0.289473684210526	0.010989010989011	GO:0060548	GO:BP	negative regulation of cell death	21128	15674	c("GO:0008219", "GO:0010941", "GO:0048523")	IEA,TAS,TAS IEA,IMP IGI IEA,IDA,IDA TAS,IDA,IEA,IDA IEA,IDA,IMP	LMNA,NFKB1,IER3,SOD2,IL6,THBS1,CCL2,CSF3,ANGPTL4,ICAM1,PLAUR
62	query_1	TRUE	0.0016902328295903	1483	38	13	0.342105263157895	0.00876601483479434	GO:0043067	GO:BP	regulation of programmed cell death	21128	11152	c("GO:0010941", "GO:0012501")	IEA,TAS,TAS IEA,IEA,IDA IMP IGI IEA,IDA TAS,IEA,IBA IEA,IDA TAS,IDA IMP,IDA IEA,IDA,IMP	LMNA,NFKB1,IER3,AKAP12,SOD2,IL6,PHLDA2,PHLDA1,THBS1,CCL2,ANGPTL4,ICAM1,PLAUR
63	query_1	TRUE	0.00175084544886645	2664	38	17	0.447368421052632	0.00638138138138138	GO:0010033	GO:BP	response to organic substance	21128	3939	GO:0042221	ISS IEA,IMP,IBA,IDA IEP IBA,IDA IBA,IMP IEP IEA,IEA,IEA,IDA IMP ISS NAS,IEA,IDA IBA IEA,IDA TAS IEA,IEA,IDA IEP ISS IBA,IDA NAS IEA,IDA ISS IBA IEA,IDA IEA	PDE4B,ABL2,CCL20,CXCL8,CXCL2,NFKB1,AKAP12,SOD2,IL6,NNMT,NFKBIA,THBS1,MAP2K3,CCL2,CSF3,SBNO2,ICAM1
64	query_1	TRUE	0.00177913117822665	2667	38	17	0.447368421052632	0.00637420322459693	GO:0035556	GO:BP	intracellular signal transduction	21128	9639	GO:0007165	ISS,IDA IBA,IDA TAS,IEA,IDA ISS IBA TAS IEA,IEA,IMP IBA IEA,IMP IEA,IDA,IDA NAS,IDA IMP,IMP IBA TAS IEA,IMP IBA,IDA,IMP,IMP,IDA IEA	ABL2,CCL20,CXCL8,NFKB1,GUCY1B1,IER3,AKAP12,SOD2,IL6,NFKBIA,THBS1,MAP2K3,CCL2,CSF3,ICAM1,PLAUR,LIF
65	query_1	TRUE	0.00193716882844646	2683	38	17	0.447368421052632	0.00633619083115915	GO:0002376	GO:BP	immune system process	21128	931	GO:0008150	IMP ISS IEA,ISS,IDA ISS IBA TAS IEA,IDA IBA IEA,IDA IGI IBA TAS IEA,IBA IEA,IDA ISS TAS IC IEA,IDA ISS,IDA IMP,IEA,IDA IEP ISS,IDA IEP ISS IBA TAS IEA,IBA IEA,IMP IBA IEA,IMP IEP TAS IEA,IMP ISS,IDA IEA	PDE4B,ABL2,CCL20,PTX3,CXCL8,CXCL2,IL6,NINJ1,PNP,NFKBIA,THBS1,CCL2,CSF3,SBNO2,ICAM1,RUNX1,LIF
66	query_1	TRUE	0.00196477815103133	5861	38	25	0.657894736842105	0.00426548370585224	GO:0048856	GO:BP	anatomical structure development	21128	13923	GO:0032502	IMP IEA,TAS,IMP,IEA,IEA,IDA IEP TAS,IEA,TAS,IDA IEA,IDA IMP ISS TAS IC IEA,IDA ISS TAS IEA,IBA IEA,IEA,TAS,IDA,IEA,IDA IMP IGI IBA IEA,IEA,IDA TAS,IBA NAS IEA,IBA IEA,TAS IEA,IGI,IDA IMP ISS IBA TAS,IDA TAS IEA	LMNA,ADAMTS4,ABL2,TM4SF1,PTX3,CXCL8,NFKB1,IER3,SOD2,IL6,NINJ1,PHLDA2,NNMT,EMP1,PNP,NFKBIA,THBS1,MAP2K3,CCL2,CSF3,SBNO2,ANGPTL4,ICAM1,RUNX1,LIF
67	query_1	TRUE	0.0020259405980673	621	38	9	0.236842105263158	0.0144927536231884	GO:0006935	GO:BP	chemotaxis	21128	2647	c("GO:0042221", "GO:0042330")	ISS IEA,IDA IBA TAS IEA,IDA IGI IBA TAS IEA,IBA TAS IEA,TAS IC,IDA,IDA ISS,IDA IBA TAS IEA,TAS	PDE4B,CCL20,CXCL8,CXCL2,IL6,NINJ1,THBS1,CCL2,PLAUR
68	query_1	TRUE	0.00208057058389412	623	38	9	0.236842105263158	0.014446227929374	GO:0042330	GO:BP	taxis	21128	10724	c("GO:0009605", "GO:0040011")	ISS IEA,IDA IBA TAS IEA,IDA IGI IBA TAS IEA,IBA TAS IEA,TAS IC,IDA,IDA ISS,IDA IBA TAS IEA,TAS	PDE4B,CCL20,CXCL8,CXCL2,IL6,NINJ1,THBS1,CCL2,PLAUR
69	query_1	TRUE	0.00218756547297771	2077	38	15	0.394736842105263	0.00722195474241695	GO:0009891	GO:BP	positive regulation of biosynthetic process	21128	3845	c("GO:0009058", "GO:0009889", "GO:0009893")	IEA,IDA,IDA IMP NAS IEA,IEA,IEA,IDA IMP ISS,ISS IEA,IDA IMP IEA,IDA,IDA IEA,ISS,IDA,IBA IEA,IDA IMP ISS IEA,IDA IMP IEA	PTX3,CXCL8,NFKB1,AKAP12,SOD2,IL6,NNMT,NFKBIA,THBS1,MAP2K3,CCL2,CSF3,SBNO2,RUNX1,LIF
70	query_1	TRUE	0.00219257061159642	106	38	5	0.131578947368421	0.0471698113207547	GO:0030593	GO:BP	neutrophil chemotaxis	21128	7262	c("GO:0071621", "GO:1990266")	ISS IEA,IBA,IDA IGI IBA TAS IEA,IBA,IBA	PDE4B,CCL20,CXCL8,CXCL2,CCL2
71	query_1	TRUE	0.00219257061159642	106	38	5	0.131578947368421	0.0471698113207547	GO:1904035	GO:BP	regulation of epithelial cell apoptotic process	21128	24748	c("GO:0042981", "GO:1904019")	TAS,IDA,IMP,IEA,IDA	IL6,THBS1,CCL2,ANGPTL4,ICAM1
72	query_1	TRUE	0.00237029748629138	46	38	4	0.105263157894737	0.0869565217391304	GO:1905953	GO:BP	negative regulation of lipid localization	21128	26418	c("GO:0010876", "GO:0048519", "GO:1905952")	IC,NAS,IMP,IDA	NFKB1,IL6,NFKBIA,THBS1
73	query_1	TRUE	0.00281370688259308	6446	38	26	0.68421052631579	0.00403350915296308	GO:0032502	GO:BP	developmental process	21128	8073	GO:0008150	IMP IEA,TAS,IMP,IEA,IEA,IDA IEP TAS,IC IEA,TAS,IDA IEA,IDA IMP ISS TAS NAS IC IEA,IDA ISS TAS IEA,IBA IEA,IEA,TAS,ISS IEA,IDA,IMP IEA,IDA IMP IGI IBA IEA,IEA,IDA TAS,IBA NAS IEA,IBA IEA,TAS IEA,IGI,IDA IMP ISS IBA TAS IEA,IDA IBA TAS IEA	LMNA,ADAMTS4,ABL2,TM4SF1,PTX3,CXCL8,NFKB1,IER3,SOD2,IL6,NINJ1,PHLDA2,NNMT,EMP1,MEDAG,PNP,NFKBIA,THBS1,MAP2K3,CCL2,CSF3,SBNO2,ANGPTL4,ICAM1,RUNX1,LIF
74	query_1	TRUE	0.00284937135316387	205	38	6	0.157894736842105	0.0292682926829268	GO:0071674	GO:BP	mononuclear cell migration	21128	17928	GO:0050900	ISS,IDA ISS IBA,IC,ISS,IDA ISS IBA,IEA	ABL2,CCL20,IL6,THBS1,CCL2,ICAM1
75	query_1	TRUE	0.00311549178156378	3857	38	20	0.526315789473684	0.00518537723619393	GO:0009893	GO:BP	positive regulation of metabolic process	21128	3847	c("GO:0008152", "GO:0019222", "GO:0048518")	IMP,IEA,IEA,IDA,IDA IMP NAS IEA,IEA,IEA,IEA,IDA IMP IGI ISS NAS,ISS IEA,IMP,IDA IMP IEA,IDA IMP ISS IEA,IDA IEA,ISS,IDA,IBA IEA,IMP,IDA IMP ISS IEA,IDA IMP IEA	PDE4B,LMNA,PTX3,CXCL8,NFKB1,IER3,AKAP12,SOD2,IL6,NNMT,PNP,NFKBIA,THBS1,MAP2K3,CCL2,CSF3,SBNO2,PLAUR,RUNX1,LIF
76	query_1	TRUE	0.00319329965759119	1311	38	12	0.31578947368421	0.0091533180778032	GO:0051094	GO:BP	positive regulation of developmental process	21128	14332	c("GO:0032502", "GO:0048518", "GO:0050793")	IDA,IC,IDA,IDA TAS,IDA IEA,ISS IEA,IDA,IMP,IBA IEA,TAS,IMP ISS IEA,IDA IEA	CXCL8,NFKB1,SOD2,IL6,NINJ1,MEDAG,PNP,THBS1,CSF3,ANGPTL4,RUNX1,LIF
77	query_1	TRUE	0.00329851226939403	484	38	8	0.210526315789474	0.0165289256198347	GO:0043410	GO:BP	positive regulation of MAPK cascade	21128	11325	c("GO:0000165", "GO:0043408", "GO:1902533")	IBA,IEA,IDA,IMP,IEA,IBA,IMP,IDA	CCL20,AKAP12,IL6,THBS1,MAP2K3,CCL2,ICAM1,LIF
78	query_1	TRUE	0.00360655724823477	51	38	4	0.105263157894737	0.0784313725490196	GO:2000351	GO:BP	regulation of endothelial cell apoptotic process	21128	27099	c("GO:0072577", "GO:1904035")	IDA,IMP,IEA,IDA	THBS1,CCL2,ANGPTL4,ICAM1
79	query_1	TRUE	0.00424829565315664	881	38	10	0.263157894736842	0.0113507377979569	GO:0043066	GO:BP	negative regulation of apoptotic process	21128	11151	c("GO:0006915", "GO:0042981", "GO:0043069")	IEA,TAS,TAS IEA,IMP IGI IEA,IDA,IDA TAS,IDA,IDA IEA,IDA,IMP	LMNA,NFKB1,IER3,SOD2,IL6,THBS1,CCL2,ANGPTL4,ICAM1,PLAUR
80	query_1	TRUE	0.00434686492452237	1894	38	14	0.368421052631579	0.00739176346356917	GO:0006915	GO:BP	apoptotic process	21128	2636	GO:0012501	IEA,TAS IEA,TAS IEA,IEA,IDA IMP IGI ISS IEA,IDA IMP TAS,TAS IEA,IBA IEA,TAS,IDA TAS,IDA IMP,IDA IEA,IDA,IMP	LMNA,NFKB1,IER3,AKAP12,SOD2,IL6,PHLDA2,PHLDA1,NFKBIA,THBS1,CCL2,ANGPTL4,ICAM1,PLAUR
81	query_1	TRUE	0.00479896984148727	1118	38	11	0.289473684210526	0.00983899821109123	GO:0072359	GO:BP	circulatory system development	21128	18474	GO:0048731	IEA,IDA TAS,IDA IEA,IC,IDA IEA,IDA IMP IGI IBA IEA,IEA,TAS,TAS IEA,ISS,IEA	LMNA,CXCL8,SOD2,IL6,NINJ1,THBS1,MAP2K3,CCL2,ANGPTL4,RUNX1,LIF
82	query_1	TRUE	0.00514174822633802	900	38	10	0.263157894736842	0.0111111111111111	GO:0043069	GO:BP	negative regulation of programmed cell death	21128	11154	c("GO:0012501", "GO:0043067", "GO:0060548")	IEA,TAS,TAS IEA,IMP IGI IEA,IDA,IDA TAS,IDA,IDA IEA,IDA,IMP	LMNA,NFKB1,IER3,SOD2,IL6,THBS1,CCL2,ANGPTL4,ICAM1,PLAUR
83	query_1	TRUE	0.00526671535374989	56	38	4	0.105263157894737	0.0714285714285714	GO:0072577	GO:BP	endothelial cell apoptotic process	21128	18555	GO:1904019	IDA,IMP,IEA,IDA	THBS1,CCL2,ANGPTL4,ICAM1
84	query_1	TRUE	0.00568619760840372	231	38	6	0.157894736842105	0.025974025974026	GO:2001234	GO:BP	negative regulation of apoptotic signaling pathway	21128	27881	c("GO:0009968", "GO:0043066", "GO:0097190", "GO:2001233")	IEA,IEA,IMP,TAS,IDA,IMP	LMNA,IER3,SOD2,THBS1,ICAM1,PLAUR
85	query_1	TRUE	0.00623242897122974	131	38	5	0.131578947368421	0.0381679389312977	GO:1990266	GO:BP	neutrophil migration	21128	26517	GO:0097530	ISS IEA,IBA,IDA IGI IBA TAS IEA,IBA,IBA	PDE4B,CCL20,CXCL8,CXCL2,CCL2
86	query_1	TRUE	0.00660460723147466	2267	38	15	0.394736842105263	0.00661667401852669	GO:0048584	GO:BP	positive regulation of response to stimulus	21128	13678	c("GO:0048518", "GO:0048583", "GO:0050896")	IMP,IBA,IGI TAS,IMP,IEA,IDA IGI ISS IBA TAS IC,IDA ISS,IDA IEA,IDA IMP ISS,IEA,IBA,IDA,IMP,IMP,IDA	PDE4B,CCL20,CXCL8,NFKB1,AKAP12,IL6,NINJ1,NFKBIA,THBS1,MAP2K3,CCL2,CSF3,ICAM1,PLAUR,LIF
87	query_1	TRUE	0.00696444417352727	134	38	5	0.131578947368421	0.0373134328358209	GO:1904019	GO:BP	epithelial cell apoptotic process	21128	24732	GO:0006915	TAS,IDA,IMP,IEA,IDA	IL6,THBS1,CCL2,ANGPTL4,ICAM1
88	query_1	TRUE	0.00741206443277662	18	38	3	0.0789473684210526	0.166666666666667	GO:0051770	GO:BP	positive regulation of nitric-oxide synthase biosynthetic process	21128	14800	c("GO:0010557", "GO:0051767", "GO:0051769")	IEA,IEA,ISS	AKAP12,MAP2K3,CCL2
89	query_1	TRUE	0.00741206443277662	18	38	3	0.0789473684210526	0.166666666666667	GO:0010755	GO:BP	regulation of plasminogen activation	21128	4502	c("GO:0031639", "GO:0070613")	IDA,IC,ISS	THBS1,PLAUR,RUNX1
90	query_1	TRUE	0.00825010954519332	737	38	9	0.236842105263158	0.0122116689280868	GO:0001944	GO:BP	vasculature development	21128	577	c("GO:0048731", "GO:0072359")	IDA TAS,IDA,IC,IDA IEA,IDA IMP IGI IBA IEA,TAS,TAS IEA,ISS,IEA	CXCL8,SOD2,IL6,NINJ1,THBS1,CCL2,ANGPTL4,RUNX1,LIF
91	query_1	TRUE	0.00915485730506724	1725	38	13	0.342105263157895	0.00753623188405797	GO:1902531	GO:BP	regulation of intracellular signal transduction	21128	23502	c("GO:0009966", "GO:0035556")	ISS,IBA,IMP IBA IEA,IMP,IDA,NAS,IDA IMP,IMP IEA,IBA,IDA,IMP,IMP,IDA IEA	ABL2,CCL20,AKAP12,SOD2,IL6,NFKBIA,THBS1,MAP2K3,CCL2,CSF3,ICAM1,PLAUR,LIF
92	query_1	TRUE	0.0120359914406006	21	38	3	0.0789473684210526	0.142857142857143	GO:0051767	GO:BP	nitric-oxide synthase biosynthetic process	21128	14798	GO:0009059	IEA,IEA,ISS	AKAP12,MAP2K3,CCL2
93	query_1	TRUE	0.0120359914406006	21	38	3	0.0789473684210526	0.142857142857143	GO:0051769	GO:BP	regulation of nitric-oxide synthase biosynthetic process	21128	14799	c("GO:0010556", "GO:0051767")	IEA,IEA,ISS	AKAP12,MAP2K3,CCL2
94	query_1	TRUE	0.0121366635332665	773	38	9	0.236842105263158	0.0116429495472186	GO:0000165	GO:BP	MAPK cascade	21128	59	GO:0035556	IBA,IEA,IEA,IDA,IMP,IMP IBA TAS IEA,IMP IBA,IMP,IDA IEA	CCL20,NFKB1,AKAP12,IL6,THBS1,MAP2K3,CCL2,ICAM1,LIF
95	query_1	TRUE	0.012142774691136	3059	38	17	0.447368421052632	0.0055573716900948	GO:0065009	GO:BP	regulation of molecular function	21128	16929	GO:0065007	ISS IEA,IDA IMP,IBA,IDA,IDA,IDA,IEA,IDA,IEA,IDA IMP IBA TAS NAS,IDA IMP,IDA,ISS IBA,IDA,IDA IEA,IDA IMP,IEA	PDE4B,ABL2,CCL20,ATP1B3,PTX3,NFKB1,SOD2,IL6,PHLDA2,NFKBIA,THBS1,MAP2K3,CCL2,CSF3,ANGPTL4,PLAUR,LIF
96	query_1	TRUE	0.0126526267446485	777	38	9	0.236842105263158	0.0115830115830116	GO:0030155	GO:BP	regulation of cell adhesion	21128	7087	c("GO:0007155", "GO:0050794")	ISS TAS,IDA,IDA,IDA,IDA TAS,ISS,IDA IMP,ISS,IMP	ABL2,CXCL8,IL6,PNP,THBS1,CCL2,PLAUR,RUNX1,LIF
97	query_1	TRUE	0.0138240455746775	1791	38	13	0.342105263157895	0.00725851479620324	GO:0006952	GO:BP	defense response	21128	2657	GO:0006950	IBA TAS IEA,IDA IBA TAS IEA,IBA TAS IEA,IBA TAS IEA,TAS IEA,IEA,IDA IGI TAS IEA,IDA ISS IEA,IDA IEA,IDA IEP,IEA,IDA IEP ISS IBA IEA,IMP IBA IEA	CCL20,PTX3,CXCL8,CXCL2,NFKB1,IER3,IL6,NINJ1,NFKBIA,THBS1,MAP2K3,CCL2,SBNO2
98	query_1	TRUE	0.0152695784078343	73	38	4	0.105263157894737	0.0547945205479452	GO:0072678	GO:BP	T cell migration	21128	18602	GO:0072676	ISS,IDA ISS,ISS,IEA	ABL2,CCL20,CCL2,ICAM1
99	query_1	TRUE	0.0155854183031872	1528	38	12	0.31578947368421	0.00785340314136126	GO:0009967	GO:BP	positive regulation of signal transduction	21128	3899	c("GO:0007165", "GO:0009966", "GO:0010647", "GO:0023056", "GO:0048584")	IBA,IMP,IEA,IDA IGI IBA IC,ISS,IDA IMP,IEA,IBA,IDA,IMP,IMP,IDA	CCL20,NFKB1,AKAP12,IL6,NINJ1,THBS1,MAP2K3,CCL2,CSF3,ICAM1,PLAUR,LIF
100	query_1	TRUE	0.0169659399249562	1030	38	10	0.263157894736842	0.00970873786407767	GO:0032101	GO:BP	regulation of response to external stimulus	21128	7816	c("GO:0009605", "GO:0048583")	IGI TAS,IEA,IEA,IDA TAS,IDA ISS,IDA IEA,IDA ISS,IDA,IMP IBA IEA,IC	CXCL8,NFKB1,IER3,IL6,NINJ1,NFKBIA,THBS1,CCL2,SBNO2,PLAUR
101	query_1	TRUE	0.0192067081125922	165	38	5	0.131578947368421	0.0303030303030303	GO:0045766	GO:BP	positive regulation of angiogenesis	21128	12376	c("GO:0001525", "GO:0045765", "GO:1904018")	IDA,IDA IEA,IMP,TAS,ISS	CXCL8,NINJ1,THBS1,ANGPTL4,RUNX1
102	query_1	TRUE	0.0192067081125922	165	38	5	0.131578947368421	0.0303030303030303	GO:1904018	GO:BP	positive regulation of vasculature development	21128	24731	c("GO:0001944", "GO:0051094", "GO:0051240", "GO:1901342")	IDA,IDA IEA,IMP,TAS,ISS	CXCL8,NINJ1,THBS1,ANGPTL4,RUNX1
103	query_1	TRUE	0.0194752537705446	2474	38	15	0.394736842105263	0.00606305578011318	GO:0050793	GO:BP	regulation of developmental process	21128	14090	c("GO:0032502", "GO:0050789")	IDA,IC,IDA IEA,IDA TAS NAS IC,IDA IEA,IEA,ISS IEA,IDA,IMP IEA,IDA IMP IGI IBA IEA,IDA,IBA IEA,TAS,IMP ISS IBA IEA,IDA IBA IEA	CXCL8,NFKB1,SOD2,IL6,NINJ1,PHLDA2,MEDAG,PNP,NFKBIA,THBS1,CCL2,CSF3,ANGPTL4,RUNX1,LIF
104	query_1	TRUE	0.0196932187327879	287	38	6	0.157894736842105	0.0209059233449477	GO:0045765	GO:BP	regulation of angiogenesis	21128	12375	c("GO:0001525", "GO:0022603", "GO:1901342")	IDA,IC,IDA IEA,IDA IMP IGI IBA IEA,TAS,ISS	CXCL8,IL6,NINJ1,THBS1,ANGPTL4,RUNX1
105	query_1	TRUE	0.0197468779038183	3540	38	18	0.473684210526316	0.00508474576271186	GO:0010604	GO:BP	positive regulation of macromolecule metabolic process	21128	4369	c("GO:0009893", "GO:0043170", "GO:0060255")	IMP,IEA,IDA,IDA IMP NAS IEA,IEA,IEA,IDA IMP IGI ISS NAS,ISS IEA,IMP,IDA IMP IEA,IDA IMP ISS IEA,IDA IEA,ISS,IDA,IBA IEA,IMP,IDA IMP IEA,IDA IMP IEA	PDE4B,LMNA,CXCL8,NFKB1,IER3,AKAP12,IL6,NNMT,PNP,NFKBIA,THBS1,MAP2K3,CCL2,CSF3,SBNO2,PLAUR,RUNX1,LIF
106	query_1	TRUE	0.0204027088015946	4755	38	21	0.552631578947368	0.00441640378548896	GO:0048523	GO:BP	negative regulation of cellular process	21128	13627	c("GO:0009987", "GO:0048519", "GO:0050794")	IEA,IMP IEA,ISS,IDA,IDA TAS,IDA IMP IGI TAS IC IEA,TAS IEA,IDA IMP IGI IEA,IDA IGI ISS TAS NAS,IMP IEA,IDA IMP TAS,IMP,IDA IMP,IEA,IDA IMP,IMP IBA IEA,IDA IEA,IDA,IMP,ISS,IDA IEA	PDE4B,LMNA,ABL2,PTX3,CXCL8,NFKB1,IER3,SOD2,IL6,NFKBIA,THBS1,MAP2K3,CCL2,CSF3,TGIF1,SBNO2,ANGPTL4,ICAM1,PLAUR,RUNX1,LIF
107	query_1	TRUE	0.0213026513763134	291	38	6	0.157894736842105	0.0206185567010309	GO:1901342	GO:BP	regulation of vasculature development	21128	22481	c("GO:0001944", "GO:2000026")	IDA,IC,IDA IEA,IDA IMP IGI IBA IEA,TAS,ISS	CXCL8,IL6,NINJ1,THBS1,ANGPTL4,RUNX1
108	query_1	TRUE	0.0230951476539671	7657	38	27	0.710526315789474	0.0035261851900222	GO:0032501	GO:BP	multicellular organismal process	21128	8072	GO:0008150	IMP ISS IEA,ISS IEA,TAS,IMP ISS,IEA,IEA,IDA IEP TAS IEA,IEA,TAS,IEA,IEA,IDA ISS IEA,IDA IMP IGI ISS TAS NAS IC IEA,IDA TAS IEA,IEA,IDA IMP,IEA,IDA IMP IGI ISS IBA IEA,IMP IEA,IDA ISS TAS,IBA IEA,IMP IBA IEA,TAS IEA,IMP,TAS NAS IC,IMP ISS IBA TAS,IDA IEA	PDE4B,LMNA,ADAMTS4,ABL2,TM4SF1,PTX3,CXCL8,NFKB1,GUCY1B1,IER3,AKAP12,SOD2,IL6,NINJ1,PHLDA2,PNP,NFKBIA,THBS1,MAP2K3,CCL2,CSF3,SBNO2,ANGPTL4,ICAM1,PLAUR,RUNX1,LIF
109	query_1	TRUE	0.0262735750239556	27	38	3	0.0789473684210526	0.111111111111111	GO:0031639	GO:BP	plasminogen activation	21128	7692	GO:0031638	IDA,IC,ISS	THBS1,PLAUR,RUNX1
110	query_1	TRUE	0.0339544910312955	477	38	7	0.184210526315789	0.0146750524109015	GO:0045785	GO:BP	positive regulation of cell adhesion	21128	12391	c("GO:0007155", "GO:0030155", "GO:0048522")	ISS,IDA,IDA,ISS,IMP,ISS,IMP	ABL2,IL6,PNP,CCL2,PLAUR,RUNX1,LIF
111	query_1	TRUE	0.0345589743645535	317	38	6	0.157894736842105	0.0189274447949527	GO:0022409	GO:BP	positive regulation of cell-cell adhesion	21128	6997	c("GO:0022407", "GO:0045785", "GO:0098609")	ISS,IDA,IDA,ISS,IMP,ISS	ABL2,IL6,PNP,CCL2,PLAUR,RUNX1
112	query_1	TRUE	0.035070996390112	90	38	4	0.105263157894737	0.0444444444444444	GO:0070098	GO:BP	chemokine-mediated signaling pathway	21128	16951	c("GO:0019221", "GO:1990869")	IBA,IBA,IBA,IBA	CCL20,CXCL8,CXCL2,CCL2
113	query_1	TRUE	0.0353498470200445	480	38	7	0.184210526315789	0.0145833333333333	GO:0019221	GO:BP	cytokine-mediated signaling pathway	21128	5934	c("GO:0007166", "GO:0071345")	IBA,IBA,IBA,IDA ISS,IDA,IDA IBA,NAS	CCL20,CXCL8,CXCL2,IL6,NFKBIA,CCL2,CSF3
114	query_1	TRUE	0.0367762967775987	673	38	8	0.210526315789474	0.011887072808321	GO:0043408	GO:BP	regulation of MAPK cascade	21128	11323	c("GO:0000165", "GO:1902531")	IBA,IEA,IDA,IMP,IEA,IBA,IMP,IDA IEA	CCL20,AKAP12,IL6,THBS1,MAP2K3,CCL2,ICAM1,LIF
115	query_1	TRUE	0.0399280558499773	1677	38	12	0.31578947368421	0.00715563506261181	GO:0042127	GO:BP	regulation of cell population proliferation	21128	10605	c("GO:0008283", "GO:0050794")	IMP IEA,TAS,IDA IMP IEA,IDA IMP IGI IBA TAS,IEA,IDA,IEA,IDA IMP,IMP,IBA TAS IEA,ISS,IDA IBA IEA	LMNA,CXCL8,SOD2,IL6,PHLDA2,PNP,NFKBIA,THBS1,CCL2,CSF3,RUNX1,LIF
116	query_1	TRUE	0.0407391443155086	1400	38	11	0.289473684210526	0.00785714285714286	GO:2000026	GO:BP	regulation of multicellular organismal development	21128	26787	c("GO:0007275", "GO:0050793", "GO:0051239")	IDA,IDA TAS IC,IDA IEA,IEA,IDA,IEA,IDA IMP IGI IBA IEA,IBA IEA,TAS,IMP ISS,IDA IEA	CXCL8,IL6,NINJ1,PHLDA2,PNP,NFKBIA,THBS1,CSF3,ANGPTL4,RUNX1,LIF
117	query_1	TRUE	0.0415906284833216	1142	38	10	0.263157894736842	0.00875656742556918	GO:0001775	GO:BP	cell activation	21128	461	c("GO:0009987", "GO:0032501")	ISS,IDA TAS IEA,IEA,IDA ISS TAS IEA,IDA,IDA,ISS,IMP IBA IEA,IMP,ISS	ABL2,CXCL8,AKAP12,IL6,PNP,THBS1,CCL2,SBNO2,ICAM1,RUNX1
118	query_1	TRUE	0.0444268056945735	1695	38	12	0.31578947368421	0.00707964601769911	GO:0051240	GO:BP	positive regulation of multicellular organismal process	21128	14442	c("GO:0032501", "GO:0048518", "GO:0051239")	IMP,ISS,IDA,IEA,IDA IMP IGI ISS NAS,IDA IEA,IDA IMP,IDA IMP ISS IEA,ISS,TAS,IMP ISS,IDA IEA	PDE4B,ABL2,CXCL8,AKAP12,IL6,NINJ1,PNP,THBS1,CCL2,ANGPTL4,RUNX1,LIF
119	query_1	TRUE	0.0486442628351791	33	38	3	0.0789473684210526	0.0909090909090909	GO:0071354	GO:BP	cellular response to interleukin-6	21128	17678	c("GO:0070741", "GO:0071345")	IMP,IDA,IDA IBA IEA	NFKB1,IL6,SBNO2
120	query_1	TRUE	0.00153401391496892	4234	39	20	0.512820512820513	0.00472366556447803	GO:0005576	GO:CC	extracellular region	22112	198	GO:0110165	IDA TAS IEA,IBA TAS IEA,HDA,IDA IBA TAS IEA,IBA TAS IEA,IBA TAS IEA,TAS,HDA,IDA IBA TAS IEA,IEA,IEA,HDA TAS IEA,IDA HDA TAS IEA,IDA IBA TAS IEA,IBA TAS IEA,HDA,IDA HDA IBA TAS IEA,IDA HDA,IEA,IBA TAS IC IEA	ADAMTS4,CCL20,ATP1B3,PTX3,CXCL8,CXCL2,NFKB1,SOD2,IL6,FAM180A,NINJ1,PNP,THBS1,CCL2,CSF3,TUBB6,ANGPTL4,ICAM1,PLAUR,LIF
121	query_1	TRUE	0.00422012263115799	4	39	2	0.0512820512820513	0.5	GO:0033256	GO:CC	I-kappaB/NF-kappaB complex	22112	1413	GO:0140535	TAS,TAS	NFKB1,NFKBIA
122	query_1	TRUE	0.0220505979118548	3379	39	16	0.41025641025641	0.00473512873631252	GO:0005615	GO:CC	extracellular space	22112	232	c("GO:0005576", "GO:0110165")	IDA,IBA TAS IEA,HDA,IDA IBA,IBA TAS IEA,IBA TAS IEA,HDA,IDA IBA IEA,HDA,IDA HDA IEA,IBA TAS IEA,IBA TAS IEA,HDA,IDA HDA IBA IEA,IDA HDA,IBA IC IEA	ADAMTS4,CCL20,ATP1B3,PTX3,CXCL8,CXCL2,SOD2,IL6,PNP,THBS1,CCL2,CSF3,TUBB6,ANGPTL4,ICAM1,LIF
123	query_1	TRUE	0.000105577903675522	237	38	7	0.184210526315789	0.029535864978903	GO:0005125	GO:MF	cytokine activity	20171	1299	GO:0048018	IBA TAS IEA,IDA IBA TAS IEA,IBA TAS IEA,IDA ISS IBA TAS NAS IEA,IBA TAS IEA,IDA IBA NAS IEA,IDA IBA IEA	CCL20,CXCL8,CXCL2,IL6,CCL2,CSF3,LIF
124	query_1	TRUE	0.000294649473349644	276	38	7	0.184210526315789	0.0253623188405797	GO:0005126	GO:MF	cytokine receptor binding	20171	1300	GO:0005102	IDA IBA TAS IEA,IDA IPI IBA TAS IEA,IBA TAS IEA,IPI TAS NAS IEA,ISS IBA TAS IEA,IBA TAS IEA,IDA IPI IBA IEA	CCL20,CXCL8,CXCL2,IL6,CCL2,CSF3,LIF
125	query_1	TRUE	0.000934252435387521	50	38	4	0.105263157894737	0.08	GO:0008009	GO:MF	chemokine activity	20171	1524	c("GO:0005125", "GO:0042379")	IBA TAS IEA,IDA IBA TAS IEA,IBA TAS IEA,IBA TAS IEA	CCL20,CXCL8,CXCL2,CCL2
126	query_1	TRUE	0.00405147598137239	72	38	4	0.105263157894737	0.0555555555555556	GO:0042379	GO:MF	chemokine receptor binding	20171	5664	c("GO:0001664", "GO:0005126")	IDA IBA TAS IEA,IDA IPI IBA TAS IEA,IBA TAS IEA,ISS IBA TAS IEA	CCL20,CXCL8,CXCL2,CCL2
127	query_1	TRUE	0.0144111411652943	500	38	7	0.184210526315789	0.014	GO:0048018	GO:MF	receptor ligand activity	20171	7332	c("GO:0005102", "GO:0030546")	IBA TAS IEA,IDA IBA TAS IEA,IBA TAS IEA,IDA ISS IBA TAS NAS IEA,IBA TAS IEA,IDA IBA NAS IEA,IDA IBA IEA	CCL20,CXCL8,CXCL2,IL6,CCL2,CSF3,LIF
128	query_1	TRUE	0.0159411017367869	508	38	7	0.184210526315789	0.0137795275590551	GO:0030546	GO:MF	signaling receptor activator activity	20171	3980	c("GO:0030545", "GO:0140677")	IBA TAS IEA,IDA IBA TAS IEA,IBA TAS IEA,IDA ISS IBA TAS NAS IEA,IBA TAS IEA,IDA IBA NAS IEA,IDA IBA IEA	CCL20,CXCL8,CXCL2,IL6,CCL2,CSF3,LIF
129	query_1	TRUE	0.0242971040722942	543	38	7	0.184210526315789	0.0128913443830571	GO:0030545	GO:MF	signaling receptor regulator activity	20171	3979	GO:0098772	IBA TAS IEA,IDA IBA TAS IEA,IBA TAS IEA,IDA ISS IBA TAS NAS IEA,IBA TAS IEA,IDA IBA NAS IEA,IDA IBA IEA	CCL20,CXCL8,CXCL2,IL6,CCL2,CSF3,LIF
130	query_1	TRUE	0.0383547183162761	1556	38	11	0.289473684210526	0.0070694087403599	GO:0005102	GO:MF	signaling receptor binding	20171	1283	GO:0005515	IDA IBA TAS IEA,IDA IPI IBA TAS IEA,IBA TAS IEA,IDA IPI ISS IBA TAS NAS IEA,IMP,ISS IBA TAS IEA,IDA IBA TAS NAS IEA,IBA,IDA IPI IBA,IPI,IDA IPI IBA IEA	CCL20,CXCL8,CXCL2,IL6,THBS1,CCL2,CSF3,ANGPTL4,ICAM1,PLAUR,LIF
131	query_1	TRUE	0.0435535025925435	14778	38	37	0.973684210526316	0.00250372174854513	GO:0005515	GO:MF	protein binding	20171	1498	GO:0005488	IPI IEA,ISS IBA IEA,IPI,IPI,IPI TAS IEA,IDA IPI IBA TAS IEA,IPI,IPI,IDA IPI IBA,IDA IPI IBA TAS IEA,IPI IBA TAS IEA,IPI IEA,IPI IEA,IPI,IPI TAS IEA,IPI IEA,IDA IPI ISS IBA TAS NAS IEA,IDA IPI IEA,IPI,IPI,IPI,IPI,IPI,IPI,IDA IPI IBA IEA,IDA IPI IMP ISS TAS NAS IEA,IPI IEA,IPI ISS IBA TAS IEA,IDA IPI IBA TAS NAS IEA,IPI,IPI,IBA,IPI IBA IEA,IDA IPI IBA,IPI,IDA IPI,IDA IPI IBA IEA	SPSB1,PDE4B,LMNA,ADAMTS4,ABL2,CCL20,ATP1B3,TM4SF1,PTX3,CXCL8,CXCL2,NFKB1,GUCY1B1,IER3,AKAP12,SOD2,IL6,NINJ1,PHLDA2,EMP1,TUBA1C,PHLDA1,MEDAG,PNP,NFKBIA,THBS1,MAP2K3,CCL2,CSF3,TGIF1,TUBB6,SBNO2,ANGPTL4,ICAM1,PLAUR,RUNX1,LIF
132	query_1	TRUE	2.31987617585017e-09	113	26	9	0.346153846153846	0.079646017699115	KEGG:04668	KEGG	TNF signaling pathway	8091	336	KEGG:00000	KEGG,KEGG,KEGG,KEGG,KEGG,KEGG,KEGG,KEGG,KEGG	CCL20,CXCL2,NFKB1,IL6,NFKBIA,MAP2K3,CCL2,ICAM1,LIF
133	query_1	TRUE	1.53271045635397e-08	91	26	8	0.307692307692308	0.0879120879120879	KEGG:04657	KEGG	IL-17 signaling pathway	8091	329	KEGG:00000	KEGG,KEGG,KEGG,KEGG,KEGG,KEGG,KEGG,KEGG	CCL20,CXCL8,CXCL2,NFKB1,IL6,NFKBIA,CCL2,CSF3
134	query_1	TRUE	4.66919702082378e-07	49	26	6	0.230769230769231	0.122448979591837	KEGG:05144	KEGG	Malaria	8091	429	KEGG:00000	KEGG,KEGG,KEGG,KEGG,KEGG,KEGG	CXCL8,IL6,THBS1,CCL2,CSF3,ICAM1
135	query_1	TRUE	6.99972702941855e-07	214	26	9	0.346153846153846	0.0420560747663551	KEGG:05417	KEGG	Lipid and atherosclerosis	8091	487	KEGG:00000	KEGG,KEGG,KEGG,KEGG,KEGG,KEGG,KEGG,KEGG,KEGG	CXCL8,CXCL2,NFKB1,SOD2,IL6,NFKBIA,MAP2K3,CCL2,ICAM1
136	query_1	TRUE	1.66520713909065e-05	88	26	6	0.230769230769231	0.0681818181818182	KEGG:05323	KEGG	Rheumatoid arthritis	8091	478	KEGG:00000	KEGG,KEGG,KEGG,KEGG,KEGG,KEGG	CCL20,CXCL8,CXCL2,IL6,CCL2,ICAM1
137	query_1	TRUE	5.26930956828921e-05	57	26	5	0.192307692307692	0.087719298245614	KEGG:05134	KEGG	Legionellosis	8091	424	KEGG:00000	KEGG,KEGG,KEGG,KEGG,KEGG	CXCL8,CXCL2,NFKB1,IL6,NFKBIA
138	query_1	TRUE	0.000217933824180858	136	26	6	0.230769230769231	0.0441176470588235	KEGG:05135	KEGG	Yersinia infection	8091	425	KEGG:00000	KEGG,KEGG,KEGG,KEGG,KEGG,KEGG	CXCL8,NFKB1,IL6,NFKBIA,MAP2K3,CCL2
139	query_1	TRUE	0.000280106629290694	142	26	6	0.230769230769231	0.0422535211267606	KEGG:04936	KEGG	Alcoholic liver disease	8091	386	KEGG:00000	KEGG,KEGG,KEGG,KEGG,KEGG,KEGG	CXCL8,CXCL2,NFKB1,IL6,NFKBIA,MAP2K3
140	query_1	TRUE	0.000591985365689382	249	26	7	0.269230769230769	0.0281124497991968	KEGG:05132	KEGG	Salmonella infection	8091	422	KEGG:00000	KEGG,KEGG,KEGG,KEGG,KEGG,KEGG,KEGG	CXCL8,NFKB1,IL6,TUBA1C,NFKBIA,MAP2K3,TUBB6
141	query_1	TRUE	0.000738810284259648	168	26	6	0.230769230769231	0.0357142857142857	KEGG:05164	KEGG	Influenza A	8091	438	KEGG:00000	KEGG,KEGG,KEGG,KEGG,KEGG,KEGG	CXCL8,NFKB1,IL6,NFKBIA,CCL2,ICAM1
142	query_1	TRUE	0.000781776129977592	98	26	5	0.192307692307692	0.0510204081632653	KEGG:04061	KEGG	Viral protein interaction with cytokine and cytokine receptor	8091	249	KEGG:00000	KEGG,KEGG,KEGG,KEGG,KEGG	CCL20,CXCL8,CXCL2,IL6,CCL2
143	query_1	TRUE	0.000862932546748355	100	26	5	0.192307692307692	0.05	KEGG:04933	KEGG	AGE-RAGE signaling pathway in diabetic complications	8091	383	KEGG:00000	KEGG,KEGG,KEGG,KEGG,KEGG	CXCL8,NFKB1,IL6,CCL2,ICAM1
144	query_1	TRUE	0.000905904229172042	101	26	5	0.192307692307692	0.0495049504950495	KEGG:05142	KEGG	Chagas disease	8091	427	KEGG:00000	KEGG,KEGG,KEGG,KEGG,KEGG	CXCL8,NFKB1,IL6,NFKBIA,CCL2
145	query_1	TRUE	0.000950530340497634	102	26	5	0.192307692307692	0.0490196078431373	KEGG:04064	KEGG	NF-kappa B signaling pathway	8091	251	KEGG:00000	KEGG,KEGG,KEGG,KEGG,KEGG	CXCL8,CXCL2,NFKB1,NFKBIA,ICAM1
146	query_1	TRUE	0.000950530340497634	102	26	5	0.192307692307692	0.0490196078431373	KEGG:04620	KEGG	Toll-like receptor signaling pathway	8091	319	KEGG:00000	KEGG,KEGG,KEGG,KEGG,KEGG	CXCL8,NFKB1,IL6,NFKBIA,MAP2K3
147	query_1	TRUE	0.00116710943456538	182	26	6	0.230769230769231	0.032967032967033	KEGG:04621	KEGG	NOD-like receptor signaling pathway	8091	320	KEGG:00000	KEGG,KEGG,KEGG,KEGG,KEGG,KEGG	CXCL8,CXCL2,NFKB1,IL6,NFKBIA,CCL2
148	query_1	TRUE	0.00149034059557373	190	26	6	0.230769230769231	0.0315789473684211	KEGG:04062	KEGG	Chemokine signaling pathway	8091	250	KEGG:00000	KEGG,KEGG,KEGG,KEGG,KEGG,KEGG	CCL20,CXCL8,CXCL2,NFKB1,NFKBIA,CCL2
149	query_1	TRUE	0.00167712450372105	194	26	6	0.230769230769231	0.0309278350515464	KEGG:05167	KEGG	Kaposi sarcoma-associated herpesvirus infection	8091	441	KEGG:00000	KEGG,KEGG,KEGG,KEGG,KEGG,KEGG	CXCL8,CXCL2,NFKB1,IL6,NFKBIA,ICAM1
150	query_1	TRUE	0.00170785462959158	293	26	7	0.269230769230769	0.0238907849829352	KEGG:04060	KEGG	Cytokine-cytokine receptor interaction	8091	248	KEGG:00000	KEGG,KEGG,KEGG,KEGG,KEGG,KEGG,KEGG	CCL20,CXCL8,CXCL2,IL6,CCL2,CSF3,LIF
151	query_1	TRUE	0.00177735992667377	196	26	6	0.230769230769231	0.0306122448979592	KEGG:05130	KEGG	Pathogenic Escherichia coli infection	8091	420	KEGG:00000	KEGG,KEGG,KEGG,KEGG,KEGG,KEGG	CXCL8,NFKB1,IL6,TUBA1C,NFKBIA,TUBB6
152	query_1	TRUE	0.00411183874832093	70	26	4	0.153846153846154	0.0571428571428571	KEGG:05120	KEGG	Epithelial cell signaling in Helicobacter pylori infection	8091	419	KEGG:00000	KEGG,KEGG,KEGG,KEGG	CXCL8,CXCL2,NFKB1,NFKBIA
153	query_1	TRUE	0.00447053031322546	231	26	6	0.230769230769231	0.025974025974026	KEGG:05171	KEGG	Coronavirus disease - COVID-19	8091	445	KEGG:00000	KEGG,KEGG,KEGG,KEGG,KEGG,KEGG	CXCL8,NFKB1,IL6,NFKBIA,CCL2,CSF3
154	query_1	TRUE	0.00849723786953255	161	26	5	0.192307692307692	0.031055900621118	KEGG:05161	KEGG	Hepatitis B	8091	435	KEGG:00000	KEGG,KEGG,KEGG,KEGG,KEGG	CXCL8,NFKB1,IL6,NFKBIA,MAP2K3
155	query_1	TRUE	0.0171132964787838	101	26	4	0.153846153846154	0.0396039603960396	KEGG:05146	KEGG	Amoebiasis	8091	431	KEGG:00000	KEGG,KEGG,KEGG,KEGG	CXCL8,CXCL2,NFKB1,IL6
156	query_1	TRUE	0.0198620027361325	105	26	4	0.153846153846154	0.0380952380952381	KEGG:04659	KEGG	Th17 cell differentiation	8091	331	KEGG:00000	KEGG,KEGG,KEGG,KEGG	NFKB1,IL6,NFKBIA,RUNX1
157	query_1	TRUE	0.0223121936285595	198	26	5	0.192307692307692	0.0252525252525253	KEGG:05169	KEGG	Epstein-Barr virus infection	8091	443	KEGG:00000	KEGG,KEGG,KEGG,KEGG,KEGG	NFKB1,IL6,NFKBIA,MAP2K3,ICAM1
158	query_1	TRUE	0.038505274994554	223	26	5	0.192307692307692	0.0224215246636771	KEGG:05163	KEGG	Human cytomegalovirus infection	8091	437	KEGG:00000	KEGG,KEGG,KEGG,KEGG,KEGG	CXCL8,NFKB1,IL6,NFKBIA,CCL2
159	query_1	TRUE	0.00808734113719945	348	36	7	0.194444444444444	0.0201149425287356	MIRNA:hsa-miR-9-5p	MIRNA	hsa-miR-9-5p	14850	2577	MIRNA:000000	MIRNA,MIRNA,MIRNA,MIRNA,MIRNA,MIRNA,MIRNA	LMNA,TM4SF1,PTX3,NFKB1,SOD2,IL6,RUNX1
160	query_1	TRUE	0.0343746475737156	775	36	9	0.25	0.0116129032258065	MIRNA:hsa-miR-98-5p	MIRNA	hsa-miR-98-5p	14850	2610	MIRNA:000000	MIRNA,MIRNA,MIRNA,MIRNA,MIRNA,MIRNA,MIRNA,MIRNA,MIRNA	CXCL8,CXCL2,IER3,SOD2,IL6,NNMT,THBS1,CCL2,ICAM1
161	query_1	TRUE	0.0421063951770441	36	36	3	0.0833333333333333	0.0833333333333333	MIRNA:hsa-miR-144-5p	MIRNA	hsa-miR-144-5p	14850	259	MIRNA:000000	MIRNA,MIRNA,MIRNA	SOD2,TGIF1,RUNX1
162	query_1	TRUE	1.60282303400538e-10	45	32	8	0.25	0.177777777777778	REAC:R-HSA-6783783	REAC	Interleukin-10 signaling	10777	1174	REAC:R-HSA-449147	REAC,REAC,REAC,REAC,REAC,REAC,REAC,REAC	CCL20,CXCL8,CXCL2,IL6,CCL2,CSF3,ICAM1,LIF
163	query_1	TRUE	1.12602621302569e-06	460	32	12	0.375	0.0260869565217391	REAC:R-HSA-449147	REAC	Signaling by Interleukins	10777	2138	REAC:R-HSA-1280215	REAC,REAC,REAC,REAC,REAC,REAC,REAC,REAC,REAC,REAC,REAC,REAC	CCL20,CXCL8,CXCL2,NFKB1,SOD2,IL6,NFKBIA,MAP2K3,CCL2,CSF3,ICAM1,LIF
164	query_1	TRUE	1.31877392844129e-05	704	32	13	0.40625	0.0184659090909091	REAC:R-HSA-1280215	REAC	Cytokine Signaling in Immune system	10777	404	REAC:R-HSA-168256	REAC,REAC,REAC,REAC,REAC,REAC,REAC,REAC,REAC,REAC,REAC,REAC,REAC	ABL2,CCL20,CXCL8,CXCL2,NFKB1,SOD2,IL6,NFKBIA,MAP2K3,CCL2,CSF3,ICAM1,LIF
165	query_1	TRUE	0.000161640425861452	2041	32	19	0.59375	0.00930916217540421	REAC:R-HSA-168256	REAC	Immune System	10777	1110	REAC:0000000	REAC,REAC,REAC,REAC,REAC,REAC,REAC,REAC,REAC,REAC,REAC,REAC,REAC,REAC,REAC,REAC,REAC,REAC,REAC	SPSB1,ABL2,CCL20,PTX3,CXCL8,CXCL2,NFKB1,SOD2,IL6,TUBA1C,PNP,NFKBIA,MAP2K3,CCL2,CSF3,TUBB6,ICAM1,PLAUR,LIF
166	query_1	TRUE	0.00559797665006823	110	32	5	0.15625	0.0454545454545455	REAC:R-HSA-6785807	REAC	Interleukin-4 and Interleukin-13 signaling	10777	1192	REAC:R-HSA-449147	REAC,REAC,REAC,REAC,REAC	CXCL8,IL6,CCL2,ICAM1,LIF
167	query_1	TRUE	0.00775550168615201	57	32	4	0.125	0.0701754385964912	REAC:R-HSA-380108	REAC	Chemokine receptors bind chemokines	10777	332	REAC:R-HSA-375276	REAC,REAC,REAC,REAC	CCL20,CXCL8,CXCL2,CCL2
168	query_1	TRUE	0.0151906305359982	2489	39	16	0.41025641025641	0.00642828445158698	TF:M03815	TF	Factor: c-Fos; motif: TGACTCAN	20012	828	TF:M00000	TF,TF,TF,TF,TF,TF,TF,TF,TF,TF,TF,TF,TF,TF,TF,TF	SPSB1,ABL2,CXCL8,SOD2,IL6,NINJ1,PHLDA2,EMP1,TUBA1C,MAP2K3,CCL2,CSF3,TUBB6,PLAUR,RUNX1,LIF
169	query_1	TRUE	2.77669120717443e-07	32	32	6	0.1875	0.1875	WP:WP5113	WP	Antiviral and anti-inflammatory effects of Nrf2 on SARS-CoV-2 pathway	7899	534	WP:000000	WP,WP,WP,WP,WP,WP	CXCL8,NFKB1,GUCY1B1,IL6,NFKBIA,CCL2
170	query_1	TRUE	3.33724283257864e-06	127	32	8	0.25	0.062992125984252	WP:WP5095	WP	Overview of proinflammatory and profibrotic mediators	7899	158	WP:000000	WP,WP,WP,WP,WP,WP,WP,WP	CCL20,CXCL8,CXCL2,NFKB1,IL6,CCL2,CSF3,LIF
171	query_1	TRUE	8.32407407830744e-06	273	32	10	0.3125	0.0366300366300366	WP:WP4754	WP	IL-18 signaling pathway	7899	361	WP:000000	WP,WP,WP,WP,WP,WP,WP,WP,WP,WP	CCL20,PTX3,CXCL8,CXCL2,NFKB1,IER3,IL6,NFKBIA,CCL2,ICAM1
172	query_1	TRUE	1.90687374002223e-05	63	32	6	0.1875	0.0952380952380952	WP:WP3624	WP	Lung fibrosis	7899	377	WP:000000	WP,WP,WP,WP,WP,WP	PTX3,CXCL8,CXCL2,IL6,CCL2,CSF3
173	query_1	TRUE	2.87327137633945e-05	35	32	5	0.15625	0.142857142857143	WP:WP3617	WP	Photodynamic therapy-induced NF-kB survival signaling	7899	723	WP:000000	WP,WP,WP,WP,WP	CXCL8,CXCL2,NFKB1,IL6,ICAM1
174	query_1	TRUE	3.59701604029251e-05	15	32	4	0.125	0.266666666666667	WP:WP4891	WP	COVID-19 adverse outcome pathway	7899	762	WP:000000	WP,WP,WP,WP	CXCL8,IL6,CCL2,CSF3
175	query_1	TRUE	0.000188967922420474	22	32	4	0.125	0.181818181818182	WP:WP4482	WP	Vitamin D in inflammatory diseases	7899	650	WP:000000	WP,WP,WP,WP	NFKB1,IL6,NFKBIA,MAP2K3
176	query_1	TRUE	0.0001986215806452	51	32	5	0.15625	0.0980392156862745	WP:WP1533	WP	Vitamin B12 metabolism	7899	30	WP:000000	WP,WP,WP,WP,WP	NFKB1,SOD2,IL6,CCL2,ICAM1
177	query_1	TRUE	0.000228101786725601	23	32	4	0.125	0.173913043478261	WP:WP262	WP	Ebstein-Barr virus LMP1 signaling	7899	106	WP:000000	WP,WP,WP,WP	CCL20,CXCL8,NFKB1,NFKBIA
178	query_1	TRUE	0.000519991367806193	28	32	4	0.125	0.142857142857143	WP:WP3851	WP	TLR4 signaling and tolerance	7899	23	WP:000000	WP,WP,WP,WP	CXCL8,NFKB1,IL6,NFKBIA
179	query_1	TRUE	0.000551186973210536	430	32	10	0.3125	0.0232558139534884	WP:WP3888	WP	VEGFA-VEGFR2 signaling pathway	7899	730	WP:000000	WP,WP,WP,WP,WP,WP,WP,WP,WP,WP	CXCL8,NFKB1,SOD2,TUBA1C,PNP,NFKBIA,MAP2K3,CCL2,ICAM1,PLAUR
180	query_1	TRUE	0.000611624010173656	9	32	3	0.09375	0.333333333333333	WP:WP4480	WP	Altered glycosylation of MUC1 in tumor microenvironment	7899	141	WP:000000	WP,WP,WP	NFKB1,IL6,NFKBIA
181	query_1	TRUE	0.000615236898014094	113	32	6	0.1875	0.0530973451327434	WP:WP5055	WP	Burn wound healing	7899	333	WP:000000	WP,WP,WP,WP,WP,WP	CXCL8,NFKB1,IL6,NFKBIA,CCL2,ICAM1
182	query_1	TRUE	0.000671009905855813	65	32	5	0.15625	0.0769230769230769	WP:WP4329	WP	miRNAs involvement in the immune response in sepsis	7899	375	WP:000000	WP,WP,WP,WP,WP	CXCL8,NFKB1,IL6,NFKBIA,ICAM1
183	query_1	TRUE	0.000723938318600693	66	32	5	0.15625	0.0757575757575758	WP:WP5039	WP	SARS-CoV-2 innate immunity evasion and cell-specific immune response	7899	330	WP:000000	WP,WP,WP,WP,WP	CXCL8,CXCL2,NFKB1,IL6,CCL2
184	query_1	TRUE	0.000902604695561234	69	32	5	0.15625	0.072463768115942	WP:WP176	WP	Folate metabolism	7899	513	WP:000000	WP,WP,WP,WP,WP	NFKB1,SOD2,IL6,CCL2,ICAM1
185	query_1	TRUE	0.00102456717110804	33	32	4	0.125	0.121212121212121	WP:WP4481	WP	Resistin as a regulator of inflammation	7899	371	WP:000000	WP,WP,WP,WP	CXCL8,NFKB1,IL6,NFKBIA
186	query_1	TRUE	0.00102456717110804	33	32	4	0.125	0.121212121212121	WP:WP4496	WP	Signal transduction through IL1R	7899	269	WP:000000	WP,WP,WP,WP	NFKB1,IL6,NFKBIA,MAP2K3
187	query_1	TRUE	0.00102456717110804	33	32	4	0.125	0.121212121212121	WP:WP5088	WP	Prostaglandin signaling	7899	398	WP:000000	WP,WP,WP,WP	CXCL8,NFKB1,IL6,CCL2
188	query_1	TRUE	0.00202463047247821	39	32	4	0.125	0.102564102564103	WP:WP5285	WP	Immune infiltration in pancreatic cancer	7899	432	WP:000000	WP,WP,WP,WP	CCL20,CXCL8,IL6,CCL2
189	query_1	TRUE	0.00266431497886435	86	32	5	0.15625	0.0581395348837209	WP:WP15	WP	Selenium micronutrient network	7899	239	WP:000000	WP,WP,WP,WP,WP	NFKB1,SOD2,IL6,CCL2,ICAM1
190	query_1	TRUE	0.00273181479837343	42	32	4	0.125	0.0952380952380952	WP:WP2036	WP	TNF-related weak inducer of apoptosis (TWEAK) signaling pathway	7899	626	WP:000000	WP,WP,WP,WP	NFKB1,IL6,NFKBIA,CCL2
191	query_1	TRUE	0.00369818612207609	92	32	5	0.15625	0.0543478260869565	WP:WP231	WP	TNF-alpha signaling pathway	7899	641	WP:000000	WP,WP,WP,WP,WP	NFKB1,IL6,NFKBIA,MAP2K3,CCL2
192	query_1	TRUE	0.00429188849815851	47	32	4	0.125	0.0851063829787234	WP:WP2203	WP	Thymic stromal lymphopoietin (TSLP) signaling pathway	7899	544	WP:000000	WP,WP,WP,WP	CXCL8,NFKB1,IL6,NFKBIA
193	query_1	TRUE	0.00484326534682748	17	32	3	0.09375	0.176470588235294	WP:WP4493	WP	Cells and molecules involved in local acute inflammatory response	7899	188	WP:000000	WP,WP,WP	CXCL8,IL6,ICAM1
194	query_1	TRUE	0.00637929732219283	103	32	5	0.15625	0.0485436893203883	WP:WP75	WP	Toll-like receptor signaling pathway	7899	421	WP:000000	WP,WP,WP,WP,WP	CXCL8,NFKB1,IL6,NFKBIA,MAP2K3
195	query_1	TRUE	0.0068637297332435	19	32	3	0.09375	0.157894736842105	WP:WP4478	WP	LTF danger signal response pathway	7899	589	WP:000000	WP,WP,WP	CXCL8,NFKB1,IL6
196	query_1	TRUE	0.0080222989692448	55	32	4	0.125	0.0727272727272727	WP:WP195	WP	IL-1 signaling pathway	7899	215	WP:000000	WP,WP,WP,WP	NFKB1,NFKBIA,MAP2K3,CCL2
197	query_1	TRUE	0.0080222989692448	55	32	4	0.125	0.0727272727272727	WP:WP560	WP	TGF-beta receptor signaling	7899	456	WP:000000	WP,WP,WP,WP	NFKB1,THBS1,TGIF1,LIF
198	query_1	TRUE	0.0105845997222137	59	32	4	0.125	0.0677966101694915	WP:WP4816	WP	TGF-beta receptor signaling in skeletal dysplasias	7899	64	WP:000000	WP,WP,WP,WP	NFKB1,THBS1,TGIF1,LIF
199	query_1	TRUE	0.011261133478143	116	32	5	0.15625	0.0431034482758621	WP:WP2431	WP	Spinal cord injury	7899	546	WP:000000	WP,WP,WP,WP,WP	CXCL8,CXCL2,IL6,CCL2,ICAM1
200	query_1	TRUE	0.0141405507643409	24	32	3	0.09375	0.125	WP:WP5272	WP	LDL- influence on CD14 and TLR4	7899	733	WP:000000	WP,WP,WP	NFKB1,IL6,CCL2
201	query_1	TRUE	0.0141405507643409	24	32	3	0.09375	0.125	WP:WP2865	WP	IL1 and megakaryocytes in obesity	7899	701	WP:000000	WP,WP,WP	NFKB1,CCL2,ICAM1
202	query_1	TRUE	0.0180649872278434	26	32	3	0.09375	0.115384615384615	WP:WP530	WP	Cytokines and inflammatory response	7899	423	WP:000000	WP,WP,WP	CXCL2,IL6,CSF3
203	query_1	TRUE	0.0195425358378362	69	32	4	0.125	0.0579710144927536	WP:WP5130	WP	Th17 cell differentiation pathway	7899	483	WP:000000	WP,WP,WP,WP	NFKB1,IL6,NFKBIA,RUNX1
204	query_1	TRUE	0.0206681888644396	70	32	4	0.125	0.0571428571428571	WP:WP2880	WP	Glucocorticoid receptor pathway	7899	566	WP:000000	WP,WP,WP,WP	PDE4B,CCL20,CCL2,ANGPTL4
205	query_1	TRUE	0.0243268386418705	73	32	4	0.125	0.0547945205479452	WP:WP4341	WP	Non-genomic actions of 1,25 dihydroxyvitamin D3	7899	716	WP:000000	WP,WP,WP,WP	CXCL8,NFKB1,IL6,CCL2
