# Supplementary material for: Spatial Transcriptomic Profiling of Human Saphenous Vein Exposed to Ex Vivo Arterial Haemodynamics—Implications for Coronary Artery Bypass Graft Patency and Vein Graft Disease
Source: Int J Mol Sci. 2024 Sep 26;25(19):10368. doi: 10.3390/ijms251910368 (PMC11476946; doi:10.3390/ijms251910368)
Supplement: Supplementary file 1 [file ijms-25-10368-s001.zip › Supplementary Table S5 - FB Pathway Overrepresentation.csv]

	query	significant	p_value	term_size	query_size	intersection_size	precision	recall	term_id	source	term_name	effective_domain_size	source_order	parents	evidence_codes	intersection
1	query_1	TRUE	0.0499316934433704	1	5	1	0.2	1	CORUM:7108	CORUM	IGF2R-PLAUR complex	3383	2605	CORUM:0000000	CORUM	PLAUR
2	query_1	TRUE	0.0499316934433704	1	5	1	0.2	1	CORUM:6208	CORUM	PNP homotrimer complex	3383	1973	CORUM:0000000	CORUM	PNP
3	query_1	TRUE	0.0499316934433704	1	5	1	0.2	1	CORUM:1439	CORUM	PTGS2 homodimer complex	3383	752	CORUM:0000000	CORUM	PTGS2
4	query_1	TRUE	2.21489559396092e-10	333	27	11	0.407407407407407	0.033033033033033	GO:0032496	GO:BP	response to lipopolysaccharide	21110	8027	c("GO:0002237", "GO:0033993", "GO:1901700")	TAS,IEA,IDA IBA IEA,IDA IBA,IBA,IMP IEA,IDA IMP,IEA,IMP,IDA ISS,IEA	SELE,PTGS2,IL1B,CXCL8,CXCL3,NFKB1,TNFAIP3,SOD2,IL6,CCL2,CSF3
5	query_1	TRUE	4.06046999685162e-10	352	27	11	0.407407407407407	0.03125	GO:0002237	GO:BP	response to molecule of bacterial origin	21110	788	c("GO:0009617", "GO:0010033", "GO:0043207")	TAS,IEA,IDA IBA IEA,IDA IBA,IBA,IMP IEA,IDA IMP IEA,IEA,IMP NAS,IDA ISS,IEA	SELE,PTGS2,IL1B,CXCL8,CXCL3,NFKB1,TNFAIP3,SOD2,IL6,CCL2,CSF3
6	query_1	TRUE	2.45424134503449e-09	1752	27	17	0.62962962962963	0.00970319634703196	GO:0044419	GO:BP	biological process involved in interspecies interaction between organisms	21110	11653	GO:0008150	TAS,IEA,IDA IBA IEA,IDA IMP IBA,IBA,IMP IEA,IEA,IDA IMP ISS TAS NAS IEA,IEA,IDA IMP ISS TAS NAS,IEP IEA,IEP,IDA IEP ISS IBA NAS,IEA,TAS IEA,IEA,IDA IEA	SELE,PTGS2,IL1B,CXCL8,CXCL3,NFKB1,IER3,TNFAIP3,SOD2,IL6,CLU,ACTA2,CCL2,CSF3,CFD,C3,ICAM1
7	query_1	TRUE	4.94645834059089e-09	786	27	13	0.481481481481481	0.0165394402035623	GO:0009617	GO:BP	response to bacterium	21110	3620	GO:0051707	TAS,IEA,IDA IBA IEA,IDA IBA,IBA,IMP IEA,IDA IMP IEA,IEA,IMP TAS NAS,IDA ISS NAS,IEA,IEA,IEA	SELE,PTGS2,IL1B,CXCL8,CXCL3,NFKB1,TNFAIP3,SOD2,IL6,CCL2,CSF3,CFD,C3
8	query_1	TRUE	6.47626265037814e-09	803	27	13	0.481481481481481	0.0161892901618929	GO:0006954	GO:BP	inflammatory response	21110	2643	GO:0006952	TAS,ISS NAS IEA,IDA IGI ISS IBA TAS NAS IEA,IDA IBA TAS,IBA TAS IEA,IBA IEA,TAS IEA,IEA,ISS IEA,IDA IGI TAS IEA,IDA,IDA IBA IEA,IEA	SELE,PTGS2,IL1B,TNFAIP6,CXCL8,CXCL3,NFKB1,IER3,TNFAIP3,IL6,CLU,CCL2,C3
9	query_1	TRUE	8.95671637655852e-09	1581	27	16	0.592592592592593	0.0101201771030993	GO:0051707	GO:BP	response to other organism	21110	14692	c("GO:0043207", "GO:0044419")	TAS,IEA,IDA IBA IEA,IDA IBA,IBA,IMP IEA,IEA,IDA IMP ISS TAS NAS IEA,IEA,IDA IMP ISS TAS NAS,IEP IEA,IEP,IDA IEP ISS IBA NAS,IEA,TAS IEA,IEA	SELE,PTGS2,IL1B,CXCL8,CXCL3,NFKB1,IER3,TNFAIP3,SOD2,IL6,CLU,ACTA2,CCL2,CSF3,CFD,C3
10	query_1	TRUE	9.21932030724966e-09	1584	27	16	0.592592592592593	0.0101010101010101	GO:0043207	GO:BP	response to external biotic stimulus	21110	11164	c("GO:0009605", "GO:0009607")	TAS,IEA,IDA IBA IEA,IDA IBA,IBA,IMP IEA,IEA,IDA IMP ISS TAS NAS IEA,IEA,IDA IMP ISS TAS NAS,IEP IEA,IEP,IDA IEP ISS IBA NAS,IEA,TAS IEA,IEA	SELE,PTGS2,IL1B,CXCL8,CXCL3,NFKB1,IER3,TNFAIP3,SOD2,IL6,CLU,ACTA2,CCL2,CSF3,CFD,C3
11	query_1	TRUE	1.31049610108584e-08	1621	27	16	0.592592592592593	0.00987045033929673	GO:0009607	GO:BP	response to biotic stimulus	21110	3612	GO:0050896	TAS,IEA,IDA IBA IEA,IDA IBA,IBA,IMP IEA,IEA,IDA IMP ISS TAS NAS IEA,IEA,IDA IMP ISS TAS NAS,IEP IEA,IEP,IDA IEP ISS IBA NAS,IEA,TAS IEA,IEA	SELE,PTGS2,IL1B,CXCL8,CXCL3,NFKB1,IER3,TNFAIP3,SOD2,IL6,CLU,ACTA2,CCL2,CSF3,CFD,C3
12	query_1	TRUE	4.8311463465197e-08	2900	27	19	0.703703703703704	0.00655172413793103	GO:0009605	GO:BP	response to external stimulus	21110	3610	GO:0050896	TAS,ISS NAS IEA,IDA IGI IEP ISS IBA TAS IEA,IDA IBA,IDA IGI IBA TAS IEA,ISS IBA IEA,IMP IEP IEA,IEA,IDA IMP ISS TAS NAS IEA,IEA,IDA IMP ISS TAS NAS IC,IEP IEA,IEP,IDA IEP ISS IBA TAS NAS IEA,IEA,TAS IEA,IEA,TAS NAS,IEA	SELE,PTGS2,IL1B,TNFAIP6,CXCL8,CXCL3,NFKB1,IER3,TNFAIP3,SOD2,IL6,CLU,ACTA2,CCL2,CSF3,CFD,C3,PLAUR,FLNA
13	query_1	TRUE	1.07305753684136e-07	1005	27	13	0.481481481481481	0.0129353233830846	GO:0060548	GO:BP	negative regulation of cell death	21110	15578	c("GO:0008219", "GO:0010941", "GO:0048523")	IEA,IDA,TAS,TAS IEA,IDA IEA,IMP IGI IEA,IDA,IMP TAS,IDA,IEA,IDA,IMP,IMP	PTGS2,IL1B,NFKB1,IER3,TNFAIP3,SOD2,IL6,CLU,CCL2,CSF3,ICAM1,PLAUR,FLNA
14	query_1	TRUE	1.58380922239101e-07	1037	27	13	0.481481481481481	0.0125361620057859	GO:0032101	GO:BP	regulation of response to external stimulus	21110	7777	c("GO:0009605", "GO:0048583")	TAS,ISS NAS IEA,IGI ISS TAS IEA,IDA IBA,IGI TAS,IEA,IEA,IDA IMP ISS TAS NAS IEA,IDA TAS,IDA,IEA,NAS,IEA	SELE,PTGS2,IL1B,TNFAIP6,CXCL8,NFKB1,IER3,TNFAIP3,IL6,CCL2,C3,PLAUR,FLNA
15	query_1	TRUE	2.84678300322988e-07	212	27	8	0.296296296296296	0.0377358490566038	GO:0071222	GO:BP	cellular response to lipopolysaccharide	21110	17427	c("GO:0032496", "GO:0071219", "GO:0071396", "GO:1901701")	IDA IBA,IDA IBA,IBA,IMP IEA,IDA IMP,IMP,IDA ISS,IEA	IL1B,CXCL8,CXCL3,NFKB1,TNFAIP3,IL6,CCL2,CSF3
16	query_1	TRUE	3.15178614139214e-07	1365	27	14	0.518518518518518	0.0102564102564103	GO:0040011	GO:BP	locomotion	21110	10464	GO:0008150	ISS IEA,ISS IEA,IDA IEA,IDA IEA,IDA IGI,IDA IGI IBA TAS IEA,ISS IBA IEA,IMP,TAS IC,IEA,IDA IBA TAS IEA,IMP,TAS,IDA	SELE,PTGS2,IL1B,TNFAIP6,IGFBP5,CXCL8,CXCL3,SOD2,IL6,ACTA2,CCL2,ICAM1,PLAUR,FLNA
17	query_1	TRUE	3.96320201923688e-07	221	27	8	0.296296296296296	0.0361990950226244	GO:0071219	GO:BP	cellular response to molecule of bacterial origin	21110	17424	c("GO:0002237", "GO:0071216")	IDA IBA,IDA IBA,IBA,IMP IEA,IDA IMP,IMP,IDA ISS,IEA	IL1B,CXCL8,CXCL3,NFKB1,TNFAIP3,IL6,CCL2,CSF3
18	query_1	TRUE	4.37836155524277e-07	884	27	12	0.444444444444444	0.0135746606334842	GO:0043066	GO:BP	negative regulation of apoptotic process	21110	11094	c("GO:0006915", "GO:0042981", "GO:0043069")	IEA,IDA,TAS,TAS IEA,IDA,IMP IGI IEA,IDA,IMP TAS,IDA,IDA,IMP,IMP	PTGS2,IL1B,NFKB1,IER3,TNFAIP3,SOD2,IL6,CLU,CCL2,ICAM1,PLAUR,FLNA
19	query_1	TRUE	5.63297685439239e-07	231	27	8	0.296296296296296	0.0346320346320346	GO:2001234	GO:BP	negative regulation of apoptotic signaling pathway	21110	27713	c("GO:0009968", "GO:0043066", "GO:0097190", "GO:2001233")	IEA,IDA,IEA,IDA,IMP,IMP TAS,IDA,IMP	PTGS2,IL1B,IER3,TNFAIP3,SOD2,CLU,ICAM1,PLAUR
20	query_1	TRUE	5.73087532043736e-07	905	27	12	0.444444444444444	0.0132596685082873	GO:0043069	GO:BP	negative regulation of programmed cell death	21110	11097	c("GO:0012501", "GO:0043067", "GO:0060548")	IEA,IDA,TAS,TAS IEA,IDA,IMP IGI IEA,IDA,IMP TAS,IDA,IDA,IMP,IMP	PTGS2,IL1B,NFKB1,IER3,TNFAIP3,SOD2,IL6,CLU,CCL2,ICAM1,PLAUR,FLNA
21	query_1	TRUE	6.27258562546922e-07	1438	27	14	0.518518518518518	0.00973574408901252	GO:0080134	GO:BP	regulation of response to stress	21110	18808	c("GO:0006950", "GO:0048583")	TAS,ISS NAS IEA,IGI ISS TAS IEA,IDA IBA,IEA,IEA,IDA ISS TAS NAS IEA,IMP,IDA TAS,IMP,IEA,IEA,NAS,IEA	SELE,PTGS2,IL1B,TNFAIP6,NFKB1,IER3,TNFAIP3,SOD2,IL6,CLU,ACTA2,C3,PLAUR,FLNA
22	query_1	TRUE	7.5447746156603e-07	927	27	12	0.444444444444444	0.0129449838187702	GO:0030334	GO:BP	regulation of cell migration	21110	7143	c("GO:0016477", "GO:2000145")	ISS IEA,ISS IEA,IDA,IDA IEA,IDA IGI,TAS,IMP,TAS,IEA,IDA,IMP,IDA	SELE,PTGS2,IL1B,TNFAIP6,IGFBP5,CXCL8,SOD2,IL6,ACTA2,CCL2,ICAM1,FLNA
23	query_1	TRUE	9.0879977967121e-07	532	27	10	0.37037037037037	0.018796992481203	GO:0030335	GO:BP	positive regulation of cell migration	21110	7144	c("GO:0016477", "GO:0030334", "GO:2000147")	IEA,ISS IEA,IDA,IEA,IGI,TAS,IMP,TAS,IEA,IMP	SELE,PTGS2,IL1B,TNFAIP6,IGFBP5,CXCL8,SOD2,IL6,ACTA2,ICAM1
24	query_1	TRUE	9.21006229793344e-07	374	27	9	0.333333333333333	0.0240641711229947	GO:0050727	GO:BP	regulation of inflammatory response	21110	13970	c("GO:0006954", "GO:0031347", "GO:0032101")	TAS,ISS NAS IEA,IGI ISS TAS IEA,IDA IBA,IEA,IEA,ISS IEA,IDA TAS,IEA	SELE,PTGS2,IL1B,TNFAIP6,NFKB1,IER3,TNFAIP3,IL6,C3
25	query_1	TRUE	9.88975239992543e-07	248	27	8	0.296296296296296	0.032258064516129	GO:0071216	GO:BP	cellular response to biotic stimulus	21110	17421	c("GO:0009607", "GO:0051716")	IDA IBA,IDA IBA,IBA,IMP IEA,IDA IMP,IMP,IDA ISS,IEA	IL1B,CXCL8,CXCL3,NFKB1,TNFAIP3,IL6,CCL2,CSF3
26	query_1	TRUE	1.11632806233524e-06	1823	27	15	0.555555555555556	0.00822819528250137	GO:0006952	GO:BP	defense response	21110	2641	GO:0006950	TAS,ISS NAS IEA,IDA IGI ISS IBA TAS NAS IEA,IDA IBA TAS,IBA TAS IEA,IBA IEA,TAS IEA,IEA,IDA ISS TAS NAS IEA,IDA IGI TAS IEA,IDA IEA,TAS,IDA IEP ISS IBA IEA,TAS IEA,IEA	SELE,PTGS2,IL1B,TNFAIP6,CXCL8,CXCL3,NFKB1,IER3,TNFAIP3,IL6,CLU,IL32,CCL2,CFD,C3
27	query_1	TRUE	1.13227336588585e-06	1504	27	14	0.518518518518518	0.00930851063829787	GO:0002682	GO:BP	regulation of immune system process	21110	1218	c("GO:0002376", "GO:0050789")	ISS IEA,IDA IGI IBA IC,IDA,TAS,IEA,IDA ISS TAS NAS IEA,IDA ISS TAS,TAS IEA,IDA,IDA ISS,IBA IEA,TAS IEA,IMP IBA IEA,IMP TAS	SELE,IL1B,TNFAIP6,CXCL8,NFKB1,TNFAIP3,IL6,CLU,PNP,CCL2,CSF3,CFD,C3,ICAM1
28	query_1	TRUE	1.13765244775983e-06	737	27	11	0.407407407407407	0.0149253731343284	GO:0001944	GO:BP	vasculature development	21110	570	c("GO:0048731", "GO:0072359")	ISS IEA,IDA ISS IEA,IDA TAS,NAS,IDA,IC,IEP,IEA,TAS,IEA,IEA	PTGS2,IL1B,CXCL8,TNFAIP3,SOD2,IL6,ACTA2,TNFAIP2,CCL2,C3,FLNA
29	query_1	TRUE	1.14220428526205e-06	1505	27	14	0.518518518518518	0.00930232558139535	GO:0016477	GO:BP	cell migration	21110	5356	GO:0048870	IMP ISS IBA TAS IEA,ISS IEA,IDA IEA,IDA IEA,IDA IGI,IDA IGI IBA TAS IEA,ISS IBA,IBA,IMP,TAS IC,IEA,IDA ISS IBA IEA,IMP IEP,IDA	SELE,PTGS2,IL1B,TNFAIP6,IGFBP5,CXCL8,CXCL3,TNFAIP3,SOD2,IL6,ACTA2,CCL2,ICAM1,FLNA
30	query_1	TRUE	1.16736740021831e-06	3003	27	18	0.666666666666667	0.00599400599400599	GO:0009966	GO:BP	regulation of signal transduction	21110	3882	c("GO:0007165", "GO:0010646", "GO:0023051", "GO:0048583")	IEA,IDA ISS IC IEA,IDA,IDA IBA IEA,IDA,IMP,IEA,IDA IMP IBA TAS NAS IEA,IMP,IDA IGI ISS IBA IC,IMP TAS,IEA,ISS IBA,IDA,IDA,IDA IMP,IMP,IMP HMP	PTGS2,IL1B,TNFAIP6,IGFBP5,CXCL8,NFKB1,IER3,TNFAIP3,SOD2,IL6,CLU,ACTA2,CCL2,CSF3,C3,ICAM1,PLAUR,FLNA
31	query_1	TRUE	1.34796987037807e-06	4013	27	20	0.740740740740741	0.0049838026414154	GO:0048583	GO:BP	regulation of response to stimulus	21110	13594	c("GO:0050789", "GO:0050896")	TAS,ISS NAS IEA,IDA IGI ISS TAS IC IEA,IDA IBA,IDA IBA IEA,IDA IGI TAS,IMP IEA,IEA,IDA IMP ISS IBA TAS NAS IEA,IMP,IDA IGI ISS IBA TAS IC,IMP TAS IEA,IEA,IDA ISS IBA,IDA,TAS IEA,IDA IMP IBA IEA,IDA IMP,IMP NAS,IMP HMP IEA	SELE,PTGS2,IL1B,TNFAIP6,IGFBP5,CXCL8,NFKB1,IER3,TNFAIP3,SOD2,IL6,CLU,ACTA2,CCL2,CSF3,CFD,C3,ICAM1,PLAUR,FLNA
32	query_1	TRUE	1.44206579138624e-06	558	27	10	0.37037037037037	0.017921146953405	GO:2000147	GO:BP	positive regulation of cell motility	21110	26749	c("GO:0040017", "GO:0048522", "GO:0048870", "GO:2000145")	IEA,ISS IEA,IDA,IEA,IGI,TAS,IMP,TAS,IEA,IMP	SELE,PTGS2,IL1B,TNFAIP6,IGFBP5,CXCL8,SOD2,IL6,ACTA2,ICAM1
33	query_1	TRUE	1.56180082790305e-06	988	27	12	0.444444444444444	0.0121457489878543	GO:2000145	GO:BP	regulation of cell motility	21110	26747	c("GO:0040012", "GO:0048870", "GO:0050794")	ISS IEA,ISS IEA,IDA,IDA IEA,IDA IGI,TAS,IMP,TAS,IEA,IDA,IMP,IDA	SELE,PTGS2,IL1B,TNFAIP6,IGFBP5,CXCL8,SOD2,IL6,ACTA2,CCL2,ICAM1,FLNA
34	query_1	TRUE	1.89474603321537e-06	574	27	10	0.37037037037037	0.0174216027874564	GO:0040017	GO:BP	positive regulation of locomotion	21110	10470	c("GO:0040011", "GO:0040012", "GO:0048518")	IEA,ISS IEA,IDA,IEA,IGI,IGI TAS,IMP,TAS,IEA,IMP	SELE,PTGS2,IL1B,TNFAIP6,IGFBP5,CXCL8,SOD2,IL6,ACTA2,ICAM1
35	query_1	TRUE	2.05253121260473e-06	2669	27	17	0.62962962962963	0.00636942675159236	GO:0035556	GO:BP	intracellular signal transduction	21110	9589	GO:0007165	TAS,IEA,IDA IMP ISS IEA,IEA,IDA TAS,IEA,IEA,IDA IEA,IMP IEA,IDA,IMP,IEA,IMP IBA,IDA,IMP,IMP,HMP	SELE,PTGS2,IL1B,IGFBP5,CXCL8,NFKB1,IER3,TNFAIP3,SOD2,IL6,CLU,ACTA2,CCL2,CSF3,ICAM1,PLAUR,FLNA
36	query_1	TRUE	2.25143025019214e-06	2283	27	16	0.592592592592593	0.00700832238282961	GO:0048584	GO:BP	positive regulation of response to stimulus	21110	13595	c("GO:0048518", "GO:0048583", "GO:0050896")	ISS IEA,IDA IGI ISS TAS IC IEA,IEA,IGI TAS,IMP IEA,IDA IBA TAS NAS IEA,IDA IGI ISS IBA TAS IC,TAS IEA,IEA,IBA,IDA,TAS IEA,IDA IMP IBA IEA,IMP,IMP,IMP HMP IEA	PTGS2,IL1B,IGFBP5,CXCL8,NFKB1,TNFAIP3,IL6,CLU,ACTA2,CCL2,CSF3,CFD,C3,ICAM1,PLAUR,FLNA
37	query_1	TRUE	2.26608991510722e-06	1287	27	13	0.481481481481481	0.0101010101010101	GO:1901701	GO:BP	cellular response to oxygen-containing compound	21110	22662	c("GO:0070887", "GO:1901700")	IEA,IDA ISS IBA IEA,IDA,IDA IBA,IBA,IMP IEA,IDA IMP ISS IEA,IMP IEA,IDA IMP,IDA ISS,IEA,IDA,IMP	PTGS2,IL1B,IGFBP5,CXCL8,CXCL3,NFKB1,TNFAIP3,SOD2,IL6,CCL2,CSF3,ICAM1,FLNA
38	query_1	TRUE	2.59214374869596e-06	1033	27	12	0.444444444444444	0.0116166505324298	GO:0040012	GO:BP	regulation of locomotion	21110	10465	c("GO:0040011", "GO:0050789")	ISS IEA,ISS IEA,IDA,IDA IEA,IDA IGI,IGI TAS,IMP,TAS,IEA,IDA,IMP,IDA	SELE,PTGS2,IL1B,TNFAIP6,IGFBP5,CXCL8,SOD2,IL6,ACTA2,CCL2,ICAM1,FLNA
39	query_1	TRUE	2.90125997923036e-06	1616	27	14	0.518518518518518	0.00866336633663366	GO:0048585	GO:BP	negative regulation of response to stimulus	21110	13596	c("GO:0048519", "GO:0048583", "GO:0050896")	IEA,IDA ISS IEA,IDA IBA,IDA IEA,IDA,IEA,IEA,IDA IMP ISS NAS IEA,IMP,ISS,IMP TAS,IDA,IDA,IMP NAS	PTGS2,IL1B,TNFAIP6,IGFBP5,CXCL8,NFKB1,IER3,TNFAIP3,SOD2,IL6,CLU,CCL2,ICAM1,PLAUR
40	query_1	TRUE	3.78283702433549e-06	1068	27	12	0.444444444444444	0.0112359550561798	GO:0002684	GO:BP	positive regulation of immune system process	21110	1220	c("GO:0002376", "GO:0002682", "GO:0048518")	IEA,IDA IGI IBA IC,TAS,IEA,IDA TAS NAS IEA,IDA ISS TAS,TAS IEA,IDA,ISS,TAS IEA,IMP IBA IEA,IMP	SELE,IL1B,CXCL8,NFKB1,TNFAIP3,IL6,CLU,PNP,CCL2,CFD,C3,ICAM1
41	query_1	TRUE	5.83394816250945e-06	1705	27	14	0.518518518518518	0.00821114369501466	GO:0048870	GO:BP	cell motility	21110	13853	GO:0009987	IMP ISS IBA TAS IEA,ISS IEA,IDA IEA,IDA IEA,IDA IGI,IDA IGI IBA TAS IEA,ISS IBA,IBA,IMP,TAS IC,IEA,IDA ISS IBA IEA,IMP IEP,IDA	SELE,PTGS2,IL1B,TNFAIP6,IGFBP5,CXCL8,CXCL3,TNFAIP3,SOD2,IL6,ACTA2,CCL2,ICAM1,FLNA
42	query_1	TRUE	7.551521739512e-06	6358	27	23	0.851851851851852	0.00361748977665933	GO:0048518	GO:BP	positive regulation of biological process	21110	13539	c("GO:0008150", "GO:0050789")	IDA ISS IEA,ISS NAS IEA,IDA IMP IGI ISS IBA TAS NAS IC IEA,IDA IEA,IGI IEA,IDA IGI TAS,IDA IMP NAS IC IEA,IEA,IDA IBA TAS NAS IEA,IDA IMP IEA,IDA IMP IGI ISS IBA TAS NAS IC,IDA IMP IGI ISS IBA TAS IEA,ISS IEA,ISS IEA,IDA IMP,IDA,IDA IMP ISS IBA,IDA IBA TAS IEA,TAS IEA,IDA IMP ISS IBA IEA,IMP,IMP,IDA IMP HMP NAS IEA	SELE,PTGS2,IL1B,TNFAIP6,IGFBP5,CXCL8,NFKB1,IER3,TNFAIP3,SOD2,IL6,CLU,ACTA2,MEDAG,PNP,IL32,CCL2,CSF3,CFD,C3,ICAM1,PLAUR,FLNA
43	query_1	TRUE	7.91533746006006e-06	323	27	8	0.296296296296296	0.0247678018575851	GO:0006959	GO:BP	humoral immune response	21110	2648	GO:0006955	IGI,IBA,IBA,IC,TAS IEA,TAS,TAS IEA,IMP IBA IEA	IL1B,CXCL8,CXCL3,IL6,CLU,CCL2,CFD,C3
44	query_1	TRUE	9.69791543680749e-06	3413	27	18	0.666666666666667	0.00527395253442719	GO:0023051	GO:BP	regulation of signaling	21110	7001	c("GO:0023052", "GO:0050789")	IEA,IDA ISS IC IEA,IDA,IDA IBA IEA,IDA,IMP,IEA,IDA IMP IBA TAS NAS IEA,IMP,IDA IGI ISS IBA IC,IMP TAS,IEA,ISS IBA,IDA,IDA,IDA IMP,IMP,IMP HMP	PTGS2,IL1B,TNFAIP6,IGFBP5,CXCL8,NFKB1,IER3,TNFAIP3,SOD2,IL6,CLU,ACTA2,CCL2,CSF3,C3,ICAM1,PLAUR,FLNA
45	query_1	TRUE	1.01752328487039e-05	3423	27	18	0.666666666666667	0.00525854513584575	GO:0010646	GO:BP	regulation of cell communication	21110	4388	c("GO:0007154", "GO:0050794")	IEA,IDA ISS IC IEA,IDA,IDA IBA IEA,IDA,IMP,IEA,IDA IMP IBA TAS NAS IEA,IMP,IDA IGI ISS IBA IC,IMP TAS,IEA,ISS IBA,IDA,IDA,IDA IMP,IMP,IMP HMP	PTGS2,IL1B,TNFAIP6,IGFBP5,CXCL8,NFKB1,IER3,TNFAIP3,SOD2,IL6,CLU,ACTA2,CCL2,CSF3,C3,ICAM1,PLAUR,FLNA
46	query_1	TRUE	1.10992681750832e-05	916	27	11	0.407407407407407	0.0120087336244541	GO:0033993	GO:BP	response to lipid	21110	8812	GO:0010033	TAS,IEA,IDA IBA IEA,IDA IBA,IBA,IMP IEA,IDA IMP,IEA,IDA IMP,IDA ISS,IEA	SELE,PTGS2,IL1B,CXCL8,CXCL3,NFKB1,TNFAIP3,SOD2,IL6,CCL2,CSF3
47	query_1	TRUE	1.14494995428067e-05	1796	27	14	0.518518518518518	0.00779510022271715	GO:1901700	GO:BP	response to oxygen-containing compound	21110	22661	GO:0042221	TAS,IEA,IDA ISS IBA IEA,IDA ISS,IDA IBA,IBA,IMP IEA,IDA IMP ISS IEA,IMP IEA,IDA IMP NAS,IDA ISS,IEA,IDA,IMP	SELE,PTGS2,IL1B,IGFBP5,CXCL8,CXCL3,NFKB1,TNFAIP3,SOD2,IL6,CCL2,CSF3,ICAM1,FLNA
48	query_1	TRUE	1.38007868940893e-05	706	27	10	0.37037037037037	0.0141643059490085	GO:0001568	GO:BP	blood vessel development	21110	367	c("GO:0001944", "GO:0048856")	ISS IEA,IDA ISS IEA,IDA TAS,NAS,IC,IEP,IEA,TAS,IEA,IEA	PTGS2,IL1B,CXCL8,TNFAIP3,IL6,ACTA2,TNFAIP2,CCL2,C3,FLNA
49	query_1	TRUE	1.41744342759287e-05	3021	27	17	0.62962962962963	0.00562727573651109	GO:0051239	GO:BP	regulation of multicellular organismal process	21110	14358	c("GO:0032501", "GO:0050789")	ISS IEA,IDA IMP IGI ISS IBA TAS IEA,IDA,IEA,IDA,IEA,IMP ISS NAS IEA,IDA IMP IGI ISS TAS NAS IC,IDA,IEA,IDA IMP,IDA,ISS,IBA IEA,IDA IEA,NAS,NAS IC	PTGS2,IL1B,TNFAIP6,IGFBP5,CXCL8,NFKB1,TNFAIP3,IL6,CLU,ACTA2,PNP,IL32,CCL2,CSF3,C3,PLAUR,FLNA
50	query_1	TRUE	1.49159572498123e-05	4017	27	19	0.703703703703704	0.00472989793378143	GO:0006950	GO:BP	response to stress	21110	2640	GO:0050896	TAS,IEP ISS NAS IEA,IDA IGI ISS IBA TAS NAS IEA,IDA IBA TAS,IDA IBA TAS IEA,IBA IEA,TAS IEA,IEA,IDA ISS TAS NAS IEA,IMP IEA,IDA IGI TAS IEA,IDA IMP IEA,IEA,TAS,IDA IEP ISS IBA IEA,TAS IEA,IEA,TAS NAS,IDA HMP NAS IEA	SELE,PTGS2,IL1B,TNFAIP6,CXCL8,CXCL3,NFKB1,IER3,TNFAIP3,SOD2,IL6,CLU,ACTA2,IL32,CCL2,CFD,C3,PLAUR,FLNA
51	query_1	TRUE	1.93425773151368e-05	530	27	9	0.333333333333333	0.0169811320754717	GO:0001525	GO:BP	angiogenesis	21110	344	c("GO:0048514", "GO:0048646")	ISS IEA,IDA ISS IEA,IDA TAS,NAS,IC,IEA,TAS,IEA,IEA	PTGS2,IL1B,CXCL8,TNFAIP3,IL6,TNFAIP2,CCL2,C3,FLNA
52	query_1	TRUE	2.23692329745583e-05	369	27	8	0.296296296296296	0.021680216802168	GO:2001233	GO:BP	regulation of apoptotic signaling pathway	21110	27712	c("GO:0009966", "GO:0042981", "GO:0097190")	IEA,IDA,IEA,IDA,IMP,IMP TAS,IDA,IMP	PTGS2,IL1B,IER3,TNFAIP3,SOD2,CLU,ICAM1,PLAUR
53	query_1	TRUE	2.26578219251196e-05	1252	27	12	0.444444444444444	0.00958466453674121	GO:0009968	GO:BP	negative regulation of signal transduction	21110	3884	c("GO:0007165", "GO:0009966", "GO:0010648", "GO:0023057", "GO:0048585")	IEA,IDA ISS IEA,IDA,IDA IEA,IDA,IEA,IDA IMP NAS IEA,IMP,ISS,IMP TAS,IDA,IMP	PTGS2,IL1B,TNFAIP6,IGFBP5,CXCL8,IER3,TNFAIP3,SOD2,IL6,CLU,ICAM1,PLAUR
54	query_1	TRUE	2.47082102644073e-05	133	27	6	0.222222222222222	0.0451127819548872	GO:0070555	GO:BP	response to interleukin-1	21110	17109	GO:0034097	IDA,IDA,IEP,IEP,ISS,IEP ISS IBA	SELE,IL1B,CXCL8,NFKB1,IL6,CCL2
55	query_1	TRUE	2.79022428592698e-05	2710	27	16	0.592592592592593	0.00590405904059041	GO:0002376	GO:BP	immune system process	21110	924	GO:0008150	IMP ISS IBA TAS IEA,IDA IGI IBA IC IEA,IDA,IDA IGI IBA TAS IEA,ISS IBA IEA,IEA,IDA IMP ISS TAS NAS IEA,IDA ISS TAS IC IEA,IDA ISS TAS IEA,IDA IMP,TAS IEA,IDA IEP ISS IBA TAS IEA,IBA IEA,TAS IEA,IMP IBA TAS IEA,IMP IEP TAS	SELE,IL1B,TNFAIP6,CXCL8,CXCL3,NFKB1,TNFAIP3,IL6,CLU,PNP,IL32,CCL2,CSF3,CFD,C3,ICAM1
56	query_1	TRUE	2.89244086562263e-05	6034	27	22	0.814814814814815	0.00364600596619158	GO:0007165	GO:BP	signal transduction	21110	2792	c("GO:0007154", "GO:0009987", "GO:0023052", "GO:0050794", "GO:0051716")	TAS,IEA,IDA IMP ISS IBA TAS IC IEA,IDA TAS,IDA IBA NAS IEA,IDA IBA TAS IEA,IBA,IMP IEA,IEA,IDA IMP IBA TAS NAS IEA,IMP ISS IEA,IDA IMP IGI ISS IBA IC IEA,IMP TAS IC,IEA,IEA,IDA IMP ISS IBA TAS NAS IEA,IDA NAS IEA,IEA,IDA TAS IEA,IDA IMP,IMP TAS NAS IEA,IMP IGI HMP IEA	SELE,PTGS2,IL1B,TNFAIP6,IGFBP5,CXCL8,CXCL3,NFKB1,IER3,TNFAIP3,SOD2,IL6,CLU,ACTA2,IL32,CCL2,CSF3,CFD,C3,ICAM1,PLAUR,FLNA
57	query_1	TRUE	3.21805903676158e-05	1946	27	14	0.518518518518518	0.00719424460431655	GO:0006955	GO:BP	immune response	21110	2644	c("GO:0002376", "GO:0050896")	IDA IGI IC IEA,IBA IEA,IBA IEA,IEA,IDA ISS TAS NAS IEA,IDA ISS TAS IC IEA,TAS IEA,IMP,TAS IEA,IEP ISS IBA TAS IEA,IEA,TAS IEA,IMP IBA TAS IEA,IMP	IL1B,CXCL8,CXCL3,NFKB1,TNFAIP3,IL6,CLU,PNP,IL32,CCL2,CSF3,CFD,C3,ICAM1
58	query_1	TRUE	3.87057257697622e-05	396	27	8	0.296296296296296	0.0202020202020202	GO:0050900	GO:BP	leukocyte migration	21110	14095	c("GO:0002376", "GO:0016477")	IMP ISS IBA TAS IEA,IEA,IDA,IDA IGI IBA TAS IEA,ISS IBA,TAS IC,IDA ISS IBA,IMP IEP	SELE,IL1B,TNFAIP6,CXCL8,CXCL3,IL6,CCL2,ICAM1
59	query_1	TRUE	4.5110494726953e-05	1648	27	13	0.481481481481481	0.00788834951456311	GO:0010941	GO:BP	regulation of cell death	21110	4635	c("GO:0008219", "GO:0050794")	IEA,IDA,TAS,TAS IEA,IDA IEA,IDA IMP IGI IEA,IDA TAS,IDA IMP ISS IBA TAS IEA,IDA IMP,IEA,IDA,IMP,IMP	PTGS2,IL1B,NFKB1,IER3,TNFAIP3,SOD2,IL6,CLU,CCL2,CSF3,ICAM1,PLAUR,FLNA
60	query_1	TRUE	5.17060925323621e-05	4318	27	19	0.703703703703704	0.00440018527095878	GO:0030154	GO:BP	cell differentiation	21110	7050	GO:0048869	ISS IEA,IDA IGI ISS IBA TAS IEA,IDA ISS IEA,IEA,IBA IEA,IC,IDA IEA,IDA IMP ISS TAS NAS IEA,IDA IMP,IEP,IDA,ISS IEA,IDA,IEA,IDA,IBA NAS IEA,ISS IEA,IGI,NAS IEA	PTGS2,IL1B,TNFAIP6,IGFBP5,SPEG,NFKB1,SOD2,IL6,CLU,ACTA2,TAGLN,MEDAG,PNP,TNFAIP2,CCL2,CSF3,C3,ICAM1,FLNA
61	query_1	TRUE	5.65269987735881e-05	1359	27	12	0.444444444444444	0.00883002207505519	GO:0023057	GO:BP	negative regulation of signaling	21110	7004	c("GO:0023051", "GO:0023052", "GO:0048519")	IEA,IDA ISS IEA,IDA,IDA IEA,IDA,IEA,IDA IMP NAS IEA,IMP,ISS,IMP TAS,IDA,IMP	PTGS2,IL1B,TNFAIP6,IGFBP5,CXCL8,IER3,TNFAIP3,SOD2,IL6,CLU,ICAM1,PLAUR
62	query_1	TRUE	5.65269987735881e-05	1359	27	12	0.444444444444444	0.00883002207505519	GO:0010648	GO:BP	negative regulation of cell communication	21110	4390	c("GO:0007154", "GO:0010646", "GO:0048523")	IEA,IDA ISS IEA,IDA,IDA IEA,IDA,IEA,IDA IMP NAS IEA,IMP,ISS,IMP TAS,IDA,IMP	PTGS2,IL1B,TNFAIP6,IGFBP5,CXCL8,IER3,TNFAIP3,SOD2,IL6,CLU,ICAM1,PLAUR
63	query_1	TRUE	5.73005689210299e-05	4344	27	19	0.703703703703704	0.00437384898710866	GO:0048869	GO:BP	cellular developmental process	21110	13852	c("GO:0009987", "GO:0032502")	ISS IEA,IDA IGI ISS IBA TAS IEA,IDA ISS IEA,IEA,IBA IEA,IC,IDA IEA,IDA IMP ISS TAS NAS IEA,IDA IMP,IEP,IDA,ISS IEA,IDA,IEA,IDA,IBA NAS IEA,ISS IEA,IGI,NAS IEA	PTGS2,IL1B,TNFAIP6,IGFBP5,SPEG,NFKB1,SOD2,IL6,CLU,ACTA2,TAGLN,MEDAG,PNP,TNFAIP2,CCL2,CSF3,C3,ICAM1,FLNA
64	query_1	TRUE	6.0823658861341e-05	27	27	4	0.148148148148148	0.148148148148148	GO:0002675	GO:BP	positive regulation of acute inflammatory response	21110	1211	c("GO:0002526", "GO:0002673", "GO:0050729")	ISS IEA,ISS IEA,IDA,IEA	PTGS2,IL1B,IL6,C3
65	query_1	TRUE	7.08990680361912e-05	28	27	4	0.148148148148148	0.142857142857143	GO:0010575	GO:BP	positive regulation of vascular endothelial growth factor production	21110	4323	c("GO:0001819", "GO:0010573", "GO:0010574")	ISS IEA,IDA ISS IEA,IMP,IDA	PTGS2,IL1B,IL6,C3
66	query_1	TRUE	7.36627946987547e-05	619	27	9	0.333333333333333	0.0145395799676898	GO:0048514	GO:BP	blood vessel morphogenesis	21110	13537	c("GO:0001568", "GO:0035239")	ISS IEA,IDA ISS IEA,IDA TAS,NAS,IC,IEA,TAS,IEA,IEA	PTGS2,IL1B,CXCL8,TNFAIP3,IL6,TNFAIP2,CCL2,C3,FLNA
67	query_1	TRUE	7.88631263851014e-05	2482	27	15	0.555555555555556	0.00604351329572925	GO:0050793	GO:BP	regulation of developmental process	21110	14007	c("GO:0032502", "GO:0050789")	ISS IEA,IDA IGI ISS TAS IEA,IDA,IEA,IDA,IC,ISS NAS IEA,IDA IEA,IDA TAS NAS IC,ISS IEA,IDA,IDA,IBA IEA,IEA,IEA	PTGS2,IL1B,TNFAIP6,IGFBP5,CXCL8,NFKB1,TNFAIP3,SOD2,IL6,MEDAG,PNP,CCL2,CSF3,C3,FLNA
68	query_1	TRUE	7.94106554828734e-05	1728	27	13	0.481481481481481	0.00752314814814815	GO:1902531	GO:BP	regulation of intracellular signal transduction	21110	23381	c("GO:0009966", "GO:0035556")	IEA,IDA ISS IEA,IEA,IDA IEA,IMP,IDA,IMP,IEA,IBA,IDA,IMP,IMP,HMP	PTGS2,IL1B,IGFBP5,TNFAIP3,SOD2,IL6,CLU,ACTA2,CCL2,CSF3,ICAM1,PLAUR,FLNA
69	query_1	TRUE	8.74107378311829e-05	1742	27	13	0.481481481481481	0.00746268656716418	GO:0023056	GO:BP	positive regulation of signaling	21110	7003	c("GO:0023051", "GO:0023052", "GO:0048518")	IEA,IDA ISS IC IEA,IEA,IMP,IBA,IDA IGI IBA IC,IEA,ISS IBA,IDA,IDA,IMP,IMP,IMP HMP	PTGS2,IL1B,IGFBP5,NFKB1,TNFAIP3,IL6,ACTA2,CCL2,CSF3,C3,ICAM1,PLAUR,FLNA
70	query_1	TRUE	8.86114039066124e-05	1744	27	13	0.481481481481481	0.00745412844036697	GO:0010647	GO:BP	positive regulation of cell communication	21110	4389	c("GO:0007154", "GO:0010646", "GO:0048522")	IEA,IDA ISS IC IEA,IEA,IMP,IBA,IDA IGI IBA IC,IEA,ISS IBA,IDA,IDA,IMP,IMP,IMP HMP	PTGS2,IL1B,IGFBP5,NFKB1,TNFAIP3,IL6,ACTA2,CCL2,CSF3,C3,ICAM1,PLAUR,FLNA
71	query_1	TRUE	9.08712729558729e-05	1123	27	11	0.407407407407407	0.00979519145146928	GO:0072359	GO:BP	circulatory system development	21110	18343	GO:0048731	ISS IEA,IDA ISS IEA,IDA TAS,NAS,IDA IEA,IC,IEP,IEA,TAS,IEA,IEA	PTGS2,IL1B,CXCL8,TNFAIP3,SOD2,IL6,ACTA2,TNFAIP2,CCL2,C3,FLNA
72	query_1	TRUE	0.000124038719026031	1459	27	12	0.444444444444444	0.00822481151473612	GO:0042981	GO:BP	regulation of apoptotic process	21110	11046	c("GO:0006915", "GO:0043067")	IEA,IDA,TAS,TAS IEA,IDA,IDA IMP IGI IEA,IDA TAS,IMP ISS IBA TAS IEA,IDA IMP,IDA,IMP,IMP	PTGS2,IL1B,NFKB1,IER3,TNFAIP3,SOD2,IL6,CLU,CCL2,ICAM1,PLAUR,FLNA
73	query_1	TRUE	0.000124085509651686	32	27	4	0.148148148148148	0.125	GO:0010574	GO:BP	regulation of vascular endothelial growth factor production	21110	4322	c("GO:0001817", "GO:0010573")	ISS IEA,IDA ISS IEA,IDA IMP,IDA	PTGS2,IL1B,IL6,C3
74	query_1	TRUE	0.000124389260945823	6489	27	22	0.814814814814815	0.00339035290491601	GO:0032502	GO:BP	developmental process	21110	8032	GO:0008150	ISS IEA,IDA IGI ISS IBA TAS IEA,IDA ISS IEA,IEA,IBA TAS IEA,IDA IEP TAS,IC IEA,TAS,IMP ISS NAS IEA,IDA IEA,IDA IMP ISS TAS NAS IC IEA,IDA IMP,IEP ISS,IDA TAS,ISS IEA,IDA,IEA,IDA TAS,IBA NAS IEA,ISS IEA,IGI,IDA NAS IEA	PTGS2,IL1B,TNFAIP6,IGFBP5,SPEG,CXCL8,NFKB1,IER3,TNFAIP3,SOD2,IL6,CLU,ACTA2,TAGLN,MEDAG,PNP,TNFAIP2,CCL2,CSF3,C3,ICAM1,FLNA
75	query_1	TRUE	0.000125928840414974	6493	27	22	0.814814814814815	0.0033882642846142	GO:0023052	GO:BP	signaling	21110	7002	GO:0050789	TAS,IEA,IDA IMP ISS IBA TAS IC IEA,IDA TAS,IDA IBA NAS IEA,IDA IBA TAS IEA,IBA,IMP IEA,IEA,IDA IMP IBA TAS NAS IEA,IMP ISS IEA,IDA IMP IGI ISS IBA IC IEA,IMP TAS IC,IEA,IEA,IDA IMP ISS IBA TAS NAS IEA,IDA NAS IEA,IEA,IDA TAS IEA,IDA IMP,IMP TAS NAS IEA,IMP IGI HMP IC IEA	SELE,PTGS2,IL1B,TNFAIP6,IGFBP5,CXCL8,CXCL3,NFKB1,IER3,TNFAIP3,SOD2,IL6,CLU,ACTA2,IL32,CCL2,CSF3,CFD,C3,ICAM1,PLAUR,FLNA
76	query_1	TRUE	0.000157530476250447	1491	27	12	0.444444444444444	0.00804828973843058	GO:0043067	GO:BP	regulation of programmed cell death	21110	11095	c("GO:0010941", "GO:0012501")	IEA,IDA,TAS,TAS IEA,IDA,IDA IMP IGI IEA,IDA TAS,IMP ISS IBA TAS IEA,IDA IMP,IDA,IMP,IMP	PTGS2,IL1B,NFKB1,IER3,TNFAIP3,SOD2,IL6,CLU,CCL2,ICAM1,PLAUR,FLNA
77	query_1	TRUE	0.00016658414107803	919	27	10	0.37037037037037	0.0108813928182807	GO:0034097	GO:BP	response to cytokine	21110	8849	GO:0010033	IDA IBA TAS,IEA,IDA IBA IEA,IEP IBA,IBA,IMP IEP IEA,TAS,IDA ISS,IDA IEP ISS IBA,IDA NAS	SELE,PTGS2,IL1B,CXCL8,CXCL3,NFKB1,TNFAIP3,IL6,CCL2,CSF3
78	query_1	TRUE	0.00017605296734673	5896	27	21	0.777777777777778	0.00356173677069199	GO:0048856	GO:BP	anatomical structure development	21110	13840	GO:0032502	ISS IEA,IDA IGI ISS IBA TAS IEA,IDA ISS IEA,IEA,IBA TAS,IDA IEP TAS,IEA,TAS,IMP ISS NAS IEA,IDA IEA,IDA IMP ISS TAS IC IEA,IDA IMP,IEP ISS,IDA TAS,IDA,IEA,IDA TAS,IBA NAS IEA,ISS IEA,IGI,IDA NAS IEA	PTGS2,IL1B,TNFAIP6,IGFBP5,SPEG,CXCL8,NFKB1,IER3,TNFAIP3,SOD2,IL6,CLU,ACTA2,TAGLN,PNP,TNFAIP2,CCL2,CSF3,C3,ICAM1,FLNA
79	query_1	TRUE	0.000176556291323209	6604	27	22	0.814814814814815	0.0033313143549364	GO:0007154	GO:BP	cell communication	21110	2781	GO:0009987	TAS,IEA,IDA IMP ISS IBA TAS IC IEA,IDA TAS,IDA IBA NAS IEA,IDA IBA TAS IEA,IBA,IMP IEA,IEA,IDA IMP IBA TAS NAS IEA,IMP ISS IEA,IDA IMP IGI ISS IBA IC IEA,IMP TAS IC,IEA,IEA,IDA IMP ISS IBA TAS NAS IEA,IDA NAS IEA,IEA,IDA TAS IEA,IDA IMP,IMP TAS NAS IEA,IMP IGI HMP IC IEA	SELE,PTGS2,IL1B,TNFAIP6,IGFBP5,CXCL8,CXCL3,NFKB1,IER3,TNFAIP3,SOD2,IL6,CLU,ACTA2,IL32,CCL2,CSF3,CFD,C3,ICAM1,PLAUR,FLNA
80	query_1	TRUE	0.000202552822211856	36	27	4	0.148148148148148	0.111111111111111	GO:0010573	GO:BP	vascular endothelial growth factor production	21110	4321	GO:0001816	ISS IEA,IDA ISS IEA,IDA IMP,IDA	PTGS2,IL1B,IL6,C3
81	query_1	TRUE	0.000208946641299495	4124	27	18	0.666666666666667	0.004364694471387	GO:0042221	GO:BP	response to chemical	21110	10621	GO:0050896	IDA IBA TAS,IEP IEA,IDA ISS IBA IEA,IDA,IDA ISS IEA,IDA IGI IEP IBA TAS IEA,ISS IBA IEA,IMP IEP IEA,IDA IMP ISS TAS IEA,IMP IEA,IDA IMP ISS TAS NAS IC,IDA,IMP,IDA IEP ISS IBA TAS IEA,IDA NAS IEA,IDA,TAS,IMP	SELE,PTGS2,IL1B,TNFAIP6,IGFBP5,CXCL8,CXCL3,NFKB1,TNFAIP3,SOD2,IL6,CLU,PNP,CCL2,CSF3,ICAM1,PLAUR,FLNA
82	query_1	TRUE	0.00022153969314851	1538	27	12	0.444444444444444	0.00780234070221066	GO:0009967	GO:BP	positive regulation of signal transduction	21110	3883	c("GO:0007165", "GO:0009966", "GO:0010647", "GO:0023056", "GO:0048584")	IDA ISS IC IEA,IEA,IMP,IBA,IDA IGI IBA IC,IEA,IBA,IDA,IDA,IMP,IMP,IMP HMP	IL1B,IGFBP5,NFKB1,TNFAIP3,IL6,ACTA2,CCL2,CSF3,C3,ICAM1,PLAUR,FLNA
83	query_1	TRUE	0.000234618734019811	709	27	9	0.333333333333333	0.0126939351198872	GO:0008285	GO:BP	negative regulation of cell population proliferation	21110	3225	c("GO:0008283", "GO:0042127", "GO:0048523")	IEA,IDA,IDA,TAS,TAS,IDA NAS,IDA IMP IEA,TAS,IMP	PTGS2,IL1B,IGFBP5,SPEG,CXCL8,TNFAIP3,SOD2,IL6,CCL2
84	query_1	TRUE	0.000286868670278584	726	27	9	0.333333333333333	0.012396694214876	GO:0031347	GO:BP	regulation of defense response	21110	7533	c("GO:0006952", "GO:0080134")	TAS,ISS NAS IEA,IGI ISS TAS IEA,IDA IBA,IEA,IEA,IDA ISS TAS NAS IEA,IDA TAS,IEA	SELE,PTGS2,IL1B,TNFAIP6,NFKB1,IER3,TNFAIP3,IL6,C3
85	query_1	TRUE	0.000333416667578318	739	27	9	0.333333333333333	0.0121786197564276	GO:0001817	GO:BP	regulation of cytokine production	21110	488	c("GO:0001816", "GO:0010468", "GO:0051239")	ISS IEA,IDA IMP IGI ISS TAS IEA,IEA,IMP ISS IEA,IDA IMP IGI ISS NAS,IDA,IMP,IDA,IDA	PTGS2,IL1B,NFKB1,TNFAIP3,IL6,CLU,PNP,IL32,C3
86	query_1	TRUE	0.000346715187142741	41	27	4	0.148148148148148	0.0975609756097561	GO:0045429	GO:BP	positive regulation of nitric oxide biosynthetic process	21110	12072	c("GO:0006809", "GO:0031328", "GO:0045428", "GO:1904407")	ISS IEA,IDA,IEA,IDA	PTGS2,IL1B,SOD2,CLU
87	query_1	TRUE	0.000357035932273333	745	27	9	0.333333333333333	0.0120805369127517	GO:0001816	GO:BP	cytokine production	21110	487	c("GO:0010467", "GO:0032501")	ISS IEA,IDA IMP IGI ISS TAS IEA,IEA,IMP ISS IEA,IDA IMP IGI ISS NAS,IDA,IMP,IDA,IDA	PTGS2,IL1B,NFKB1,TNFAIP3,IL6,CLU,PNP,IL32,C3
88	query_1	TRUE	0.000357655349648997	106	27	5	0.185185185185185	0.0471698113207547	GO:0071347	GO:BP	cellular response to interleukin-1	21110	17545	c("GO:0070555", "GO:0071345")	IDA,IEP,IEP,ISS,IEP ISS IBA	IL1B,CXCL8,NFKB1,IL6,CCL2
89	query_1	TRUE	0.000357655349648997	106	27	5	0.185185185185185	0.0471698113207547	GO:0030593	GO:BP	neutrophil chemotaxis	21110	7226	c("GO:0071621", "GO:1990266")	IEA,IDA,IDA IGI IBA TAS IEA,ISS IBA,IBA	IL1B,TNFAIP6,CXCL8,CXCL3,CCL2
90	query_1	TRUE	0.000416943489196571	2809	27	15	0.555555555555556	0.00533997864008544	GO:0010033	GO:BP	response to organic substance	21110	3923	GO:0042221	IDA IBA TAS,IEA,IDA ISS IBA IEA,IDA ISS IEA,IDA IEP IBA,IBA,IMP IEP IEA,IDA IMP ISS TAS IEA,IEA,IDA IMP ISS NAS,IDA,IDA IEP ISS IBA,IDA NAS IEA,IDA,IMP	SELE,PTGS2,IL1B,IGFBP5,CXCL8,CXCL3,NFKB1,TNFAIP3,SOD2,IL6,CLU,CCL2,CSF3,ICAM1,FLNA
91	query_1	TRUE	0.000421778819911053	43	27	4	0.148148148148148	0.0930232558139535	GO:1904407	GO:BP	positive regulation of nitric oxide metabolic process	21110	24947	c("GO:0046209", "GO:0051173", "GO:0080164")	ISS IEA,IDA,IEA,IDA	PTGS2,IL1B,SOD2,CLU
92	query_1	TRUE	0.000434586629624137	1310	27	11	0.407407407407407	0.0083969465648855	GO:0051094	GO:BP	positive regulation of developmental process	21110	14249	c("GO:0032502", "GO:0048518", "GO:0050793")	ISS IEA,IDA IGI ISS IEA,IDA,IC,IDA,IDA TAS,ISS IEA,IDA,IBA IEA,IEA,IEA	PTGS2,IL1B,CXCL8,NFKB1,SOD2,IL6,MEDAG,PNP,CSF3,C3,FLNA
93	query_1	TRUE	0.000497917226041	2019	27	13	0.481481481481481	0.00643883110450718	GO:0071310	GO:BP	cellular response to organic substance	21110	17511	c("GO:0010033", "GO:0070887")	IEA,IDA ISS IBA IEA,IDA,IDA IEP IBA,IBA,IMP IEP IEA,IDA IMP TAS,IEA,IDA IMP ISS,IDA IEP ISS IBA,IDA NAS IEA,IDA,IMP	PTGS2,IL1B,IGFBP5,CXCL8,CXCL3,NFKB1,TNFAIP3,SOD2,IL6,CCL2,CSF3,ICAM1,FLNA
94	query_1	TRUE	0.000588388477156533	1682	27	12	0.444444444444444	0.00713436385255648	GO:0042127	GO:BP	regulation of cell population proliferation	21110	10550	c("GO:0008283", "GO:0050794")	IEA,IDA IGI IBA,IDA IGI,TAS,TAS,IDA NAS IEA,IDA IMP IEA,IDA IMP IGI IBA TAS,IMP,IDA,IMP,IBA TAS IEA	PTGS2,IL1B,IGFBP5,SPEG,CXCL8,TNFAIP3,SOD2,IL6,CLU,PNP,CCL2,CSF3
95	query_1	TRUE	0.000593856306842201	5615	27	20	0.740740740740741	0.00356188780053428	GO:0048522	GO:BP	positive regulation of cellular process	21110	13543	c("GO:0009987", "GO:0048518", "GO:0050794")	IDA ISS IEA,ISS NAS IEA,IDA IMP IGI ISS IBA NAS IC IEA,IDA IEA,IGI IEA,IDA TAS,IDA IMP NAS IC IEA,IBA IEA,IDA IMP IEA,IDA IMP IGI ISS IBA TAS IC,IDA IMP IGI ISS TAS IEA,IEA,ISS IEA,IDA,IMP ISS IBA,IDA IBA TAS IEA,IDA IMP ISS IEA,IMP,IMP,IDA IMP HMP NAS IEA	SELE,PTGS2,IL1B,TNFAIP6,IGFBP5,CXCL8,NFKB1,TNFAIP3,SOD2,IL6,CLU,ACTA2,MEDAG,PNP,CCL2,CSF3,C3,ICAM1,PLAUR,FLNA
96	query_1	TRUE	0.000606537935098778	228	27	6	0.222222222222222	0.0263157894736842	GO:0002685	GO:BP	regulation of leukocyte migration	21110	1221	c("GO:0002682", "GO:0030334", "GO:0050900")	ISS IEA,IDA,TAS,TAS,IDA,IMP	SELE,TNFAIP6,CXCL8,IL6,CCL2,ICAM1
97	query_1	TRUE	0.000607475490224634	47	27	4	0.148148148148148	0.0851063829787234	GO:0002673	GO:BP	regulation of acute inflammatory response	21110	1209	c("GO:0002526", "GO:0050727")	ISS IEA,ISS IEA,IDA,IEA	PTGS2,IL1B,IL6,C3
98	query_1	TRUE	0.000608723040769288	2890	27	15	0.555555555555556	0.00519031141868512	GO:0007166	GO:BP	cell surface receptor signaling pathway	21110	2793	GO:0007165	IDA ISS IBA IC IEA,IDA,IDA IBA IEA,IBA,IBA,IMP IEA,IDA IMP IBA TAS NAS IEA,IDA IMP IGI ISS IBA IC,IDA IBA TAS,NAS,IEA,IEA,IDA,IMP NAS IEA,IMP IGI IEA	IL1B,TNFAIP6,IGFBP5,CXCL8,CXCL3,NFKB1,TNFAIP3,IL6,CCL2,CSF3,CFD,C3,ICAM1,PLAUR,FLNA
99	query_1	TRUE	0.00075883512608358	1082	27	10	0.37037037037037	0.00924214417744917	GO:0035295	GO:BP	tube development	21110	9435	c("GO:0007275", "GO:0048856")	ISS IEA,IDA ISS IEA,IEA,IDA IEP TAS,NAS,IC,IEA,TAS,IEA,IEA	PTGS2,IL1B,IGFBP5,CXCL8,TNFAIP3,IL6,TNFAIP2,CCL2,C3,FLNA
100	query_1	TRUE	0.000819402444165734	240	27	6	0.222222222222222	0.025	GO:0030595	GO:BP	leukocyte chemotaxis	21110	7227	c("GO:0050900", "GO:0060326")	IEA,IDA,IDA IGI IBA TAS IEA,ISS IBA,TAS IC,IDA IBA	IL1B,TNFAIP6,CXCL8,CXCL3,IL6,CCL2
101	query_1	TRUE	0.000860210222751084	242	27	6	0.222222222222222	0.0247933884297521	GO:0097529	GO:BP	myeloid leukocyte migration	21110	19735	GO:0050900	IEA,IDA,IDA IGI IBA TAS IEA,ISS IBA,IC,IDA IBA	IL1B,TNFAIP6,CXCL8,CXCL3,IL6,CCL2
102	query_1	TRUE	0.000921363655466618	599	27	8	0.296296296296296	0.013355592654424	GO:0097190	GO:BP	apoptotic signaling pathway	21110	19569	c("GO:0006915", "GO:0007165")	IEA,IDA IEA,IEA,IDA,IMP ISS IEA,IMP TAS IC,IDA,IMP	PTGS2,IL1B,IER3,TNFAIP3,SOD2,CLU,ICAM1,PLAUR
103	query_1	TRUE	0.000923439968359564	2129	27	13	0.481481481481481	0.00610615312353217	GO:0008219	GO:BP	cell death	21110	3218	GO:0009987	IEA,IDA TAS IEA,TAS IEA,TAS IEA,IDA IEA,IDA IMP IGI ISS IEA,IDA IMP TAS,IDA IMP ISS IBA TAS IC IEA,IDA IMP,IEA,IDA,IMP,IMP	PTGS2,IL1B,NFKB1,IER3,TNFAIP3,SOD2,IL6,CLU,CCL2,CSF3,ICAM1,PLAUR,FLNA
104	query_1	TRUE	0.000956813130969202	602	27	8	0.296296296296296	0.0132890365448505	GO:0071396	GO:BP	cellular response to lipid	21110	17594	c("GO:0033993", "GO:0071310")	IDA IBA,IDA IBA,IBA,IMP IEA,IDA IMP,IMP,IDA ISS,IEA	IL1B,CXCL8,CXCL3,NFKB1,TNFAIP3,IL6,CCL2,CSF3
105	query_1	TRUE	0.000969581253832608	247	27	6	0.222222222222222	0.0242914979757085	GO:0034612	GO:BP	response to tumor necrosis factor	21110	9150	GO:0034097	TAS,IEA,IEP,IEA,TAS,IEP ISS IBA	SELE,PTGS2,CXCL8,NFKB1,TNFAIP3,CCL2
106	query_1	TRUE	0.00102769642619981	131	27	5	0.185185185185185	0.0381679389312977	GO:1990266	GO:BP	neutrophil migration	21110	26365	GO:0097530	IEA,IDA,IDA IGI IBA TAS IEA,ISS IBA,IBA	IL1B,TNFAIP6,CXCL8,CXCL3,CCL2
107	query_1	TRUE	0.00102769642619981	131	27	5	0.185185185185185	0.0381679389312977	GO:0071621	GO:BP	granulocyte chemotaxis	21110	17751	c("GO:0030595", "GO:0097530")	IEA,IDA,IDA IGI IBA TAS IEA,ISS IBA,IBA	IL1B,TNFAIP6,CXCL8,CXCL3,CCL2
108	query_1	TRUE	0.00127820778040162	867	27	9	0.333333333333333	0.0103806228373702	GO:0035239	GO:BP	tube morphogenesis	21110	9403	c("GO:0009653", "GO:0035295")	ISS IEA,IDA ISS IEA,IDA TAS,NAS,IC,IEA,TAS,IEA,IEA	PTGS2,IL1B,CXCL8,TNFAIP3,IL6,TNFAIP2,CCL2,C3,FLNA
109	query_1	TRUE	0.00133364091186619	57	27	4	0.148148148148148	0.0701754385964912	GO:0045428	GO:BP	regulation of nitric oxide biosynthetic process	21110	12071	c("GO:0006809", "GO:0031326", "GO:0080164")	ISS IEA,IDA,IEA,IDA	PTGS2,IL1B,SOD2,CLU
110	query_1	TRUE	0.00140445479413529	1157	27	10	0.37037037037037	0.00864304235090752	GO:0001775	GO:BP	cell activation	21110	454	c("GO:0009987", "GO:0032501")	IDA IBA IEA,IDA TAS IEA,ISS IEA,IDA ISS TAS IEA,IDA,IEA,IDA,ISS,IMP,HMP NAS	IL1B,CXCL8,TNFAIP3,IL6,CLU,ACTA2,PNP,CCL2,ICAM1,FLNA
111	query_1	TRUE	0.00153255533250232	142	27	5	0.185185185185185	0.0352112676056338	GO:0048660	GO:BP	regulation of smooth muscle cell proliferation	21110	13658	c("GO:0042127", "GO:0048659")	IEA,IDA IGI,IDA,IDA,IDA	PTGS2,IGFBP5,TNFAIP3,SOD2,IL6
112	query_1	TRUE	0.0016420605949932	60	27	4	0.148148148148148	0.0666666666666667	GO:0080164	GO:BP	regulation of nitric oxide metabolic process	21110	18831	c("GO:0046209", "GO:0051171")	ISS IEA,IDA,IEA,IDA	PTGS2,IL1B,SOD2,CLU
113	query_1	TRUE	0.00175825400457735	146	27	5	0.185185185185185	0.0342465753424658	GO:0048659	GO:BP	smooth muscle cell proliferation	21110	13657	GO:0033002	IEA,IDA IGI,IDA,IDA,IDA	PTGS2,IGFBP5,TNFAIP3,SOD2,IL6
114	query_1	TRUE	0.00205167353930914	1530	27	11	0.407407407407407	0.00718954248366013	GO:0007155	GO:BP	cell adhesion	21110	2782	GO:0009987	IDA IMP ISS IBA IEA,IDA IBA NAS,IEA,IDA,IDA,IDA,TAS,ISS TAS,IDA IMP IBA TAS IEA,IDA IMP,IMP HMP	SELE,IL1B,TNFAIP6,CXCL8,IL6,PNP,IL32,CCL2,ICAM1,PLAUR,FLNA
115	query_1	TRUE	0.00208793999943115	2712	27	14	0.518518518518518	0.0051622418879056	GO:0009653	GO:BP	anatomical structure morphogenesis	21110	3648	c("GO:0032502", "GO:0048856")	ISS IEA,IDA ISS IEA,IEA,IDA TAS,IEA,TAS,ISS NAS IEA,ISS IC,IDA,ISS,IEA,IDA TAS,IEA,IDA IEA	PTGS2,IL1B,IGFBP5,CXCL8,NFKB1,IER3,TNFAIP3,IL6,CLU,ACTA2,TNFAIP2,CCL2,C3,FLNA
116	query_1	TRUE	0.00218442596756009	2722	27	14	0.518518518518518	0.00514327700220426	GO:0070887	GO:BP	cellular response to chemical stimulus	21110	17294	c("GO:0042221", "GO:0051716")	IEP IEA,IDA ISS IBA IEA,IDA,IDA,IDA IGI IEP IBA TAS IEA,ISS IBA,IMP IEP IEA,IDA IMP ISS TAS IEA,IMP IEA,IDA IMP ISS TAS IC,IDA IEP ISS IBA IEA,IDA NAS IEA,IDA,IMP	PTGS2,IL1B,TNFAIP6,IGFBP5,CXCL8,CXCL3,NFKB1,TNFAIP3,SOD2,IL6,CCL2,CSF3,ICAM1,FLNA
117	query_1	TRUE	0.00224959574176987	1905	27	12	0.444444444444444	0.0062992125984252	GO:0006915	GO:BP	apoptotic process	21110	2620	GO:0012501	IEA,IDA TAS IEA,TAS IEA,TAS IEA,IDA IEA,IDA IMP IGI ISS IEA,IDA IMP TAS,IMP ISS IBA TAS IC IEA,IDA IMP,IDA,IMP,IMP	PTGS2,IL1B,NFKB1,IER3,TNFAIP3,SOD2,IL6,CLU,CCL2,ICAM1,PLAUR,FLNA
118	query_1	TRUE	0.00228573062167613	7521	27	22	0.814814814814815	0.0029251429331206	GO:0051716	GO:BP	cellular response to stimulus	21110	14697	c("GO:0009987", "GO:0050896")	TAS,IEP IEA,IDA IMP IEP ISS IBA TAS IC IEA,IDA TAS,IDA IBA NAS IEA,IDA IGI IEP IBA TAS IEA,ISS IBA,IMP IEP IEA,IEA,IDA IMP ISS IBA TAS NAS IEA,IMP ISS IEA,IDA IMP IGI ISS IBA TAS IC IEA,IMP TAS IC,IEA,IEA,IDA IMP IEP ISS IBA TAS NAS IEA,IDA NAS IEA,IEA,IDA TAS IEA,IDA IMP,IMP TAS NAS IEA,IMP IGI HMP IEA	SELE,PTGS2,IL1B,TNFAIP6,IGFBP5,CXCL8,CXCL3,NFKB1,IER3,TNFAIP3,SOD2,IL6,CLU,ACTA2,IL32,CCL2,CSF3,CFD,C3,ICAM1,PLAUR,FLNA
119	query_1	TRUE	0.00236229381674434	155	27	5	0.185185185185185	0.032258064516129	GO:0045807	GO:BP	positive regulation of endocytosis	21110	12331	c("GO:0006897", "GO:0030100", "GO:0051050", "GO:0051130")	IDA,IMP,IGI ISS,ISS,IMP ISS IEA	SELE,IL1B,CLU,CCL2,C3
120	query_1	TRUE	0.00276233577931281	160	27	5	0.185185185185185	0.03125	GO:0097530	GO:BP	granulocyte migration	21110	19736	GO:0097529	IEA,IDA,IDA IGI IBA TAS IEA,ISS IBA,IBA	IL1B,TNFAIP6,CXCL8,CXCL3,CCL2
121	query_1	TRUE	0.00287893933630211	477	27	7	0.259259259259259	0.0146750524109015	GO:0045785	GO:BP	positive regulation of cell adhesion	21110	12317	c("GO:0007155", "GO:0030155", "GO:0048522")	ISS IEA,IDA IBA NAS,IDA,IDA,ISS,IMP,IMP	SELE,IL1B,IL6,PNP,CCL2,PLAUR,FLNA
122	query_1	TRUE	0.00304312106907254	481	27	7	0.259259259259259	0.0145530145530146	GO:0001819	GO:BP	positive regulation of cytokine production	21110	490	c("GO:0001816", "GO:0001817", "GO:0010628", "GO:0051240")	ISS IEA,IDA IMP IGI ISS TAS IEA,IDA IMP IGI ISS NAS,IDA,IMP,IDA,IDA	PTGS2,IL1B,IL6,CLU,PNP,IL32,C3
123	query_1	TRUE	0.0030637444615687	1961	27	12	0.444444444444444	0.00611932687404386	GO:0012501	GO:BP	programmed cell death	21110	4688	GO:0008219	IEA,IDA TAS IEA,TAS IEA,TAS IEA,IDA IEA,IDA IMP IGI ISS IEA,IDA IMP TAS,IMP ISS IBA TAS IC IEA,IDA IMP,IDA,IMP,IMP	PTGS2,IL1B,NFKB1,IER3,TNFAIP3,SOD2,IL6,CLU,CCL2,ICAM1,PLAUR,FLNA
124	query_1	TRUE	0.00308537161319089	482	27	7	0.259259259259259	0.0145228215767635	GO:0019221	GO:BP	cytokine-mediated signaling pathway	21110	5899	c("GO:0007166", "GO:0071345")	IDA IBA,IBA,IBA,TAS,IDA ISS,IDA IBA,NAS	IL1B,CXCL8,CXCL3,TNFAIP3,IL6,CCL2,CSF3
125	query_1	TRUE	0.00324063550203097	71	27	4	0.148148148148148	0.0563380281690141	GO:0150076	GO:BP	neuroinflammatory response	21110	21110	GO:0006954	ISS IEA,TAS IEA,TAS,IDA	PTGS2,IL1B,IL6,CLU
126	query_1	TRUE	0.00342826922847554	72	27	4	0.148148148148148	0.0555555555555556	GO:0006809	GO:BP	nitric oxide biosynthetic process	21110	2545	c("GO:0044271", "GO:0046209")	ISS IEA,IDA,IEA,IDA	PTGS2,IL1B,SOD2,CLU
127	query_1	TRUE	0.00365819969486827	1994	27	12	0.444444444444444	0.00601805416248746	GO:0008283	GO:BP	cell population proliferation	21110	3223	GO:0009987	IEA,IDA IGI IBA,IDA IGI IEA,TAS,TAS,IDA NAS IEA,IDA IMP IEA,IDA IMP IGI ISS IBA TAS,IDA IMP,IDA,IMP,IBA TAS IEA	PTGS2,IL1B,IGFBP5,SPEG,CXCL8,TNFAIP3,SOD2,IL6,CLU,PNP,CCL2,CSF3
128	query_1	TRUE	0.00383066094410073	171	27	5	0.185185185185185	0.0292397660818713	GO:0048771	GO:BP	tissue remodeling	21110	13760	GO:0032501	IEA,IEA,NAS,ISS,IEA	IGFBP5,NFKB1,TNFAIP3,IL6,FLNA
129	query_1	TRUE	0.0040334877134579	3848	27	16	0.592592592592593	0.00415800415800416	GO:0009893	GO:BP	positive regulation of metabolic process	21110	3831	c("GO:0008152", "GO:0019222", "GO:0048518")	ISS NAS IEA,IDA IMP IGI ISS IBA TAS NAS IEA,IDA,IDA IMP NAS IEA,IEA,IDA IEA,IEA,IDA IMP IGI ISS NAS,IDA IMP ISS IBA TAS IEA,ISS,IMP,IDA,ISS,IDA,IDA,IMP	PTGS2,IL1B,CXCL8,NFKB1,IER3,TNFAIP3,SOD2,IL6,CLU,ACTA2,PNP,IL32,CCL2,CSF3,C3,PLAUR
130	query_1	TRUE	0.00413574636859369	317	27	6	0.222222222222222	0.0189274447949527	GO:0022409	GO:BP	positive regulation of cell-cell adhesion	21110	6962	c("GO:0022407", "GO:0045785", "GO:0098609")	ISS IEA,IDA IBA NAS,IDA,IDA,ISS,IMP	SELE,IL1B,IL6,PNP,CCL2,PLAUR
131	query_1	TRUE	0.00421165879125967	318	27	6	0.222222222222222	0.0188679245283019	GO:0060326	GO:BP	cell chemotaxis	21110	15371	c("GO:0006935", "GO:0016477", "GO:0070887")	IEA,IDA,IDA IGI IBA TAS IEA,ISS IBA,TAS IC,IDA IBA IEA	IL1B,TNFAIP6,CXCL8,CXCL3,IL6,CCL2
132	query_1	TRUE	0.00472850679449421	78	27	4	0.148148148148148	0.0512820512820513	GO:0046209	GO:BP	nitric oxide metabolic process	21110	12678	GO:2001057	ISS IEA,IDA,IEA,IDA	PTGS2,IL1B,SOD2,CLU
133	query_1	TRUE	0.00497635083175433	79	27	4	0.148148148148148	0.0506329113924051	GO:2001057	GO:BP	reactive nitrogen species metabolic process	21110	27585	GO:0006807	ISS IEA,IDA,IEA,IDA	PTGS2,IL1B,SOD2,CLU
134	query_1	TRUE	0.00591959123518735	1704	27	11	0.407407407407407	0.00645539906103286	GO:0051240	GO:BP	positive regulation of multicellular organismal process	21110	14359	c("GO:0032501", "GO:0048518", "GO:0051239")	ISS IEA,IDA IMP IGI ISS IBA TAS IEA,IDA,IDA IMP IGI ISS NAS,IDA,IEA,IDA IMP,IDA,ISS,IDA IEA,NAS	PTGS2,IL1B,CXCL8,IL6,CLU,ACTA2,PNP,IL32,CCL2,C3,FLNA
135	query_1	TRUE	0.00606507954963338	83	27	4	0.148148148148148	0.0481927710843374	GO:0019915	GO:BP	lipid storage	21110	6404	c("GO:0010876", "GO:0051235")	IDA,IC,NAS,IDA	IL1B,NFKB1,IL6,C3
136	query_1	TRUE	0.00648489955863295	1720	27	11	0.407407407407407	0.0063953488372093	GO:0009719	GO:BP	response to endogenous stimulus	21110	3694	GO:0050896	IEA,ISS IC IEA,IDA,IDA ISS,IEP,IMP,IDA,IEA,IEP,IDA,IMP	PTGS2,IL1B,TNFAIP6,IGFBP5,CXCL8,NFKB1,IL6,ACTA2,CCL2,ICAM1,FLNA
137	query_1	TRUE	0.00651532544305306	778	27	8	0.296296296296296	0.0102827763496144	GO:0030155	GO:BP	regulation of cell adhesion	21110	7051	c("GO:0007155", "GO:0050794")	ISS IEA,IDA IBA NAS,IDA,IDA,IDA,ISS,IDA IMP,IMP	SELE,IL1B,CXCL8,IL6,PNP,CCL2,PLAUR,FLNA
138	query_1	TRUE	0.00845412822785819	3535	27	15	0.555555555555556	0.00424328147100424	GO:0010604	GO:BP	positive regulation of macromolecule metabolic process	21110	4347	c("GO:0009893", "GO:0043170", "GO:0060255")	ISS IEA,IDA IMP IGI ISS IBA TAS NAS IEA,IDA,IDA IMP NAS IEA,IEA,IDA IEA,IDA IMP IGI ISS NAS,IDA IMP ISS IBA TAS IEA,ISS,IMP,IDA,ISS,IDA,IDA,IMP	PTGS2,IL1B,CXCL8,NFKB1,IER3,TNFAIP3,IL6,CLU,ACTA2,PNP,IL32,CCL2,CSF3,C3,PLAUR
139	query_1	TRUE	0.00853030120640501	2586	27	13	0.481481481481481	0.00502706883217324	GO:0065009	GO:BP	regulation of molecular function	21110	16813	GO:0065007	IMP,IEA,IDA ISS IBA IEA,IDA,IDA IEA,IEA,IDA,IMP,IDA,ISS IBA,IDA,IDA IMP,IDA	SELE,PTGS2,IL1B,NFKB1,TNFAIP3,SOD2,IL6,CLU,IL32,CCL2,CSF3,PLAUR,FLNA
140	query_1	TRUE	0.00890868595116069	566	27	7	0.259259259259259	0.0123674911660777	GO:0032103	GO:BP	positive regulation of response to external stimulus	21110	7779	c("GO:0009605", "GO:0032101", "GO:0048584")	ISS IEA,IGI ISS TAS IEA,IGI TAS,IDA TAS NAS IEA,IDA TAS,IEA,IEA	PTGS2,IL1B,CXCL8,TNFAIP3,IL6,C3,FLNA
141	query_1	TRUE	0.00929984573120546	205	27	5	0.185185185185185	0.024390243902439	GO:0033002	GO:BP	muscle cell proliferation	21110	8400	GO:0008283	IEA,IDA IGI,IDA,IDA,IDA	PTGS2,IGFBP5,TNFAIP3,SOD2,IL6
142	query_1	TRUE	0.0101328443639626	826	27	8	0.296296296296296	0.00968523002421308	GO:0071345	GO:BP	cellular response to cytokine stimulus	21110	17543	c("GO:0034097", "GO:0071310")	IDA IBA IEA,IEP IBA,IBA,IMP IEP IEA,TAS,IDA ISS,IDA IEP ISS IBA,IDA NAS	IL1B,CXCL8,CXCL3,NFKB1,TNFAIP3,IL6,CCL2,CSF3
143	query_1	TRUE	0.010494807727227	1119	27	9	0.333333333333333	0.00804289544235925	GO:0051130	GO:BP	positive regulation of cellular component organization	21110	14276	c("GO:0016043", "GO:0048522", "GO:0051128")	IDA,IMP,IMP,IDA IMP IGI ISS TAS,ISS,IDA,IMP ISS IEA,IMP,IEA	SELE,IL1B,IL6,CLU,CCL2,CSF3,C3,PLAUR,FLNA
144	query_1	TRUE	0.0117826884738508	3128	27	14	0.518518518518518	0.00447570332480818	GO:0048513	GO:BP	animal organ development	21110	13536	GO:0048856	IEA,IDA,ISS IEA,IEA,TAS,IEP,IEA,IEA,IEA,IDA ISS,IEP ISS,TAS,TAS,NAS IEA	PTGS2,IL1B,TNFAIP6,IGFBP5,SPEG,CXCL8,NFKB1,TNFAIP3,SOD2,IL6,ACTA2,TAGLN,CCL2,FLNA
145	query_1	TRUE	0.0121269214411054	1469	27	10	0.37037037037037	0.0068073519400953	GO:0071495	GO:BP	cellular response to endogenous stimulus	21110	17675	GO:0009719	IEA,ISS IC IEA,IDA,IDA,IEP,IMP,IEA,IEP,IDA,IMP	PTGS2,IL1B,TNFAIP6,IGFBP5,CXCL8,NFKB1,ACTA2,CCL2,ICAM1,FLNA
146	query_1	TRUE	0.0123976702766246	849	27	8	0.296296296296296	0.0094228504122497	GO:0045597	GO:BP	positive regulation of cell differentiation	21110	12148	c("GO:0030154", "GO:0045595", "GO:0048522", "GO:0051094")	ISS IEA,IDA IGI,IC,IDA,IDA TAS,ISS IEA,IDA,IBA IEA	PTGS2,IL1B,NFKB1,SOD2,IL6,MEDAG,PNP,CSF3
147	query_1	TRUE	0.0125870568255965	4753	27	17	0.62962962962963	0.00357668840732169	GO:0048523	GO:BP	negative regulation of cellular process	21110	13544	c("GO:0009987", "GO:0048519", "GO:0050794")	IEA,IDA ISS TAS IEA,IDA,IDA IEA,TAS,IDA TAS,IDA IMP IGI TAS IC IEA,TAS IEA,IDA IMP ISS NAS IEA,IDA IMP IGI IEA,IDA IGI ISS TAS NAS,IDA IMP TAS IEA,IDA IMP,IEA,IDA,IMP,IDA IMP NAS IEA	PTGS2,IL1B,TNFAIP6,IGFBP5,SPEG,CXCL8,NFKB1,IER3,TNFAIP3,SOD2,IL6,CLU,CCL2,CSF3,ICAM1,PLAUR,FLNA
148	query_1	TRUE	0.0127515164835971	100	27	4	0.148148148148148	0.04	GO:2001243	GO:BP	negative regulation of intrinsic apoptotic signaling pathway	21110	27722	c("GO:0097193", "GO:1902532", "GO:2001234", "GO:2001242")	IEA,IMP,IMP,IMP	PTGS2,SOD2,CLU,PLAUR
149	query_1	TRUE	0.0129958800522835	9081	27	23	0.851851851851852	0.002532760709173	GO:0050896	GO:BP	response to stimulus	21110	14092	GO:0008150	IDA IBA TAS,IEP ISS NAS IEA,IDA IMP IGI IEP ISS IBA TAS NAS IC IEA,IDA IBA TAS,IDA ISS IBA NAS IEA,IDA IGI IEP IBA TAS IEA,ISS IBA IEA,IMP IEP TAS IEA,IEA,IDA IMP ISS IBA TAS NAS IEA,IMP ISS IEA,IDA IMP IGI ISS IBA TAS NAS IC IEA,IDA IMP IEP TAS IC IEA,IEP IEA,IMP,TAS IEA,IDA IMP IEP ISS IBA TAS NAS IEA,IDA NAS IEA,TAS IEA,IDA IMP IBA TAS IEA,IDA IMP,IMP TAS NAS IEA,IDA IMP IGI HMP NAS IEA	SELE,PTGS2,IL1B,TNFAIP6,IGFBP5,CXCL8,CXCL3,NFKB1,IER3,TNFAIP3,SOD2,IL6,CLU,ACTA2,PNP,IL32,CCL2,CSF3,CFD,C3,ICAM1,PLAUR,FLNA
150	query_1	TRUE	0.0145554641386636	1165	27	9	0.333333333333333	0.00772532188841202	GO:0010628	GO:BP	positive regulation of gene expression	21110	4370	c("GO:0010467", "GO:0010468", "GO:0010604")	ISS IEA,IDA IMP IGI ISS IBA TAS IEA,IDA,IDA IMP IGI ISS NAS,IDA ISS,ISS,IMP,IDA,IDA	PTGS2,IL1B,CXCL8,IL6,CLU,ACTA2,PNP,IL32,C3
151	query_1	TRUE	0.0151151491391206	11108	27	25	0.925925925925926	0.00225063017644941	GO:0050794	GO:BP	regulation of cellular process	21110	14008	c("GO:0009987", "GO:0050789")	IDA ISS TAS IEA,ISS NAS IEA,IDA IMP IGI ISS IBA TAS NAS IC IEA,IDA TAS IEA,IDA IGI IBA NAS IEA,TAS,IDA IBA TAS IEA,IBA,IDA IMP IGI IBA TAS NAS IC IEA,TAS IEA,IDA IMP ISS IBA TAS NAS IEA,IDA IMP IGI ISS IEA,IDA IMP IGI ISS IBA TAS NAS IC IEA,IDA IMP IGI ISS IBA TAS IC IEA,IEA,ISS IEA,IDA,IEA,IDA IMP ISS IBA TAS NAS IEA,IDA IBA TAS NAS IEA,IEA,IDA IMP ISS TAS IEA,IDA IMP TAS,IDA IMP TAS NAS IEA,IDA…	SELE,PTGS2,IL1B,TNFAIP6,IGFBP5,SPEG,CXCL8,CXCL3,NFKB1,IER3,TNFAIP3,SOD2,IL6,CLU,ACTA2,MEDAG,PNP,IL32,CCL2,CSF3,CFD,C3,ICAM1,PLAUR,FLNA
152	query_1	TRUE	0.0154772748156375	105	27	4	0.148148148148148	0.0380952380952381	GO:1904035	GO:BP	regulation of epithelial cell apoptotic process	21110	24615	c("GO:0042981", "GO:1904019")	IDA,TAS,IMP,IDA	TNFAIP3,IL6,CCL2,ICAM1
153	query_1	TRUE	0.0154911027357511	1174	27	9	0.333333333333333	0.00766609880749574	GO:0048646	GO:BP	anatomical structure formation involved in morphogenesis	21110	13644	c("GO:0009653", "GO:0032502")	ISS IEA,IDA ISS IEA,IDA TAS,ISS NAS IEA,IC,IEA,TAS,IEA,IEA	PTGS2,IL1B,CXCL8,TNFAIP3,IL6,TNFAIP2,CCL2,C3,FLNA
154	query_1	TRUE	0.0159232957346988	401	27	6	0.222222222222222	0.0149625935162095	GO:0032102	GO:BP	negative regulation of response to external stimulus	21110	7778	c("GO:0009605", "GO:0032101", "GO:0048585")	IDA IBA,IEA,IEA,IDA IMP ISS IEA,IDA,NAS	TNFAIP6,NFKB1,IER3,TNFAIP3,CCL2,PLAUR
155	query_1	TRUE	0.0160702010692056	106	27	4	0.148148148148148	0.0377358490566038	GO:0008637	GO:BP	apoptotic mitochondrial changes	21110	3296	c("GO:0006915", "GO:0007005")	IEA,ISS IEA,TAS IC,IMP	IER3,SOD2,CLU,PLAUR
156	query_1	TRUE	0.0161506455927506	402	27	6	0.222222222222222	0.0149253731343284	GO:0007159	GO:BP	leukocyte cell-cell adhesion	21110	2786	GO:0098609	IDA IMP ISS IBA IEA,IDA IBA,IDA,IDA,ISS,IMP	SELE,IL1B,IL6,PNP,CCL2,ICAM1
157	query_1	TRUE	0.0163806253397368	403	27	6	0.222222222222222	0.0148883374689826	GO:0009615	GO:BP	response to virus	21110	3618	GO:0051707	IEA,IEA,IDA NAS IEA,IDA ISS,IEP,IEP	IL1B,NFKB1,TNFAIP3,IL6,CLU,ACTA2
158	query_1	TRUE	0.0181201807445948	631	27	7	0.259259259259259	0.0110935023771791	GO:0006935	GO:BP	chemotaxis	21110	2631	c("GO:0042221", "GO:0042330")	IEA,IDA,IDA IGI IBA TAS IEA,ISS IBA IEA,TAS IC,IDA IBA TAS IEA,TAS	IL1B,TNFAIP6,CXCL8,CXCL3,IL6,CCL2,PLAUR
159	query_1	TRUE	0.0181230613621698	34	27	3	0.111111111111111	0.0882352941176471	GO:0150077	GO:BP	regulation of neuroinflammatory response	21110	21111	c("GO:0050727", "GO:0150076")	ISS IEA,TAS,TAS	PTGS2,IL1B,IL6
160	query_1	TRUE	0.0181230613621698	34	27	3	0.111111111111111	0.0882352941176471	GO:0030212	GO:BP	hyaluronan metabolic process	21110	7084	GO:1903510	IDA,IDA,IDA	IL1B,TNFAIP6,NFKB1
161	query_1	TRUE	0.0184967557466335	633	27	7	0.259259259259259	0.0110584518167457	GO:0042330	GO:BP	taxis	21110	10669	c("GO:0009605", "GO:0040011")	IEA,IDA,IDA IGI IBA TAS IEA,ISS IBA IEA,TAS IC,IDA IBA TAS IEA,TAS	IL1B,TNFAIP6,CXCL8,CXCL3,IL6,CCL2,PLAUR
162	query_1	TRUE	0.0191803643032144	1547	27	10	0.37037037037037	0.00646412411118293	GO:0006468	GO:BP	protein phosphorylation	21110	2258	c("GO:0016310", "GO:0036211")	IEA,IDA ISS NAS IEA,IEA,IEA,IDA IMP,IMP,TAS,IDA,IDA,IMP	PTGS2,IL1B,SPEG,TNFAIP3,IL6,CLU,CCL2,CSF3,C3,PLAUR
163	query_1	TRUE	0.0192897724302513	111	27	4	0.148148148148148	0.036036036036036	GO:0046822	GO:BP	regulation of nucleocytoplasmic transport	21110	13097	c("GO:0006913", "GO:0032386")	IEA,NAS,IEA,IMP	PTGS2,IL1B,IER3,FLNA
164	query_1	TRUE	0.0216024547787871	1568	27	10	0.37037037037037	0.00637755102040816	GO:0045595	GO:BP	regulation of cell differentiation	21110	12146	c("GO:0030154", "GO:0050793", "GO:0050794")	ISS IEA,IDA IGI ISS TAS,IDA,IEA,IC,IDA IEA,IDA TAS NAS,ISS IEA,IDA,IBA IEA	PTGS2,IL1B,TNFAIP6,IGFBP5,NFKB1,SOD2,IL6,MEDAG,PNP,CSF3
165	query_1	TRUE	0.0245498552292218	1243	27	9	0.333333333333333	0.00724054706355591	GO:0098542	GO:BP	defense response to other organism	21110	19844	c("GO:0006952", "GO:0051707")	IDA IEA,IBA,IBA,IDA ISS TAS NAS IEA,IDA TAS,IEA,IEP ISS IBA,TAS IEA,IEA	IL1B,CXCL8,CXCL3,TNFAIP3,IL6,CLU,CCL2,CFD,C3
166	query_1	TRUE	0.0245659012039447	118	27	4	0.148148148148148	0.0338983050847458	GO:0002526	GO:BP	acute inflammatory response	21110	1066	GO:0006954	ISS IEA,ISS IEA,IDA TAS IEA,IEA	PTGS2,IL1B,IL6,C3
167	query_1	TRUE	0.0248225545981698	7716	27	21	0.777777777777778	0.00272161741835148	GO:0032501	GO:BP	multicellular organismal process	21110	8031	GO:0008150	ISS IEA,IDA IMP IGI ISS IBA TAS NAS IEA,IDA ISS IEA,IEA,IDA IEP TAS IEA,IEA,IEA,IMP ISS NAS IEA,IDA ISS IEA,IDA IMP IGI ISS TAS NAS IC IEA,IDA IMP,IEP ISS IBA IEA,IDA IMP,IEA,IDA,IDA ISS TAS,IBA IEA,IDA ISS IEA,IMP,TAS NAS,HMP NAS IC IEA	PTGS2,IL1B,TNFAIP6,IGFBP5,CXCL8,NFKB1,IER3,TNFAIP3,SOD2,IL6,CLU,ACTA2,PNP,TNFAIP2,IL32,CCL2,CSF3,C3,ICAM1,PLAUR,FLNA
168	query_1	TRUE	0.0250686888340218	935	27	8	0.296296296296296	0.00855614973262032	GO:0014070	GO:BP	response to organic cyclic compound	21110	4755	GO:0010033	IEA,IDA IEA,IDA IEA,IEA,IEA,IDA,IDA,IMP	PTGS2,IL1B,IGFBP5,NFKB1,SOD2,IL6,CCL2,FLNA
169	query_1	TRUE	0.0261939433260215	5	27	2	0.0740740740740741	0.4	GO:0045917	GO:BP	positive regulation of complement activation	21110	12413	c("GO:0002699", "GO:0002922", "GO:0006956", "GO:0030449")	IGI,IEA	IL1B,C3
170	query_1	TRUE	0.0280175544961539	443	27	6	0.222222222222222	0.0135440180586907	GO:0051090	GO:BP	regulation of DNA-binding transcription factor activity	21110	14245	c("GO:0006355", "GO:0065009")	IDA,IDA,IDA,IMP,IDA,IDA	IL1B,TNFAIP3,IL6,CLU,CSF3,FLNA
171	query_1	TRUE	0.0281358196399822	950	27	8	0.296296296296296	0.00842105263157895	GO:0098609	GO:BP	cell-cell adhesion	21110	19855	GO:0007155	IDA IMP ISS IBA IEA,IDA IBA NAS,IDA,IDA,ISS,IMP TAS IEA,IMP,HMP	SELE,IL1B,IL6,PNP,CCL2,ICAM1,PLAUR,FLNA
172	query_1	TRUE	0.0308356724474021	125	27	4	0.148148148148148	0.032	GO:0002688	GO:BP	regulation of leukocyte chemotaxis	21110	1224	c("GO:0002685", "GO:0030595", "GO:0050920")	IDA,TAS,TAS,IDA	TNFAIP6,CXCL8,IL6,CCL2
173	query_1	TRUE	0.0328250173833964	127	27	4	0.148148148148148	0.031496062992126	GO:0022612	GO:BP	gland morphogenesis	21110	6981	c("GO:0009887", "GO:0048732")	IEA,IEA,IEA,ISS	IGFBP5,NFKB1,TNFAIP3,IL6
174	query_1	TRUE	0.0346206314604983	269	27	5	0.185185185185185	0.0185873605947955	GO:1903039	GO:BP	positive regulation of leukocyte cell-cell adhesion	21110	23786	c("GO:0007159", "GO:0022409", "GO:1903037")	ISS IEA,IDA IBA,IDA,IDA,ISS	SELE,IL1B,IL6,PNP,CCL2
175	query_1	TRUE	0.0355104847772693	462	27	6	0.222222222222222	0.012987012987013	GO:0050867	GO:BP	positive regulation of cell activation	21110	14068	c("GO:0001775", "GO:0048522", "GO:0050865", "GO:0051240")	IDA IBA,IDA,IEA,IDA,ISS,NAS	IL1B,IL6,ACTA2,PNP,CCL2,FLNA
176	query_1	TRUE	0.0379755110591744	2496	27	12	0.444444444444444	0.00480769230769231	GO:0051246	GO:BP	regulation of protein metabolic process	21110	14362	c("GO:0019538", "GO:0051171", "GO:0060255", "GO:0080090")	IEA,IDA ISS NAS IEA,IDA,IC,IEA,IDA IEA,IDA IMP,IDA IMP ISS IBA TAS IEA,IDA,IDA,IMP NAS IEA,IMP	PTGS2,IL1B,IGFBP5,NFKB1,IER3,TNFAIP3,IL6,CLU,CSF3,C3,PLAUR,FLNA
177	query_1	TRUE	0.0395582572908232	712	27	7	0.259259259259259	0.0098314606741573	GO:0001934	GO:BP	positive regulation of protein phosphorylation	21110	563	c("GO:0001932", "GO:0006468", "GO:0031401", "GO:0042327")	IEA,IDA NAS,IDA IMP,IMP,IDA,IDA,IMP	PTGS2,IL1B,IL6,CLU,CSF3,C3,PLAUR
178	query_1	TRUE	0.0398824865716323	997	27	8	0.296296296296296	0.00802407221664995	GO:1902533	GO:BP	positive regulation of intracellular signal transduction	21110	23383	c("GO:0009967", "GO:0035556", "GO:1902531")	IDA ISS IEA,IEA,IDA,IEA,IBA,IDA,IMP,HMP	IL1B,IGFBP5,IL6,ACTA2,CCL2,CSF3,ICAM1,FLNA
179	query_1	TRUE	0.0405367013937013	134	27	4	0.148148148148148	0.0298507462686567	GO:0006956	GO:BP	complement activation	21110	2645	c("GO:0002252", "GO:0002253", "GO:0006959")	IGI,TAS IEA,TAS IEA,IMP IBA IEA	IL1B,CLU,CFD,C3
180	query_1	TRUE	0.0405367013937013	134	27	4	0.148148148148148	0.0298507462686567	GO:0045598	GO:BP	regulation of fat cell differentiation	21110	12149	c("GO:0045444", "GO:0045595")	ISS IEA,IEA,NAS,ISS IEA	PTGS2,SOD2,IL6,MEDAG
181	query_1	TRUE	0.0410081579231274	716	27	7	0.259259259259259	0.00977653631284916	GO:0050865	GO:BP	regulation of cell activation	21110	14066	c("GO:0001775", "GO:0050794", "GO:0051239")	IDA IBA,ISS IEA,IDA TAS,IEA,IDA,ISS,NAS	IL1B,TNFAIP3,IL6,ACTA2,PNP,CCL2,FLNA
182	query_1	TRUE	0.0417380333435302	135	27	4	0.148148148148148	0.0296296296296296	GO:1904019	GO:BP	epithelial cell apoptotic process	21110	24599	GO:0006915	IDA,TAS,IMP,IDA	TNFAIP3,IL6,CCL2,ICAM1
183	query_1	TRUE	0.0419433866062292	1004	27	8	0.296296296296296	0.00796812749003984	GO:0051248	GO:BP	negative regulation of protein metabolic process	21110	14364	c("GO:0010605", "GO:0019538", "GO:0051172", "GO:0051246")	IEA,ISS IEA,IDA,IC,IDA IEA,IDA TAS IEA,IMP,IMP	PTGS2,IL1B,IGFBP5,NFKB1,TNFAIP3,CLU,PLAUR,FLNA
184	query_1	TRUE	0.042006987885923	476	27	6	0.222222222222222	0.0126050420168067	GO:0022407	GO:BP	regulation of cell-cell adhesion	21110	6960	c("GO:0030155", "GO:0098609")	ISS IEA,IDA IBA NAS,IDA,IDA,ISS,IMP	SELE,IL1B,IL6,PNP,CCL2,PLAUR
185	query_1	TRUE	0.0444080658210406	1012	27	8	0.296296296296296	0.00790513833992095	GO:0045321	GO:BP	leukocyte activation	21110	12051	c("GO:0001775", "GO:0002376")	IDA IBA,IDA TAS IEA,ISS IEA,IDA ISS TAS IEA,IDA,IDA,ISS,IMP	IL1B,CXCL8,TNFAIP3,IL6,CLU,PNP,CCL2,ICAM1
186	query_1	TRUE	0.0455974367230798	483	27	6	0.222222222222222	0.0124223602484472	GO:0010876	GO:BP	lipid localization	21110	4571	GO:0033036	IEA,IDA ISS IEA,IC,NAS,TAS,IDA	PTGS2,IL1B,NFKB1,IL6,CLU,C3
187	query_1	TRUE	0.0464342378100614	730	27	7	0.259259259259259	0.00958904109589041	GO:0050778	GO:BP	positive regulation of immune response	21110	13998	c("GO:0002684", "GO:0006955", "GO:0048584", "GO:0050776")	IDA IGI IC,IEA,IDA TAS NAS IEA,ISS,TAS IEA,TAS IEA,IMP IBA IEA	IL1B,NFKB1,TNFAIP3,IL6,CLU,CFD,C3
188	query_1	TRUE	0.0471522839733876	2115	27	11	0.407407407407407	0.00520094562647754	GO:0032879	GO:BP	regulation of localization	21110	8303	c("GO:0050789", "GO:0051179")	IDA,IEA,IDA IMP ISS NAS IEA,IDA,IC,IEA,IDA NAS,IGI ISS,IDA ISS,IDA IMP ISS IEA,IDA IMP NAS IEA	SELE,PTGS2,IL1B,TNFAIP6,NFKB1,IER3,IL6,CLU,CCL2,C3,FLNA
189	query_1	TRUE	0.0472264735733339	287	27	5	0.185185185185185	0.0174216027874564	GO:0045765	GO:BP	regulation of angiogenesis	21110	12301	c("GO:0001525", "GO:0022603", "GO:1901342")	IDA ISS IEA,IDA,NAS,IC,IEA	IL1B,CXCL8,TNFAIP3,IL6,C3
190	query_1	TRUE	0.049634903349274	290	27	5	0.185185185185185	0.0172413793103448	GO:0030100	GO:BP	regulation of endocytosis	21110	7041	c("GO:0006897", "GO:0051128", "GO:0060627")	IDA,IMP,IGI ISS,ISS,IMP ISS IEA	SELE,IL1B,CLU,CCL2,C3
191	query_1	TRUE	9.35871522625611e-10	4236	27	22	0.814814814814815	0.00519357884796978	GO:0005576	GO:CC	extracellular region	22122	198	GO:0110165	IDA IBA,IDA IMP IBA TAS NAS IEA,IDA IBA TAS IEA,IDA IBA TAS NAS IC IEA,IBA TAS IEA,IDA IBA TAS IEA,TAS,HDA,HDA,IDA IBA TAS IEA,IDA HDA IBA TAS IEA,HDA,HDA TAS IEA,TAS,TAS IEA,IDA IBA TAS IEA,IBA TAS IEA,HDA TAS IEA,IDA HDA IBA TAS IEA,IDA HDA,IEA,HDA TAS	SELE,IL1B,TNFAIP6,IGFBP5,CXCL8,CXCL3,NFKB1,TNFAIP3,SOD2,IL6,CLU,ACTA2,PNP,TNFAIP2,IL32,CCL2,CSF3,CFD,C3,ICAM1,PLAUR,FLNA
192	query_1	TRUE	2.86863299161868e-09	3384	27	20	0.740740740740741	0.00591016548463357	GO:0005615	GO:CC	extracellular space	22122	232	c("GO:0005576", "GO:0110165")	IDA IBA,IDA IMP IBA IEA,IBA IEA,IDA IBA IC,IBA TAS IEA,IDA IBA IEA,HDA,HDA,IDA IBA IEA,IDA HDA IBA,HDA,HDA,TAS,TAS IEA,IBA TAS IEA,IBA TAS IEA,HDA IEA,IDA HDA IBA IEA,IDA HDA,HDA	SELE,IL1B,TNFAIP6,IGFBP5,CXCL8,CXCL3,TNFAIP3,SOD2,IL6,CLU,ACTA2,PNP,TNFAIP2,IL32,CCL2,CSF3,CFD,C3,ICAM1,FLNA
193	query_1	TRUE	0.000362593037832552	313	27	6	0.222222222222222	0.0191693290734824	GO:0005788	GO:CC	endoplasmic reticulum lumen	22122	353	c("GO:0005783", "GO:0070013")	TAS,TAS,TAS,IDA,TAS,TAS	PTGS2,IGFBP5,IL6,CLU,C3,PLAUR
194	query_1	TRUE	0.00157454214350289	893	27	8	0.296296296296296	0.00895856662933931	GO:0030141	GO:CC	secretory granule	22122	919	c("GO:0012505", "GO:0099503")	IEA,TAS,TAS,TAS IEA,TAS,TAS,TAS,TAS	IL1B,TNFAIP6,NFKB1,CLU,PNP,CFD,C3,PLAUR
195	query_1	TRUE	0.00561858643724833	1064	27	8	0.296296296296296	0.0075187969924812	GO:0099503	GO:CC	secretory vesicle	22122	3373	GO:0031410	IEA,TAS,TAS,TAS IEA,TAS,TAS,TAS,TAS	IL1B,TNFAIP6,NFKB1,CLU,PNP,CFD,C3,PLAUR
196	query_1	TRUE	0.00785025560502255	320	27	5	0.185185185185185	0.015625	GO:0034774	GO:CC	secretory granule lumen	22122	1571	c("GO:0030141", "GO:0060205")	TAS,TAS,TAS,TAS,TAS	NFKB1,CLU,PNP,CFD,C3
197	query_1	TRUE	0.00820707685393616	323	27	5	0.185185185185185	0.0154798761609907	GO:0060205	GO:CC	cytoplasmic vesicle lumen	22122	2293	c("GO:0031410", "GO:0031983", "GO:0070013")	TAS,TAS,TAS,TAS,TAS	NFKB1,CLU,PNP,CFD,C3
198	query_1	TRUE	0.00845186751107351	325	27	5	0.185185185185185	0.0153846153846154	GO:0031983	GO:CC	vesicle lumen	22122	1232	c("GO:0031982", "GO:0043233")	TAS,TAS,TAS,TAS,TAS	NFKB1,CLU,PNP,CFD,C3
199	query_1	TRUE	0.0148774627041072	3998	27	14	0.518518518518518	0.00350175087543772	GO:0031982	GO:CC	vesicle	22122	1231	GO:0043227	IEA,TAS,TAS,HDA,HDA,HDA TAS IEA,HDA,HDA TAS,TAS,HDA TAS,HDA TAS,IDA HDA,TAS,HDA	IL1B,TNFAIP6,NFKB1,TNFAIP3,SOD2,CLU,ACTA2,PNP,CSF3,CFD,C3,ICAM1,PLAUR,FLNA
200	query_1	TRUE	7.23433538241974e-06	237	27	7	0.259259259259259	0.029535864978903	GO:0005125	GO:MF	cytokine activity	20195	1297	GO:0048018	IDA IMP IBA TAS IEA,IDA IBA TAS IEA,ISS IBA IEA,IDA ISS IBA TAS NAS IEA,IEA,IBA TAS IEA,IDA IBA NAS IEA	IL1B,CXCL8,CXCL3,IL6,IL32,CCL2,CSF3
201	query_1	TRUE	9.17738658458626e-05	1564	27	12	0.444444444444444	0.00767263427109974	GO:0005102	GO:MF	signaling receptor binding	20195	1281	GO:0005515	IDA IMP IBA TAS NAS IEA,IDA IPI IBA TAS IEA,ISS IBA IEA,IDA IPI ISS IBA TAS NAS IEA,IPI,IEA,ISS IBA TAS IEA,IDA IBA TAS NAS IEA,IDA TAS,IDA IPI IBA IEA,IPI,IDA IPI	IL1B,CXCL8,CXCL3,IL6,CLU,IL32,CCL2,CSF3,C3,ICAM1,PLAUR,FLNA
202	query_1	TRUE	0.00053073852499727	278	27	6	0.222222222222222	0.0215827338129496	GO:0005126	GO:MF	cytokine receptor binding	20195	1298	GO:0005102	NAS IEA,IDA IPI IBA TAS IEA,ISS IBA IEA,IPI TAS NAS IEA,ISS IBA TAS IEA,IBA TAS IEA	IL1B,CXCL8,CXCL3,IL6,CCL2,CSF3
203	query_1	TRUE	0.00115023832614518	502	27	7	0.259259259259259	0.0139442231075697	GO:0048018	GO:MF	receptor ligand activity	20195	7308	c("GO:0005102", "GO:0030546")	IDA IMP IBA TAS IEA,IDA IBA TAS IEA,ISS IBA IEA,IDA ISS IBA TAS NAS IEA,IEA,IBA TAS IEA,IDA IBA NAS IEA	IL1B,CXCL8,CXCL3,IL6,IL32,CCL2,CSF3
204	query_1	TRUE	0.00127668157807603	510	27	7	0.259259259259259	0.0137254901960784	GO:0030546	GO:MF	signaling receptor activator activity	20195	3967	c("GO:0030545", "GO:0140677")	IDA IMP IBA TAS IEA,IDA IBA TAS IEA,ISS IBA IEA,IDA ISS IBA TAS NAS IEA,IEA,IBA TAS IEA,IDA IBA NAS IEA	IL1B,CXCL8,CXCL3,IL6,IL32,CCL2,CSF3
205	query_1	TRUE	0.00199921452420612	546	27	7	0.259259259259259	0.0128205128205128	GO:0030545	GO:MF	signaling receptor regulator activity	20195	3966	GO:0098772	IDA IMP IBA TAS IEA,IDA IBA TAS IEA,ISS IBA IEA,IDA ISS IBA TAS NAS IEA,IEA,IBA TAS IEA,IDA IBA NAS IEA	IL1B,CXCL8,CXCL3,IL6,IL32,CCL2,CSF3
206	query_1	TRUE	0.0136878962937734	293	27	5	0.185185185185185	0.0170648464163823	GO:0001664	GO:MF	G protein-coupled receptor binding	20195	232	GO:0005102	IDA IPI IBA TAS IEA,ISS IBA IEA,ISS IBA TAS IEA,IDA,IPI	CXCL8,CXCL3,CCL2,C3,FLNA
207	query_1	TRUE	0.0142043508545377	50	27	3	0.111111111111111	0.06	GO:0008009	GO:MF	chemokine activity	20195	1522	c("GO:0005125", "GO:0042379")	IDA IBA TAS IEA,ISS IBA IEA,IBA TAS IEA	CXCL8,CXCL3,CCL2
208	query_1	TRUE	0.0459850407234382	74	27	3	0.111111111111111	0.0405405405405405	GO:0042379	GO:MF	chemokine receptor binding	20195	5645	c("GO:0001664", "GO:0005126")	IDA IPI IBA TAS IEA,ISS IBA IEA,ISS IBA TAS IEA	CXCL8,CXCL3,CCL2
209	query_1	TRUE	0.0476049106505249	201	11	5	0.454545454545455	0.0248756218905473	HP:0002960	HP	Autoimmunity	4851	2146	HP:0010978	HP,HP,HP,HP,HP	NFKB1,TNFAIP3,IL6,PNP,C3
210	query_1	TRUE	0.0145577214692466	59	17	3	0.176470588235294	0.0508474576271186	HPA:0641521	HPA	endometrium; nonciliated luminal epithelial cells[≥Low]	11006	297	HPA:0640000	Enhanced,Enhanced,Enhanced	ACTA2,TAGLN,ICAM1
211	query_1	TRUE	0.0194483781215888	65	17	3	0.176470588235294	0.0461538461538462	HPA:0640691	HPA	endometrium; smooth muscle cells[≥Low]	11006	300	HPA:0640000	Enhanced,Enhanced,Enhanced	ACTA2,TAGLN,ICAM1
212	query_1	TRUE	0.0347419149350717	79	17	3	0.176470588235294	0.0379746835443038	HPA:0641501	HPA	endometrium; ciliated epithelial cells[≥Low]	11006	282	HPA:0640000	Enhanced,Enhanced,Enhanced	ACTA2,TAGLN,ICAM1
213	query_1	TRUE	1.77864616741368e-11	91	20	9	0.45	0.0989010989010989	KEGG:04657	KEGG	IL-17 signaling pathway	8161	329	KEGG:00000	KEGG,KEGG,KEGG,KEGG,KEGG,KEGG,KEGG,KEGG,KEGG	PTGS2,IL1B,CXCL8,CXCL3,NFKB1,TNFAIP3,IL6,CCL2,CSF3
214	query_1	TRUE	1.31875052004493e-10	113	20	9	0.45	0.079646017699115	KEGG:04668	KEGG	TNF signaling pathway	8161	336	KEGG:00000	KEGG,KEGG,KEGG,KEGG,KEGG,KEGG,KEGG,KEGG,KEGG	SELE,PTGS2,IL1B,CXCL3,NFKB1,TNFAIP3,IL6,CCL2,ICAM1
215	query_1	TRUE	8.65769252752617e-10	49	20	7	0.35	0.142857142857143	KEGG:05144	KEGG	Malaria	8161	429	KEGG:00000	KEGG,KEGG,KEGG,KEGG,KEGG,KEGG,KEGG	SELE,IL1B,CXCL8,IL6,CCL2,CSF3,ICAM1
216	query_1	TRUE	4.26552790432359e-08	214	20	9	0.45	0.0420560747663551	KEGG:05417	KEGG	Lipid and atherosclerosis	8161	487	KEGG:00000	KEGG,KEGG,KEGG,KEGG,KEGG,KEGG,KEGG,KEGG,KEGG	SELE,IL1B,CXCL8,CXCL3,NFKB1,SOD2,IL6,CCL2,ICAM1
217	query_1	TRUE	1.50186495775126e-07	100	20	7	0.35	0.07	KEGG:04933	KEGG	AGE-RAGE signaling pathway in diabetic complications	8161	383	KEGG:00000	KEGG,KEGG,KEGG,KEGG,KEGG,KEGG,KEGG	SELE,IL1B,CXCL8,NFKB1,IL6,CCL2,ICAM1
218	query_1	TRUE	1.7277406261511e-07	102	20	7	0.35	0.0686274509803922	KEGG:04064	KEGG	NF-kappa B signaling pathway	8161	251	KEGG:00000	KEGG,KEGG,KEGG,KEGG,KEGG,KEGG,KEGG	PTGS2,IL1B,CXCL8,CXCL3,NFKB1,TNFAIP3,ICAM1
219	query_1	TRUE	2.09555161033912e-07	57	20	6	0.3	0.105263157894737	KEGG:05134	KEGG	Legionellosis	8161	424	KEGG:00000	KEGG,KEGG,KEGG,KEGG,KEGG,KEGG	IL1B,CXCL8,CXCL3,NFKB1,IL6,C3
220	query_1	TRUE	2.25692193316967e-06	231	20	8	0.4	0.0346320346320346	KEGG:05171	KEGG	Coronavirus disease - COVID-19	8161	445	KEGG:00000	KEGG,KEGG,KEGG,KEGG,KEGG,KEGG,KEGG,KEGG	IL1B,CXCL8,NFKB1,IL6,CCL2,CSF3,CFD,C3
221	query_1	TRUE	2.9891719149002e-06	88	20	6	0.3	0.0681818181818182	KEGG:05323	KEGG	Rheumatoid arthritis	8161	478	KEGG:00000	KEGG,KEGG,KEGG,KEGG,KEGG,KEGG	IL1B,CXCL8,CXCL3,IL6,CCL2,ICAM1
222	query_1	TRUE	6.85693371187561e-06	101	20	6	0.3	0.0594059405940594	KEGG:05142	KEGG	Chagas disease	8161	427	KEGG:00000	KEGG,KEGG,KEGG,KEGG,KEGG,KEGG	IL1B,CXCL8,NFKB1,IL6,CCL2,C3
223	query_1	TRUE	9.75805209429871e-06	182	20	7	0.35	0.0384615384615385	KEGG:04621	KEGG	NOD-like receptor signaling pathway	8161	320	KEGG:00000	KEGG,KEGG,KEGG,KEGG,KEGG,KEGG,KEGG	IL1B,CXCL8,CXCL3,NFKB1,TNFAIP3,IL6,CCL2
224	query_1	TRUE	1.51097955041159e-05	194	20	7	0.35	0.0360824742268041	KEGG:05167	KEGG	Kaposi sarcoma-associated herpesvirus infection	8161	441	KEGG:00000	KEGG,KEGG,KEGG,KEGG,KEGG,KEGG,KEGG	PTGS2,CXCL8,CXCL3,NFKB1,IL6,C3,ICAM1
225	query_1	TRUE	5.20838377015489e-05	142	20	6	0.3	0.0422535211267606	KEGG:04936	KEGG	Alcoholic liver disease	8161	386	KEGG:00000	KEGG,KEGG,KEGG,KEGG,KEGG,KEGG	IL1B,CXCL8,CXCL3,NFKB1,IL6,C3
226	query_1	TRUE	5.60766920051436e-05	76	20	5	0.25	0.0657894736842105	KEGG:05133	KEGG	Pertussis	8161	423	KEGG:00000	KEGG,KEGG,KEGG,KEGG,KEGG	IL1B,CXCL8,NFKB1,IL6,C3
227	query_1	TRUE	9.66767653169528e-05	36	20	4	0.2	0.111111111111111	KEGG:05143	KEGG	African trypanosomiasis	8161	428	KEGG:00000	KEGG,KEGG,KEGG,KEGG	SELE,IL1B,IL6,ICAM1
228	query_1	TRUE	0.000139728767728431	168	20	6	0.3	0.0357142857142857	KEGG:05164	KEGG	Influenza A	8161	438	KEGG:00000	KEGG,KEGG,KEGG,KEGG,KEGG,KEGG	IL1B,CXCL8,NFKB1,IL6,CCL2,ICAM1
229	query_1	TRUE	0.000231333295266208	101	20	5	0.25	0.0495049504950495	KEGG:05146	KEGG	Amoebiasis	8161	431	KEGG:00000	KEGG,KEGG,KEGG,KEGG,KEGG	IL1B,CXCL8,CXCL3,NFKB1,IL6
230	query_1	TRUE	0.000244143370035235	293	20	7	0.35	0.0238907849829352	KEGG:04060	KEGG	Cytokine-cytokine receptor interaction	8161	248	KEGG:00000	KEGG,KEGG,KEGG,KEGG,KEGG,KEGG,KEGG	IL1B,CXCL8,CXCL3,IL6,IL32,CCL2,CSF3
231	query_1	TRUE	0.000719993373006849	223	20	6	0.3	0.0269058295964126	KEGG:05163	KEGG	Human cytomegalovirus infection	8161	437	KEGG:00000	KEGG,KEGG,KEGG,KEGG,KEGG,KEGG	PTGS2,IL1B,CXCL8,NFKB1,IL6,CCL2
232	query_1	TRUE	0.000995895386660491	136	20	5	0.25	0.0367647058823529	KEGG:05135	KEGG	Yersinia infection	8161	425	KEGG:00000	KEGG,KEGG,KEGG,KEGG,KEGG	IL1B,CXCL8,NFKB1,IL6,CCL2
233	query_1	TRUE	0.0010691657080242	138	20	5	0.25	0.036231884057971	KEGG:05418	KEGG	Fluid shear stress and atherosclerosis	8161	488	KEGG:00000	KEGG,KEGG,KEGG,KEGG,KEGG	SELE,IL1B,NFKB1,CCL2,ICAM1
234	query_1	TRUE	0.00159551192091267	72	20	4	0.2	0.0555555555555556	KEGG:05140	KEGG	Leishmaniasis	8161	426	KEGG:00000	KEGG,KEGG,KEGG,KEGG	PTGS2,IL1B,NFKB1,C3
235	query_1	TRUE	0.00322153783296746	86	20	4	0.2	0.0465116279069767	KEGG:04610	KEGG	Complement and coagulation cascades	8161	314	KEGG:00000	KEGG,KEGG,KEGG,KEGG	CLU,CFD,C3,PLAUR
236	query_1	TRUE	0.00322351055814953	30	20	3	0.15	0.1	KEGG:01523	KEGG	Antifolate resistance	8161	197	KEGG:00000	KEGG,KEGG,KEGG	IL1B,NFKB1,IL6
237	query_1	TRUE	0.00537739078190394	98	20	4	0.2	0.0408163265306122	KEGG:04061	KEGG	Viral protein interaction with cytokine and cytokine receptor	8161	249	KEGG:00000	KEGG,KEGG,KEGG,KEGG	CXCL8,CXCL3,IL6,CCL2
238	query_1	TRUE	0.00628634847572359	102	20	4	0.2	0.0392156862745098	KEGG:04620	KEGG	Toll-like receptor signaling pathway	8161	319	KEGG:00000	KEGG,KEGG,KEGG,KEGG	IL1B,CXCL8,NFKB1,IL6
239	query_1	TRUE	0.00678055224455662	104	20	4	0.2	0.0384615384615385	KEGG:04625	KEGG	C-type lectin receptor signaling pathway	8161	324	KEGG:00000	KEGG,KEGG,KEGG,KEGG	PTGS2,IL1B,NFKB1,IL6
240	query_1	TRUE	0.0177888909265336	249	20	5	0.25	0.0200803212851406	KEGG:05132	KEGG	Salmonella infection	8161	422	KEGG:00000	KEGG,KEGG,KEGG,KEGG,KEGG	IL1B,CXCL8,NFKB1,IL6,FLNA
241	query_1	TRUE	0.0207806302351766	139	20	4	0.2	0.0287769784172662	KEGG:05162	KEGG	Measles	8161	436	KEGG:00000	KEGG,KEGG,KEGG,KEGG	IL1B,NFKB1,TNFAIP3,IL6
242	query_1	TRUE	0.0285624051170438	62	20	3	0.15	0.0483870967741935	KEGG:05321	KEGG	Inflammatory bowel disease	8161	476	KEGG:00000	KEGG,KEGG,KEGG	IL1B,NFKB1,IL6
243	query_1	TRUE	0.0307084606081319	154	20	4	0.2	0.025974025974026	KEGG:04932	KEGG	Non-alcoholic fatty liver disease	8161	382	KEGG:00000	KEGG,KEGG,KEGG,KEGG	IL1B,CXCL8,NFKB1,IL6
244	query_1	TRUE	0.0408269232442295	70	20	3	0.15	0.0428571428571429	KEGG:05120	KEGG	Epithelial cell signaling in Helicobacter pylori infection	8161	419	KEGG:00000	KEGG,KEGG,KEGG	CXCL8,CXCL3,NFKB1
245	query_1	TRUE	0.0480465452808207	74	20	3	0.15	0.0405405405405405	KEGG:04623	KEGG	Cytosolic DNA-sensing pathway	8161	322	KEGG:00000	KEGG,KEGG,KEGG	IL1B,NFKB1,IL6
246	query_1	TRUE	0.0497722452894879	175	20	4	0.2	0.0228571428571429	KEGG:05152	KEGG	Tuberculosis	8161	433	KEGG:00000	KEGG,KEGG,KEGG,KEGG	IL1B,NFKB1,IL6,C3
247	query_1	TRUE	0.000448265527213182	228	23	6	0.260869565217391	0.0263157894736842	MIRNA:hsa-miR-146a-5p	MIRNA	hsa-miR-146a-5p	14850	266	MIRNA:000000	MIRNA,MIRNA,MIRNA,MIRNA,MIRNA,MIRNA	PTGS2,CXCL8,NFKB1,IL6,ICAM1,PLAUR
248	query_1	TRUE	0.000793318742975908	404	23	7	0.304347826086957	0.0173267326732673	MIRNA:hsa-miR-204-5p	MIRNA	hsa-miR-204-5p	14850	397	MIRNA:000000	MIRNA,MIRNA,MIRNA,MIRNA,MIRNA,MIRNA,MIRNA	PTGS2,IL1B,IGFBP5,CXCL8,CXCL3,SOD2,PLAUR
249	query_1	TRUE	0.00215907644090914	920	23	9	0.391304347826087	0.00978260869565217	MIRNA:hsa-miR-155-5p	MIRNA	hsa-miR-155-5p	14850	295	MIRNA:000000	MIRNA,MIRNA,MIRNA,MIRNA,MIRNA,MIRNA,MIRNA,MIRNA,MIRNA	SELE,CXCL8,NFKB1,IL6,TNFAIP2,CCL2,ICAM1,PLAUR,FLNA
250	query_1	TRUE	0.00581702501659441	775	23	8	0.347826086956522	0.0103225806451613	MIRNA:hsa-miR-98-5p	MIRNA	hsa-miR-98-5p	14850	2610	MIRNA:000000	MIRNA,MIRNA,MIRNA,MIRNA,MIRNA,MIRNA,MIRNA,MIRNA	CXCL8,IER3,SOD2,IL6,IL32,CCL2,C3,ICAM1
251	query_1	TRUE	1.00649401790536e-09	45	23	7	0.304347826086957	0.155555555555556	REAC:R-HSA-6783783	REAC	Interleukin-10 signaling	10790	1174	REAC:R-HSA-449147	REAC,REAC,REAC,REAC,REAC,REAC,REAC	PTGS2,IL1B,CXCL8,IL6,CCL2,CSF3,ICAM1
252	query_1	TRUE	3.91781770031079e-07	2049	23	18	0.782608695652174	0.00878477306002928	REAC:R-HSA-168256	REAC	Immune System	10790	1110	REAC:0000000	REAC,REAC,REAC,REAC,REAC,REAC,REAC,REAC,REAC,REAC,REAC,REAC,REAC,REAC,REAC,REAC,REAC,REAC	PTGS2,IL1B,TNFAIP6,CXCL8,NFKB1,TNFAIP3,SOD2,IL6,CLU,PNP,IL32,CCL2,CSF3,CFD,C3,ICAM1,PLAUR,FLNA
253	query_1	TRUE	5.02125709944034e-06	471	23	10	0.434782608695652	0.0212314225053079	REAC:R-HSA-449147	REAC	Signaling by Interleukins	10790	2138	REAC:R-HSA-1280215	REAC,REAC,REAC,REAC,REAC,REAC,REAC,REAC,REAC,REAC	PTGS2,IL1B,CXCL8,NFKB1,SOD2,IL6,IL32,CCL2,CSF3,ICAM1
254	query_1	TRUE	2.05255607398961e-05	714	23	11	0.478260869565217	0.015406162464986	REAC:R-HSA-1280215	REAC	Cytokine Signaling in Immune system	10790	404	REAC:R-HSA-168256	REAC,REAC,REAC,REAC,REAC,REAC,REAC,REAC,REAC,REAC,REAC	PTGS2,IL1B,CXCL8,NFKB1,SOD2,IL6,IL32,CCL2,CSF3,ICAM1,FLNA
255	query_1	TRUE	2.74978755665621e-05	110	23	6	0.260869565217391	0.0545454545454545	REAC:R-HSA-6785807	REAC	Interleukin-4 and Interleukin-13 signaling	10790	1192	REAC:R-HSA-449147	REAC,REAC,REAC,REAC,REAC,REAC	PTGS2,IL1B,CXCL8,IL6,CCL2,ICAM1
256	query_1	TRUE	0.0060493232288071	25	23	3	0.130434782608696	0.12	REAC:R-HSA-9664424	REAC	Cell recruitment (pro-inflammatory response)	10790	313	REAC:R-HSA-9658195	REAC,REAC,REAC	IL1B,NFKB1,C3
257	query_1	TRUE	0.0060493232288071	25	23	3	0.130434782608696	0.12	REAC:R-HSA-9660826	REAC	Purinergic signaling in leishmaniasis infection	10790	1733	REAC:R-HSA-9664424	REAC,REAC,REAC	IL1B,NFKB1,C3
258	query_1	TRUE	0.0138771902634649	5	23	2	0.0869565217391304	0.4	REAC:R-HSA-173736	REAC	Alternative complement activation	10790	131	REAC:R-HSA-166663	REAC,REAC	CFD,C3
259	query_1	TRUE	0.020788779494029	6	23	2	0.0869565217391304	0.333333333333333	REAC:R-HSA-5660668	REAC	CLEC7A/inflammasome pathway	10790	264	REAC:R-HSA-5607764	REAC,REAC	IL1B,NFKB1
260	query_1	TRUE	0.0496991685279196	9	23	2	0.0869565217391304	0.222222222222222	REAC:R-HSA-448706	REAC	Interleukin-1 processing	10790	1172	REAC:R-HSA-446652	REAC,REAC	IL1B,NFKB1
261	query_1	TRUE	0.026488266379759	3126	27	14	0.518518518518518	0.00447856685860525	TF:M12502	TF	Factor: CEBPA; motif: NNATTGCACAATNN	20011	718	TF:M00000	TF,TF,TF,TF,TF,TF,TF,TF,TF,TF,TF,TF,TF,TF	PTGS2,IL1B,TNFAIP6,CXCL8,CXCL3,IL6,CLU,TNFAIP2,CCL2,CSF3,CFD,C3,ICAM1,PLAUR
262	query_1	TRUE	0.0338044531399268	1899	27	11	0.407407407407407	0.0057925223802001	TF:M00052	TF	Factor: NF-kappaB; motif: GGGRATTTCC	20011	5700	TF:M00000	TF,TF,TF,TF,TF,TF,TF,TF,TF,TF,TF	SELE,IL1B,CXCL8,CXCL3,NFKB1,IER3,TNFAIP3,IL6,TNFAIP2,IL32,ICAM1
263	query_1	TRUE	1.88831100626058e-10	273	23	12	0.521739130434783	0.043956043956044	WP:WP4754	WP	IL-18 signaling pathway	8133	369	WP:000000	WP,WP,WP,WP,WP,WP,WP,WP,WP,WP,WP,WP	PTGS2,IL1B,CXCL8,CXCL3,NFKB1,IER3,TNFAIP3,IL6,ACTA2,TNFAIP2,CCL2,ICAM1
264	query_1	TRUE	4.06286648260279e-10	35	23	7	0.304347826086957	0.2	WP:WP3617	WP	Photodynamic therapy-induced NF-kB survival signaling	8133	744	WP:000000	WP,WP,WP,WP,WP,WP,WP	SELE,PTGS2,IL1B,CXCL8,NFKB1,IL6,ICAM1
265	query_1	TRUE	4.03540183992462e-08	15	23	5	0.217391304347826	0.333333333333333	WP:WP4891	WP	COVID-19 adverse outcome pathway	8133	785	WP:000000	WP,WP,WP,WP,WP	IL1B,CXCL8,IL6,CCL2,CSF3
266	query_1	TRUE	5.37268525291143e-08	113	23	8	0.347826086956522	0.0707964601769911	WP:WP5055	WP	Burn wound healing	8133	341	WP:000000	WP,WP,WP,WP,WP,WP,WP,WP	IL1B,CXCL8,NFKB1,TNFAIP3,IL6,TAGLN,CCL2,ICAM1
267	query_1	TRUE	2.97197800723905e-07	86	23	7	0.304347826086957	0.0813953488372093	WP:WP15	WP	Selenium micronutrient network	8133	244	WP:000000	WP,WP,WP,WP,WP,WP,WP	PTGS2,IL1B,NFKB1,SOD2,IL6,CCL2,ICAM1
268	query_1	TRUE	5.03522760564105e-07	51	23	6	0.260869565217391	0.117647058823529	WP:WP1533	WP	Vitamin B12 metabolism	8133	30	WP:000000	WP,WP,WP,WP,WP,WP	IL1B,NFKB1,SOD2,IL6,CCL2,ICAM1
269	query_1	TRUE	2.62233745042893e-06	32	23	5	0.217391304347826	0.15625	WP:WP5113	WP	Antiviral and anti-inflammatory effects of Nrf2 on SARS-CoV-2 pathway	8133	549	WP:000000	WP,WP,WP,WP,WP	IL1B,CXCL8,NFKB1,IL6,CCL2
270	query_1	TRUE	3.08490030777305e-06	33	23	5	0.217391304347826	0.151515151515152	WP:WP5088	WP	Prostaglandin signaling	8133	406	WP:000000	WP,WP,WP,WP,WP	IL1B,CXCL8,NFKB1,IL6,CCL2
271	query_1	TRUE	3.24470129973924e-06	69	23	6	0.260869565217391	0.0869565217391304	WP:WP176	WP	Folate metabolism	8133	528	WP:000000	WP,WP,WP,WP,WP,WP	IL1B,NFKB1,SOD2,IL6,CCL2,ICAM1
272	query_1	TRUE	4.60240682254562e-06	127	23	7	0.304347826086957	0.0551181102362205	WP:WP5095	WP	Overview of proinflammatory and profibrotic mediators	8133	161	WP:000000	WP,WP,WP,WP,WP,WP,WP	IL1B,CXCL8,CXCL3,NFKB1,IL6,CCL2,CSF3
273	query_1	TRUE	1.36034090800583e-05	17	23	4	0.173913043478261	0.235294117647059	WP:WP4493	WP	Cells and molecules involved in local acute inflammatory response	8133	193	WP:000000	WP,WP,WP,WP	CXCL8,IL6,C3,ICAM1
274	query_1	TRUE	1.36034090800583e-05	17	23	4	0.173913043478261	0.235294117647059	WP:WP4462	WP	Platelet-mediated interactions with vascular and circulating cells	8133	151	WP:000000	WP,WP,WP,WP	SELE,IL1B,CCL2,ICAM1
275	query_1	TRUE	2.20713241931142e-05	19	23	4	0.173913043478261	0.210526315789474	WP:WP4478	WP	LTF danger signal response pathway	8133	607	WP:000000	WP,WP,WP,WP	IL1B,CXCL8,NFKB1,IL6
276	query_1	TRUE	5.99444040685704e-05	24	23	4	0.173913043478261	0.166666666666667	WP:WP5272	WP	LDL- influence on CD14 and TLR4	8133	756	WP:000000	WP,WP,WP,WP	IL1B,NFKB1,IL6,CCL2
277	query_1	TRUE	5.99444040685704e-05	24	23	4	0.173913043478261	0.166666666666667	WP:WP2865	WP	IL1 and megakaryocytes in obesity	8133	722	WP:000000	WP,WP,WP,WP	IL1B,NFKB1,CCL2,ICAM1
278	query_1	TRUE	7.37792604707621e-05	116	23	6	0.260869565217391	0.0517241379310345	WP:WP2431	WP	Spinal cord injury	8133	563	WP:000000	WP,WP,WP,WP,WP,WP	PTGS2,IL1B,CXCL8,IL6,CCL2,ICAM1
279	query_1	TRUE	8.64254741362469e-05	63	23	5	0.217391304347826	0.0793650793650794	WP:WP3624	WP	Lung fibrosis	8133	385	WP:000000	WP,WP,WP,WP,WP	IL1B,CXCL8,IL6,CCL2,CSF3
280	query_1	TRUE	0.000109277793435663	66	23	5	0.217391304347826	0.0757575757575758	WP:WP5039	WP	SARS-CoV-2 innate immunity evasion and cell-specific immune response	8133	337	WP:000000	WP,WP,WP,WP,WP	CXCL8,CXCL3,NFKB1,IL6,CCL2
281	query_1	TRUE	0.000150624578596982	430	23	9	0.391304347826087	0.0209302325581395	WP:WP3888	WP	VEGFA-VEGFR2 signaling	8133	751	WP:000000	WP,WP,WP,WP,WP,WP,WP,WP,WP	SELE,PTGS2,CXCL8,NFKB1,SOD2,PNP,CCL2,ICAM1,PLAUR
282	query_1	TRUE	0.00045114881814854	39	23	4	0.173913043478261	0.102564102564103	WP:WP5285	WP	Immune infiltration in pancreatic cancer	8133	441	WP:000000	WP,WP,WP,WP	IL1B,CXCL8,IL6,CCL2
283	query_1	TRUE	0.000573020187954284	92	23	5	0.217391304347826	0.0543478260869565	WP:WP231	WP	TNF-alpha signaling pathway	8133	662	WP:000000	WP,WP,WP,WP,WP	SELE,NFKB1,TNFAIP3,IL6,CCL2
284	query_1	TRUE	0.000671853983953496	43	23	4	0.173913043478261	0.0930232558139535	WP:WP4136	WP	Fibrin complement receptor 3 signaling pathway	8133	730	WP:000000	WP,WP,WP,WP	CXCL3,NFKB1,IL6,CCL2
285	query_1	TRUE	0.00070696105710703	96	23	5	0.217391304347826	0.0520833333333333	WP:WP2806	WP	Complement system	8133	42	WP:000000	WP,WP,WP,WP,WP	SELE,CFD,C3,ICAM1,PLAUR
286	query_1	TRUE	0.00195144287715825	56	23	4	0.173913043478261	0.0714285714285714	WP:WP3646	WP	Hepatitis C and hepatocellular carcinoma	8133	597	WP:000000	WP,WP,WP,WP	PTGS2,CXCL8,NFKB1,IL6
287	query_1	TRUE	0.00223971875860967	19	23	3	0.130434782608696	0.157894736842105	WP:WP3287	WP	Overview of nanoparticle effects	8133	349	WP:000000	WP,WP,WP	PTGS2,CXCL8,IL6
288	query_1	TRUE	0.00224575016496281	58	23	4	0.173913043478261	0.0689655172413793	WP:WP558	WP	Complement and coagulation cascades	8133	174	WP:000000	WP,WP,WP,WP	CLU,CFD,C3,PLAUR
289	query_1	TRUE	0.00279991861541366	217	23	6	0.260869565217391	0.0276497695852535	WP:WP5115	WP	Network map of SARS-CoV-2 signaling pathway	8133	24	WP:000000	WP,WP,WP,WP,WP,WP	PTGS2,IL1B,CXCL8,CXCL3,IL6,CCL2
290	query_1	TRUE	0.00353700938542195	65	23	4	0.173913043478261	0.0615384615384615	WP:WP4329	WP	miRNA role in immune response in sepsis	8133	383	WP:000000	WP,WP,WP,WP	CXCL8,NFKB1,IL6,ICAM1
291	query_1	TRUE	0.0056015759403243	73	23	4	0.173913043478261	0.0547945205479452	WP:WP4341	WP	Non-genomic actions of 1,25 dihydroxyvitamin D3	8133	737	WP:000000	WP,WP,WP,WP	CXCL8,NFKB1,IL6,CCL2
292	query_1	TRUE	0.00593241676052967	26	23	3	0.130434782608696	0.115384615384615	WP:WP530	WP	Cytokines and inflammatory response	8133	432	WP:000000	WP,WP,WP	IL1B,IL6,CSF3
293	query_1	TRUE	0.00680436407738134	153	23	5	0.217391304347826	0.0326797385620915	WP:WP289	WP	Myometrial relaxation and contraction pathways	8133	130	WP:000000	WP,WP,WP,WP,WP	IL1B,IGFBP5,NFKB1,IL6,ACTA2
294	query_1	TRUE	0.00701962267470773	154	23	5	0.217391304347826	0.0324675324675325	WP:WP4396	WP	Nonalcoholic fatty liver disease	8133	606	WP:000000	WP,WP,WP,WP,WP	IL1B,CXCL8,NFKB1,IL6,CCL2
295	query_1	TRUE	0.00744730487061115	28	23	3	0.130434782608696	0.107142857142857	WP:WP3851	WP	TLR4 signaling and tolerance	8133	23	WP:000000	WP,WP,WP	CXCL8,NFKB1,IL6
296	query_1	TRUE	0.0122891634278946	33	23	3	0.130434782608696	0.0909090909090909	WP:WP4481	WP	Resistin as a regulator of inflammation	8133	379	WP:000000	WP,WP,WP	CXCL8,NFKB1,IL6
297	query_1	TRUE	0.0122891634278946	33	23	3	0.130434782608696	0.0909090909090909	WP:WP4496	WP	Signal transduction through IL1R	8133	275	WP:000000	WP,WP,WP	IL1B,NFKB1,IL6
298	query_1	TRUE	0.016913043991606	436	23	7	0.304347826086957	0.0160550458715596	WP:WP5087	WP	Malignant pleural mesothelioma	8133	735	WP:000000	WP,WP,WP,WP,WP,WP,WP	SELE,IL1B,NFKB1,IL6,ACTA2,CCL2,CSF3
299	query_1	TRUE	0.0191912130657259	7	23	2	0.0869565217391304	0.285714285714286	WP:WP4876	WP	Activation of NLRP3 inflammasome by SARS-CoV-2	8133	529	WP:000000	WP,WP	IL1B,NFKB1
300	query_1	TRUE	0.0191912130657259	7	23	2	0.0869565217391304	0.285714285714286	WP:WP3890	WP	Nanomaterial-induced inflammasome activation	8133	524	WP:000000	WP,WP	IL1B,NFKB1
301	query_1	TRUE	0.0215093444544204	103	23	4	0.173913043478261	0.0388349514563107	WP:WP75	WP	Toll-like receptor signaling pathway	8133	430	WP:000000	WP,WP,WP,WP	IL1B,CXCL8,NFKB1,IL6
302	query_1	TRUE	0.0254318608311778	42	23	3	0.130434782608696	0.0714285714285714	WP:WP2036	WP	TNF-related weak inducer of apoptosis (TWEAK) signaling pathway	8133	647	WP:000000	WP,WP,WP	NFKB1,IL6,CCL2
303	query_1	TRUE	0.0327861048012545	9	23	2	0.0869565217391304	0.222222222222222	WP:WP4480	WP	Altered glycosylation of MUC1 in tumor microenvironment	8133	143	WP:000000	WP,WP	NFKB1,IL6
304	query_1	TRUE	0.0355915984499975	47	23	3	0.130434782608696	0.0638297872340425	WP:WP2203	WP	Thymic stromal lymphopoietin (TSLP) signaling pathway	8133	561	WP:000000	WP,WP,WP	CXCL8,NFKB1,IL6
305	query_1	TRUE	0.040912128075388	10	23	2	0.0869565217391304	0.2	WP:WP5104	WP	Acquired partial lipodystrophy / Barraquer-Simons syndrome	8133	142	WP:000000	WP,WP	CFD,C3
306	query_1	TRUE	0.0480637533611649	52	23	3	0.130434782608696	0.0576923076923077	WP:WP4747	WP	Netrin-UNC5B signaling pathway	8133	776	WP:000000	WP,WP,WP	SELE,CCL2,ICAM1
