# Supplementary material for: Spatial Transcriptomic Profiling of Human Saphenous Vein Exposed to Ex Vivo Arterial Haemodynamics—Implications for Coronary Artery Bypass Graft Patency and Vein Graft Disease
Source: Int J Mol Sci. 2024 Sep 26;25(19):10368. doi: 10.3390/ijms251910368 (PMC11476946; doi:10.3390/ijms251910368)
Supplement: Supplementary file 1 [file ijms-25-10368-s001.zip › Supplementary Table S6 - Unassigned Subset DEGs.xlsx]

## Sheet: Supplementary Table 2 - Unassig
gene	cluster_id	baseMean	logFC	lfcSE	stat	p_val	p_adj.loc	p_adj.glb
LINC01409	Unassigned	2.08	-3.61	1.56	-2.31	0.021	NA	0.922
FAM87B	Unassigned	0.068	1.5	3.84	0.389	0.697	NA	0.999
LINC01128	Unassigned	3.3	-0.615	1.06	-0.581	0.561	NA	0.999
LINC00115	Unassigned	0.142	0.997	3.86	0.258	0.796	NA	0.999
FAM41C	Unassigned	1.31	0.804	2.07	0.388	0.698	NA	0.999
LINC02593	Unassigned	0.755	-0.608	2.16	-0.281	0.778	NA	0.999
SAMD11	Unassigned	1.37	-3.16	1.76	-1.8	0.0719	NA	0.999
NOC2L	Unassigned	8.64	0.202	0.69	0.292	0.77	0.95	0.999
KLHL17	Unassigned	0.976	-2.84	2.4	-1.19	0.235	NA	0.999
PLEKHN1	Unassigned	0.404	1.9	3.83	0.496	0.62	NA	0.999
PERM1	Unassigned	0.0687	-0.382	3.86	-0.099	0.921	NA	0.999
AL645608.7	Unassigned	1.88	0.271	1.38	0.196	0.844	NA	0.999
HES4	Unassigned	31	0.0733	0.591	0.124	0.901	0.977	0.999
ISG15	Unassigned	11.4	2.01	0.74	2.71	0.00663	0.116	0.486
AGRN	Unassigned	0.565	0.964	2.94	0.328	0.743	NA	0.999
C1orf159	Unassigned	1.73	0.645	1.48	0.436	0.663	NA	0.999
TNFRSF18	Unassigned	0.361	2.47	3.83	0.645	0.519	NA	0.999
TNFRSF4	Unassigned	2.91	2.51	1.52	1.65	0.0993	NA	0.999
SDF4	Unassigned	26.1	0.882	0.468	1.89	0.0594	0.406	0.999
B3GALT6	Unassigned	2.63	1.1	1.33	0.827	0.408	NA	0.999
UBE2J2	Unassigned	6.81	1.02	0.834	1.22	0.223	NA	0.999
SCNN1D	Unassigned	1.21	-1.53	2.13	-0.721	0.471	NA	0.999
ACAP3	Unassigned	6.39	-0.778	0.895	-0.87	0.384	NA	0.999
PUSL1	Unassigned	1.13	1.03	1.79	0.573	0.567	NA	0.999
INTS11	Unassigned	9.78	-1.02	0.679	-1.5	0.134	0.562	0.999
CPTP	Unassigned	2.11	-0.6	1.54	-0.39	0.697	NA	0.999
DVL1	Unassigned	6.26	-0.691	0.771	-0.897	0.37	NA	0.999
MXRA8	Unassigned	32.4	-0.0135	0.483	-0.028	0.978	0.994	0.999
AURKAIP1	Unassigned	9.71	0.132	0.72	0.184	0.854	0.965	0.999
CCNL2	Unassigned	18.9	-0.322	0.534	-0.602	0.547	0.878	0.999
MRPL20-AS1	Unassigned	0.196	-0.0323	3.78	-0.00854	0.993	NA	0.999
MRPL20	Unassigned	15.2	-0.989	0.648	-1.53	0.127	0.552	0.999
AL391244.2	Unassigned	0.034	1.13	3.85	0.294	0.769	NA	0.999
ANKRD65	Unassigned	0.354	0.637	3.84	0.166	0.868	NA	0.999
VWA1	Unassigned	7.42	-1.33	0.849	-1.57	0.118	NA	0.999
ATAD3C	Unassigned	4.98	-1.11	0.939	-1.18	0.238	NA	0.999
ATAD3B	Unassigned	5.44	-0.167	0.862	-0.194	0.846	NA	0.999
ATAD3A	Unassigned	2.31	1.15	1.36	0.846	0.398	NA	0.999
TMEM240	Unassigned	2.06	0.285	1.39	0.206	0.837	NA	0.999
SSU72	Unassigned	12.5	-0.433	0.662	-0.654	0.513	0.868	0.999
AL645728.1	Unassigned	1.12	0.359	1.96	0.183	0.855	NA	0.999
AL691432.2	Unassigned	1.4	1.06	1.81	0.586	0.558	NA	0.999
MIB2	Unassigned	5.67	0.367	0.935	0.392	0.695	NA	0.999
MMP23B	Unassigned	9.08	0.773	0.773	1	0.317	0.743	0.999
CDK11B	Unassigned	4.14	1.08	1.05	1.02	0.306	NA	0.999
FO704657.1	Unassigned	0.102	1.74	3.83	0.454	0.65	NA	0.999
SLC35E2B	Unassigned	4.39	-0.813	0.976	-0.834	0.404	NA	0.999
CDK11A	Unassigned	4.42	-0.732	1.01	-0.725	0.468	NA	0.999
SLC35E2A	Unassigned	1.81	-2.24	1.66	-1.35	0.178	NA	0.999
NADK	Unassigned	5.15	0.695	0.933	0.745	0.456	NA	0.999
GNB1	Unassigned	32.4	0.34	0.418	0.814	0.415	0.812	0.999
CALML6	Unassigned	0.0594	-0.382	3.86	-0.099	0.921	NA	0.999
TMEM52	Unassigned	0.142	0.997	3.86	0.258	0.796	NA	0.999
CFAP74	Unassigned	0.344	-2.11	3.78	-0.558	0.577	NA	0.999
GABRD	Unassigned	0.12	0.395	3.87	0.102	0.919	NA	0.999
PRKCZ	Unassigned	0.222	-0.69	3.78	-0.183	0.855	NA	0.999
AL590822.2	Unassigned	0.688	-0.0594	2.33	-0.0255	0.98	NA	0.999
PRKCZ-AS1	Unassigned	0.316	-1.65	3.77	-0.439	0.661	NA	0.999
FAAP20	Unassigned	8.46	-0.854	0.708	-1.21	0.228	0.671	0.999
SKI	Unassigned	29.6	0.0922	0.481	0.192	0.848	0.965	0.999
AL590822.3	Unassigned	0.378	-1.23	3.76	-0.327	0.744	NA	0.999
MORN1	Unassigned	0.35	-1.17	3.39	-0.345	0.73	NA	0.999
AL513477.2	Unassigned	0.102	1.74	3.83	0.454	0.65	NA	0.999
RER1	Unassigned	10.4	-0.69	0.706	-0.978	0.328	0.752	0.999
PEX10	Unassigned	1.54	-0.764	1.43	-0.534	0.593	NA	0.999
PANK4	Unassigned	2	-0.648	1.38	-0.47	0.638	NA	0.999
HES5	Unassigned	0.17	2.08	3.83	0.543	0.587	NA	0.999
AL139246.5	Unassigned	0.128	-0.933	3.81	-0.245	0.807	NA	0.999
TNFRSF14	Unassigned	12.3	-0.029	0.653	-0.0444	0.965	0.991	0.999
AL139246.3	Unassigned	0.0594	-0.382	3.86	-0.099	0.921	NA	0.999
PRXL2B	Unassigned	3.96	-0.224	1.07	-0.21	0.834	NA	0.999
TTC34	Unassigned	0.12	0.395	3.87	0.102	0.919	NA	0.999
PRDM16-DT	Unassigned	1.13	-1.36	2.01	-0.678	0.498	NA	0.999
PRDM16	Unassigned	3.13	-0.75	1.11	-0.678	0.498	NA	0.999
AL590438.1	Unassigned	0.102	1.74	3.83	0.454	0.65	NA	0.999
AL354743.1	Unassigned	0.0935	0.285	3.84	0.0744	0.941	NA	0.999
MEGF6	Unassigned	9.76	0.814	0.788	1.03	0.301	0.729	0.999
TPRG1L	Unassigned	5.84	-0.405	0.83	-0.488	0.626	NA	0.999
WRAP73	Unassigned	0.924	-1.96	2.17	-0.904	0.366	NA	0.999
CCDC27	Unassigned	0.12	0.395	3.87	0.102	0.919	NA	0.999
SMIM1	Unassigned	0.448	0.888	3.26	0.273	0.785	NA	0.999
LRRC47	Unassigned	5.59	-0.426	0.834	-0.511	0.609	NA	0.999
AL365330.1	Unassigned	0.119	-0.881	3.82	-0.231	0.818	NA	0.999
CEP104	Unassigned	5.37	-1.05	0.9	-1.16	0.246	NA	0.999
DFFB	Unassigned	0.554	-1.04	2.59	-0.402	0.688	NA	0.999
C1orf174	Unassigned	1.96	-1.05	1.53	-0.688	0.491	NA	0.999
LINC01134	Unassigned	0.12	0.395	3.87	0.102	0.919	NA	0.999
AJAP1	Unassigned	0.171	0.758	3.81	0.199	0.842	NA	0.999
Z98886.1	Unassigned	0.12	0.395	3.87	0.102	0.919	NA	0.999
NPHP4	Unassigned	1.38	0.229	2.1	0.109	0.913	NA	0.999
KCNAB2	Unassigned	1.14	-0.0927	1.92	-0.0484	0.961	NA	0.999
CHD5	Unassigned	1.01	-0.576	1.99	-0.289	0.772	NA	0.999
RPL22	Unassigned	139	-0.114	0.332	-0.342	0.732	0.933	0.999
AL031847.1	Unassigned	0.142	0.997	3.86	0.258	0.796	NA	0.999
RNF207	Unassigned	0.12	0.395	3.87	0.102	0.919	NA	0.999
ICMT	Unassigned	8.45	-0.198	0.752	-0.264	0.792	0.954	0.999
GPR153	Unassigned	1.07	2.52	2.27	1.11	0.267	NA	0.999
ACOT7	Unassigned	1.89	0.445	1.45	0.306	0.76	NA	0.999
AL031848.2	Unassigned	0.0687	-0.382	3.86	-0.099	0.921	NA	0.999
HES2	Unassigned	0.12	0.395	3.87	0.102	0.919	NA	0.999
ESPN	Unassigned	0.034	1.13	3.85	0.294	0.769	NA	0.999
TNFRSF25	Unassigned	3.04	0.383	1.15	0.334	0.738	NA	0.999
PLEKHG5	Unassigned	2.36	1.54	1.34	1.15	0.252	NA	0.999
NOL9	Unassigned	5.53	0.999	0.884	1.13	0.258	NA	0.999
TAS1R1	Unassigned	0.12	0.395	3.87	0.102	0.919	NA	0.999
ZBTB48	Unassigned	0.914	-1.06	2.21	-0.481	0.631	NA	0.999
KLHL21	Unassigned	42.8	2.3	0.641	3.59	0.000334	0.0137	0.0633
PHF13	Unassigned	4.11	-2.39	1.05	-2.28	0.0227	NA	0.956
THAP3	Unassigned	2.28	1.68	1.39	1.21	0.226	NA	0.999
DNAJC11	Unassigned	2.58	-0.475	1.27	-0.373	0.709	NA	0.999
LINC01672	Unassigned	0.0594	-0.382	3.86	-0.099	0.921	NA	0.999
AL591163.1	Unassigned	0.63	2.67	3.31	0.806	0.42	NA	0.999
CAMTA1-DT	Unassigned	0.137	-0.983	3.81	-0.258	0.796	NA	0.999
CAMTA1	Unassigned	16.8	-0.267	0.533	-0.5	0.617	0.898	0.999
CAMTA1-IT1	Unassigned	0.0594	-0.382	3.86	-0.099	0.921	NA	0.999
VAMP3	Unassigned	9.01	-0.625	0.7	-0.893	0.372	0.782	0.999
PER3	Unassigned	9.49	-0.635	0.69	-0.919	0.358	0.776	0.999
TNFRSF9	Unassigned	1.04	2.78	2.19	1.27	0.206	NA	0.999
PARK7	Unassigned	25.9	-0.341	0.448	-0.76	0.447	0.833	0.999
AL034417.3	Unassigned	3.06	-0.144	1.21	-0.119	0.905	NA	0.999
ERRFI1	Unassigned	36.5	1.22	0.566	2.16	0.0306	0.293	0.999
AL034417.2	Unassigned	0.068	1.5	3.84	0.389	0.697	NA	0.999
SLC45A1	Unassigned	0.566	0.889	2.62	0.339	0.735	NA	0.999
RERE	Unassigned	14.6	-1.09	0.571	-1.91	0.0555	0.393	0.999
RERE-AS1	Unassigned	0.0935	0.285	3.84	0.0744	0.941	NA	0.999
ENO1	Unassigned	69.1	0.674	0.422	1.6	0.11	0.526	0.999
ENO1-AS1	Unassigned	0.12	0.395	3.87	0.102	0.919	NA	0.999
SLC2A5	Unassigned	0.308	1.49	3.84	0.389	0.697	NA	0.999
GPR157	Unassigned	1.49	1.63	1.53	1.06	0.287	NA	0.999
MIR34AHG	Unassigned	1.1	0.13	1.93	0.0672	0.946	NA	0.999
H6PD	Unassigned	11.5	0.0229	0.675	0.034	0.973	0.993	0.999
SPSB1	Unassigned	30.7	2.35	0.589	3.98	6.78e-05	0.00398	0.0194
BX323043.1	Unassigned	0.0687	-0.382	3.86	-0.099	0.921	NA	0.999
LINC02606	Unassigned	0.128	-0.933	3.81	-0.245	0.807	NA	0.999
SLC25A33	Unassigned	6.11	1.15	0.923	1.24	0.213	NA	0.999
TMEM201	Unassigned	1.92	0.454	1.29	0.351	0.725	NA	0.999
PIK3CD	Unassigned	1.72	-0.37	1.48	-0.25	0.803	NA	0.999
PIK3CD-AS2	Unassigned	0.127	0.637	3.83	0.166	0.868	NA	0.999
CLSTN1	Unassigned	12.7	-0.132	0.582	-0.226	0.821	0.959	0.999
CTNNBIP1	Unassigned	4.68	-1.01	1.06	-0.957	0.339	NA	0.999
LZIC	Unassigned	4.86	-0.265	0.902	-0.294	0.769	NA	0.999
AL357140.2	Unassigned	0.259	1.71	3.83	0.447	0.655	NA	0.999
NMNAT1	Unassigned	1.17	-1.48	1.78	-0.831	0.406	NA	0.999
RBP7	Unassigned	2.85	-0.862	1.59	-0.542	0.588	NA	0.999
UBE4B	Unassigned	2.5	-0.817	1.31	-0.625	0.532	NA	0.999
KIF1B	Unassigned	16.3	0.395	0.547	0.722	0.471	0.848	0.999
AL139424.3	Unassigned	0.472	-1.99	3.56	-0.559	0.576	NA	0.999
AL139424.2	Unassigned	0.509	0.132	2.74	0.0484	0.961	NA	0.999
PGD	Unassigned	2.77	0.336	1.2	0.281	0.779	NA	0.999
CENPS	Unassigned	0.206	-0.732	3.87	-0.189	0.85	NA	0.999
CORT	Unassigned	0.499	-0.303	3.11	-0.0977	0.922	NA	0.999
DFFA	Unassigned	3.02	-1.08	1.06	-1.02	0.309	NA	0.999
PEX14	Unassigned	1.55	-0.95	1.63	-0.583	0.56	NA	0.999
CASZ1	Unassigned	2.13	-0.215	1.4	-0.153	0.878	NA	0.999
AL139423.1	Unassigned	0.409	-1.33	3.19	-0.418	0.676	NA	0.999
TARDBP	Unassigned	9.72	0.0674	0.68	0.0991	0.921	0.984	0.999
MASP2	Unassigned	0.176	1.63	3.84	0.426	0.67	NA	0.999
AL109811.2	Unassigned	2.89	-1.24	1.21	-1.03	0.305	NA	0.999
SRM	Unassigned	14.1	0.481	0.604	0.796	0.426	0.818	0.999
EXOSC10	Unassigned	4.46	-0.0452	0.992	-0.0455	0.964	NA	0.999
MTOR	Unassigned	3.27	-0.451	1.17	-0.387	0.699	NA	0.999
ANGPTL7	Unassigned	0.245	0.799	3.83	0.208	0.835	NA	0.999
UBIAD1	Unassigned	2.59	0.634	1.31	0.484	0.628	NA	0.999
FBXO44	Unassigned	1.94	-2.2	1.48	-1.48	0.139	NA	0.999
FBXO6	Unassigned	0.281	-0.938	3.71	-0.253	0.801	NA	0.999
MAD2L2	Unassigned	2.35	0.4	1.52	0.263	0.793	NA	0.999
DRAXIN	Unassigned	0.679	1.19	2.53	0.47	0.638	NA	0.999
AGTRAP	Unassigned	2.24	0.549	1.32	0.416	0.678	NA	0.999
C1orf167	Unassigned	1.02	-0.863	2.18	-0.396	0.692	NA	0.999
MTHFR	Unassigned	5.67	-0.301	0.856	-0.352	0.725	NA	0.999
CLCN6	Unassigned	2.1	-0.158	1.49	-0.106	0.916	NA	0.999
NPPA	Unassigned	0.0687	-0.382	3.86	-0.099	0.921	NA	0.999
NPPB	Unassigned	0.0687	-0.382	3.86	-0.099	0.921	NA	0.999
AL021155.5	Unassigned	6.58	-0.123	0.967	-0.128	0.898	NA	0.999
KIAA2013	Unassigned	8.34	-0.705	0.748	-0.942	0.346	0.767	0.999
PLOD1	Unassigned	3.6	-0.497	1.04	-0.478	0.632	NA	0.999
AL096840.2	Unassigned	0.259	1.71	3.83	0.447	0.655	NA	0.999
MFN2	Unassigned	9.01	-0.0997	0.707	-0.141	0.888	0.974	0.999
MIIP	Unassigned	1.57	-0.345	1.79	-0.193	0.847	NA	0.999
TNFRSF8	Unassigned	1.52	3.03	1.98	1.53	0.126	NA	0.999
TNFRSF1B	Unassigned	10.3	0.838	0.732	1.15	0.252	0.692	0.999
VPS13D	Unassigned	9.32	-0.445	0.696	-0.64	0.522	0.869	0.999
DHRS3	Unassigned	15	-0.711	0.712	-1	0.318	0.743	0.999
C1orf158	Unassigned	0.0594	-0.382	3.86	-0.099	0.921	NA	0.999
PDPN	Unassigned	1.27	2.99	1.94	1.54	0.123	NA	0.999
PRDM2	Unassigned	12.4	0.353	0.618	0.57	0.568	0.886	0.999
KAZN	Unassigned	2.98	2.43	1.32	1.84	0.0659	NA	0.999
TMEM51-AS1	Unassigned	0.259	1.71	3.83	0.447	0.655	NA	0.999
TMEM51	Unassigned	2.09	2.85	1.54	1.85	0.0646	NA	0.999
EFHD2	Unassigned	11.6	1.95	0.697	2.8	0.00512	0.0997	0.435
CTRC	Unassigned	0.926	0.417	2.18	0.192	0.848	NA	0.999
CASP9	Unassigned	1.96	0.0766	1.62	0.0474	0.962	NA	0.999
DNAJC16	Unassigned	0.925	-0.267	1.93	-0.138	0.89	NA	0.999
AGMAT	Unassigned	0.102	1.74	3.83	0.454	0.65	NA	0.999
DDI2	Unassigned	3.65	0.214	1.08	0.199	0.843	NA	0.999
PLEKHM2	Unassigned	15.5	1.58	0.589	2.68	0.00728	0.122	0.517
SLC25A34	Unassigned	1.08	-0.0781	1.74	-0.045	0.964	NA	0.999
SLC25A34-AS1	Unassigned	0.37	1.22	3.85	0.318	0.75	NA	0.999
FBLIM1	Unassigned	36.8	-0.731	0.446	-1.64	0.101	0.507	0.999
UQCRHL	Unassigned	0.593	0.165	2.5	0.0659	0.947	NA	0.999
AL450998.2	Unassigned	0.202	0.275	3.85	0.0716	0.943	NA	0.999
SPEN	Unassigned	14.4	0.334	0.63	0.531	0.596	0.895	0.999
ZBTB17	Unassigned	3.06	-0.379	1.13	-0.337	0.736	NA	0.999
HSPB7	Unassigned	20	-0.0741	0.577	-0.128	0.898	0.976	0.999
CLCNKB	Unassigned	0.266	-1.46	3.83	-0.382	0.702	NA	0.999
FAM131C	Unassigned	0.395	-1.55	3.37	-0.461	0.645	NA	0.999
EPHA2	Unassigned	3.95	0.547	0.993	0.551	0.582	NA	0.999
ARHGEF19	Unassigned	1.13	-1.88	1.9	-0.987	0.324	NA	0.999
AL109627.1	Unassigned	0.598	0.183	2.51	0.073	0.942	NA	0.999
CPLANE2	Unassigned	0.0687	-0.382	3.86	-0.099	0.921	NA	0.999
FBXO42	Unassigned	4.26	-0.972	1	-0.97	0.332	NA	0.999
SZRD1	Unassigned	19.1	0.671	0.538	1.25	0.212	0.66	0.999
NECAP2	Unassigned	3.5	0.63	1.2	0.524	0.6	NA	0.999
LINC01772	Unassigned	0.397	0.427	3.77	0.113	0.91	NA	0.999
AL137802.2	Unassigned	0.142	0.997	3.86	0.258	0.796	NA	0.999
LINC01783	Unassigned	3.17	-2.63	1.48	-1.78	0.0752	NA	0.999
NBPF1	Unassigned	6.57	-1.82	0.906	-2.01	0.0446	NA	0.999
CROCC	Unassigned	1.97	-1.01	1.44	-0.699	0.484	NA	0.999
BX284668.2	Unassigned	0.0687	-0.382	3.86	-0.099	0.921	NA	0.999
BX284668.5	Unassigned	0.728	-0.163	2.46	-0.0664	0.947	NA	0.999
MFAP2	Unassigned	2.32	0.424	1.22	0.349	0.727	NA	0.999
ATP13A2	Unassigned	1.46	-0.276	1.78	-0.155	0.877	NA	0.999
SDHB	Unassigned	6.72	-1.3	0.85	-1.53	0.126	NA	0.999
PADI2	Unassigned	0.178	-1.2	3.79	-0.317	0.751	NA	0.999
RCC2	Unassigned	1.62	2.05	1.58	1.29	0.196	NA	0.999
ARHGEF10L	Unassigned	12.6	-0.917	0.639	-1.43	0.152	0.589	0.999
LINC02810	Unassigned	0.0687	-0.382	3.86	-0.099	0.921	NA	0.999
IGSF21	Unassigned	0.674	1.8	2.51	0.719	0.472	NA	0.999
KLHDC7A	Unassigned	0.034	1.13	3.85	0.294	0.769	NA	0.999
ALDH4A1	Unassigned	1.81	2.29	1.52	1.51	0.132	NA	0.999
IFFO2	Unassigned	7.36	1.41	0.842	1.67	0.0941	NA	0.999
AL137127.1	Unassigned	1.17	0.715	1.79	0.4	0.689	NA	0.999
UBR4	Unassigned	3.09	1.8	1.2	1.51	0.132	NA	0.999
EMC1-AS1	Unassigned	0.348	0.181	3.76	0.0481	0.962	NA	0.999
EMC1	Unassigned	2.76	-0.103	1.19	-0.0871	0.931	NA	0.999
MRTO4	Unassigned	5.27	0.543	0.831	0.654	0.513	NA	0.999
AKR7A3	Unassigned	0.344	0.637	3.84	0.166	0.868	NA	0.999
AKR7A2	Unassigned	2.95	-1.49	1.17	-1.27	0.205	NA	0.999
SLC66A1	Unassigned	1.36	-1.08	1.66	-0.655	0.512	NA	0.999
CAPZB	Unassigned	44.9	-0.383	0.417	-0.919	0.358	0.776	0.999
MICOS10	Unassigned	18.8	-0.369	0.66	-0.559	0.576	0.887	0.999
NBL1	Unassigned	52.8	-0.244	0.411	-0.594	0.552	0.88	0.999
TMCO4	Unassigned	1.4	-1.15	1.58	-0.731	0.465	NA	0.999
OTUD3	Unassigned	1.62	0.708	1.48	0.477	0.633	NA	0.999
PLA2G2A	Unassigned	14.8	4.8	1.09	4.4	1.06e-05	0.00112	0.00546
PLA2G5	Unassigned	2.48	-1.35	1.3	-1.04	0.299	NA	0.999
PLA2G2D	Unassigned	0.034	1.13	3.85	0.294	0.769	NA	0.999
UBXN10-AS1	Unassigned	0.068	1.5	3.84	0.389	0.697	NA	0.999
UBXN10	Unassigned	0.0687	-0.382	3.86	-0.099	0.921	NA	0.999
CAMK2N1	Unassigned	6.06	-0.0911	0.915	-0.0996	0.921	NA	0.999
MUL1	Unassigned	4.31	1.37	1.05	1.31	0.191	NA	0.999
FAM43B	Unassigned	1.16	2.86	2.12	1.35	0.178	NA	0.999
CDA	Unassigned	1.5	0.5	1.63	0.307	0.759	NA	0.999
PINK1	Unassigned	13.3	-1.24	0.607	-2.05	0.0403	0.343	0.999
PINK1-AS	Unassigned	0.447	-0.445	3.7	-0.12	0.904	NA	0.999
DDOST	Unassigned	3.31	0.23	1.18	0.194	0.846	NA	0.999
KIF17	Unassigned	1.05	0.0255	2.11	0.0121	0.99	NA	0.999
SH2D5	Unassigned	0.4	1.64	3.79	0.432	0.665	NA	0.999
HP1BP3	Unassigned	24.8	-0.228	0.469	-0.486	0.627	0.9	0.999
EIF4G3	Unassigned	8.04	0.178	0.798	0.223	0.824	0.959	0.999
ECE1	Unassigned	18.1	-0.301	0.546	-0.552	0.581	0.888	0.999
NBPF3	Unassigned	1.46	-0.917	1.66	-0.552	0.581	NA	0.999
ALPL	Unassigned	0.259	1.71	3.83	0.447	0.655	NA	0.999
RAP1GAP	Unassigned	0.068	1.5	3.84	0.389	0.697	NA	0.999
USP48	Unassigned	6.3	-1.33	0.893	-1.49	0.137	NA	0.999
LDLRAD2	Unassigned	0.55	0.345	3.06	0.113	0.91	NA	0.999
HSPG2	Unassigned	94.5	-0.989	0.38	-2.61	0.00917	0.148	0.618
LINC00339	Unassigned	1.7	-1.77	1.5	-1.18	0.238	NA	0.999
CDC42	Unassigned	36.1	-0.417	0.463	-0.9	0.368	0.78	0.999
CDC42-AS1	Unassigned	0.068	1.5	3.84	0.389	0.697	NA	0.999
ZBTB40	Unassigned	3.84	-1.05	1.16	-0.908	0.364	NA	0.999
C1QA	Unassigned	23.6	0.313	0.736	0.426	0.67	0.917	0.999
C1QC	Unassigned	8.07	0.408	0.95	0.429	0.668	0.916	0.999
C1QB	Unassigned	15.3	0.414	0.829	0.5	0.617	0.898	0.999
EPHB2	Unassigned	0.473	1.23	2.82	0.437	0.662	NA	0.999
TEX46	Unassigned	0.068	1.5	3.84	0.389	0.697	NA	0.999
KDM1A	Unassigned	2.5	-1.08	1.4	-0.771	0.441	NA	0.999
LUZP1	Unassigned	8.28	0.297	0.788	0.377	0.706	0.93	0.999
LINC01355	Unassigned	0.636	-0.219	2.51	-0.0872	0.931	NA	0.999
AL109936.6	Unassigned	0.206	-0.732	3.87	-0.189	0.85	NA	0.999
HNRNPR	Unassigned	12.8	0.576	0.576	1	0.317	0.743	0.999
ZNF436	Unassigned	1.1	0.916	1.89	0.485	0.628	NA	0.999
ZNF436-AS1	Unassigned	0.658	-1.42	2.41	-0.587	0.557	NA	0.999
TCEA3	Unassigned	7.09	-0.187	0.786	-0.238	0.812	NA	0.999
ASAP3	Unassigned	2.19	-1.02	1.52	-0.672	0.501	NA	0.999
E2F2	Unassigned	0.0687	-0.382	3.86	-0.099	0.921	NA	0.999
ID3	Unassigned	40	1.71	0.467	3.66	0.000249	0.0108	0.0504
RPL11	Unassigned	215	0.0148	0.299	0.0494	0.961	0.991	0.999
ELOA-AS1	Unassigned	0.137	0.535	3.82	0.14	0.889	NA	0.999
ELOA	Unassigned	5.95	0.77	0.847	0.909	0.363	NA	0.999
PITHD1	Unassigned	11.6	-0.0898	0.651	-0.138	0.89	0.974	0.999
LYPLA2	Unassigned	2.59	1.2	1.23	0.976	0.329	NA	0.999
GALE	Unassigned	0.999	-0.437	2.29	-0.191	0.849	NA	0.999
HMGCL	Unassigned	1.82	-2	1.45	-1.38	0.167	NA	0.999
FUCA1	Unassigned	2.55	-0.773	1.43	-0.542	0.588	NA	0.999
CNR2	Unassigned	0.162	0.866	3.82	0.226	0.821	NA	0.999
PNRC2	Unassigned	29.5	0.695	0.575	1.21	0.226	0.669	0.999
SRSF10	Unassigned	14.8	-0.16	0.554	-0.289	0.773	0.95	0.999
IFNLR1	Unassigned	0.034	1.13	3.85	0.294	0.769	NA	0.999
STPG1	Unassigned	0.331	0.269	3.62	0.0744	0.941	NA	0.999
NIPAL3	Unassigned	0.614	-0.217	2.86	-0.0759	0.94	NA	0.999
RCAN3	Unassigned	0.625	-0.545	2.52	-0.216	0.829	NA	0.999
NCMAP	Unassigned	0.206	-0.732	3.87	-0.189	0.85	NA	0.999
SRRM1	Unassigned	21.1	-0.174	0.492	-0.353	0.724	0.933	0.999
CLIC4	Unassigned	70.5	-0.23	0.423	-0.545	0.586	0.888	0.999
RUNX3	Unassigned	2.96	1.21	1.29	0.932	0.351	NA	0.999
SYF2	Unassigned	20.9	-0.51	0.507	-1.01	0.314	0.743	0.999
AL031432.4	Unassigned	0.381	-0.249	3.46	-0.072	0.943	NA	0.999
RSRP1	Unassigned	17.4	0.272	0.594	0.457	0.647	0.907	0.999
TMEM50A	Unassigned	14.4	-0.821	0.644	-1.27	0.202	0.65	0.999
MACO1	Unassigned	4.91	-0.253	0.881	-0.288	0.774	NA	0.999
LDLRAP1	Unassigned	1.04	-1.49	2.07	-0.719	0.472	NA	0.999
AL606491.1	Unassigned	0.202	0.275	3.85	0.0716	0.943	NA	0.999
MAN1C1	Unassigned	5.15	0.345	0.925	0.373	0.709	NA	0.999
SELENON	Unassigned	8.02	-0.221	0.748	-0.295	0.768	0.95	0.999
MTFR1L	Unassigned	8.04	-0.675	0.724	-0.932	0.351	0.77	0.999
PAQR7	Unassigned	2.2	-0.465	1.28	-0.364	0.716	NA	0.999
STMN1	Unassigned	4.49	-0.401	0.957	-0.419	0.675	NA	0.999
PAFAH2	Unassigned	0.436	-0.028	2.82	-0.00992	0.992	NA	0.999
SLC30A2	Unassigned	0.326	-0.732	3.87	-0.189	0.85	NA	0.999
TRIM63	Unassigned	0.707	1.79	2.85	0.628	0.53	NA	0.999
PDIK1L	Unassigned	0.625	-0.433	2.49	-0.174	0.862	NA	0.999
FAM110D	Unassigned	0.332	-0.652	3.58	-0.182	0.855	NA	0.999
ZNF593	Unassigned	4.27	3.04	1.2	2.53	0.0116	NA	0.711
CNKSR1	Unassigned	0.348	0.181	3.76	0.0481	0.962	NA	0.999
CEP85	Unassigned	0.296	1.63	3.72	0.439	0.661	NA	0.999
SH3BGRL3	Unassigned	46.4	1.07	0.432	2.48	0.0133	0.185	0.753
UBXN11	Unassigned	2.79	-0.932	1.24	-0.75	0.453	NA	0.999
CD52	Unassigned	1.23	0.314	2.76	0.114	0.909	NA	0.999
DHDDS	Unassigned	3.18	-0.185	1.19	-0.156	0.876	NA	0.999
HMGN2	Unassigned	29.6	-0.473	0.52	-0.909	0.363	0.778	0.999
RPS6KA1	Unassigned	0.413	-1.22	3.83	-0.318	0.751	NA	0.999
ARID1A	Unassigned	7.49	-0.391	0.745	-0.525	0.6	NA	0.999
PIGV	Unassigned	0.475	1.1	2.73	0.403	0.687	NA	0.999
ZDHHC18	Unassigned	2.46	-0.373	1.21	-0.308	0.758	NA	0.999
SFN	Unassigned	1.14	1.54	2.23	0.692	0.489	NA	0.999
GPN2	Unassigned	4.4	0.682	1.1	0.62	0.536	NA	0.999
GPATCH3	Unassigned	1.52	-1.65	1.65	-0.999	0.318	NA	0.999
NUDC	Unassigned	20.8	-0.544	0.613	-0.887	0.375	0.786	0.999
TRNP1	Unassigned	2.5	0.172	1.23	0.139	0.889	NA	0.999
TENT5B	Unassigned	4.23	0.815	1.02	0.802	0.423	NA	0.999
SLC9A1	Unassigned	3.33	1.76	1.13	1.55	0.121	NA	0.999
WDTC1	Unassigned	3.17	-0.0627	1.12	-0.056	0.955	NA	0.999
TMEM222	Unassigned	5.55	0.834	0.862	0.968	0.333	NA	0.999
MAP3K6	Unassigned	6.41	-0.409	0.876	-0.467	0.64	NA	0.999
FCN3	Unassigned	0.0594	-0.382	3.86	-0.099	0.921	NA	0.999
GPR3	Unassigned	0.455	2.73	3.61	0.757	0.449	NA	0.999
WASF2	Unassigned	35.5	-0.848	0.514	-1.65	0.0989	0.505	0.999
AHDC1	Unassigned	7.18	-1.06	0.796	-1.33	0.183	NA	0.999
FGR	Unassigned	2.83	1.74	1.3	1.33	0.182	NA	0.999
IFI6	Unassigned	14.4	-0.253	0.708	-0.357	0.721	0.933	0.999
AL020997.5	Unassigned	0.0594	-0.382	3.86	-0.099	0.921	NA	0.999
FAM76A	Unassigned	4.99	-1.45	0.998	-1.46	0.145	NA	0.999
STX12	Unassigned	12.5	-0.0738	0.584	-0.126	0.9	0.976	0.999
AL020997.2	Unassigned	0.034	1.13	3.85	0.294	0.769	NA	0.999
PPP1R8	Unassigned	3.36	0.181	1.23	0.146	0.884	NA	0.999
THEMIS2	Unassigned	1.08	-0.164	2.42	-0.0679	0.946	NA	0.999
RPA2	Unassigned	3.41	0.0672	1.26	0.0535	0.957	NA	0.999
XKR8	Unassigned	0.487	-1.5	3.09	-0.487	0.626	NA	0.999
EYA3	Unassigned	2.25	-1.27	1.4	-0.907	0.364	NA	0.999
PTAFR	Unassigned	1.11	-0.601	1.94	-0.31	0.756	NA	0.999
DNAJC8	Unassigned	13.4	-0.0334	0.638	-0.0523	0.958	0.991	0.999
ATP5IF1	Unassigned	19.5	-0.153	0.543	-0.282	0.778	0.95	0.999
SESN2	Unassigned	5.17	-0.149	0.999	-0.149	0.882	NA	0.999
MED18	Unassigned	1.02	0.13	2.02	0.0643	0.949	NA	0.999
PHACTR4	Unassigned	7.96	-1.33	0.827	-1.61	0.108	0.52	0.999
RCC1	Unassigned	2	1.91	1.58	1.21	0.227	NA	0.999
SNHG3	Unassigned	13.1	1.79	0.728	2.46	0.014	0.188	0.768
TRNAU1AP	Unassigned	3.4	-1.02	1.06	-0.958	0.338	NA	0.999
SNHG12	Unassigned	11.6	0.598	0.632	0.946	0.344	0.765	0.999
TAF12	Unassigned	2.31	-0.735	1.3	-0.566	0.571	NA	0.999
RAB42	Unassigned	0.162	0.866	3.82	0.226	0.821	NA	0.999
AL360012.1	Unassigned	3.39	0.329	1.3	0.253	0.801	NA	0.999
GMEB1	Unassigned	1.98	0.826	1.41	0.588	0.557	NA	0.999
YTHDF2	Unassigned	14.1	1.05	0.632	1.67	0.0953	0.5	0.999
OPRD1	Unassigned	0.171	-0.404	3.79	-0.107	0.915	NA	0.999
EPB41	Unassigned	3.3	-1.35	1.11	-1.21	0.225	NA	0.999
TMEM200B	Unassigned	3.1	-1.33	1.19	-1.11	0.266	NA	0.999
SRSF4	Unassigned	19.2	-0.748	0.528	-1.42	0.156	0.593	0.999
MECR	Unassigned	1.73	-1.8	1.45	-1.24	0.216	NA	0.999
PTPRU	Unassigned	0.751	-1.86	2.41	-0.772	0.44	NA	0.999
MATN1	Unassigned	0.034	1.13	3.85	0.294	0.769	NA	0.999
MATN1-AS1	Unassigned	0.317	-1.28	3.61	-0.355	0.723	NA	0.999
AL137857.1	Unassigned	0.0594	-0.382	3.86	-0.099	0.921	NA	0.999
LAPTM5	Unassigned	16.6	1.89	0.633	3	0.00274	0.0686	0.304
LINC01778	Unassigned	0.0687	-0.382	3.86	-0.099	0.921	NA	0.999
SDC3	Unassigned	5.91	-0.541	0.872	-0.62	0.535	NA	0.999
PUM1	Unassigned	15.8	-0.513	0.637	-0.805	0.421	0.813	0.999
SNRNP40	Unassigned	3.19	-0.201	1.04	-0.193	0.847	NA	0.999
ZCCHC17	Unassigned	4.28	-0.431	0.967	-0.446	0.655	NA	0.999
AL451070.1	Unassigned	0.034	1.13	3.85	0.294	0.769	NA	0.999
FABP3	Unassigned	13.7	0.669	0.685	0.976	0.329	0.753	0.999
SERINC2	Unassigned	0.693	0.285	2.71	0.105	0.916	NA	0.999
LINC01226	Unassigned	0.395	-1.55	3.37	-0.461	0.645	NA	0.999
TINAGL1	Unassigned	23	-0.869	0.531	-1.64	0.102	0.508	0.999
PEF1	Unassigned	6.46	0.604	0.797	0.758	0.449	NA	0.999
AC114488.3	Unassigned	0.034	1.13	3.85	0.294	0.769	NA	0.999
COL16A1	Unassigned	29.1	-0.468	0.466	-1	0.316	0.743	0.999
ADGRB2	Unassigned	0.171	0.758	3.81	0.199	0.842	NA	0.999
SPOCD1	Unassigned	2.3	2.29	1.56	1.47	0.142	NA	0.999
AL354919.1	Unassigned	0.034	1.13	3.85	0.294	0.769	NA	0.999
PTP4A2	Unassigned	30.1	0.53	0.463	1.14	0.252	0.692	0.999
KHDRBS1	Unassigned	25.5	-0.259	0.528	-0.492	0.623	0.898	0.999
TMEM39B	Unassigned	1.43	1.37	1.79	0.765	0.444	NA	0.999
KPNA6	Unassigned	10.5	0.683	0.689	0.99	0.322	0.746	0.999
AL049795.2	Unassigned	3.03	0.231	1.08	0.213	0.831	NA	0.999
TXLNA	Unassigned	11.7	0.677	0.628	1.08	0.281	0.713	0.999
CCDC28B	Unassigned	1.21	0.947	1.92	0.493	0.622	NA	0.999
AL049795.1	Unassigned	0.259	1.71	3.83	0.447	0.655	NA	0.999
IQCC	Unassigned	0.489	1.78	3.04	0.586	0.558	NA	0.999
TMEM234	Unassigned	0.347	1.42	3.48	0.409	0.682	NA	0.999
EIF3I	Unassigned	21.7	0.654	0.526	1.24	0.213	0.661	0.999
FAM167B	Unassigned	0.363	0.726	3.41	0.213	0.831	NA	0.999
LCK	Unassigned	0.137	-0.983	3.81	-0.258	0.796	NA	0.999
HDAC1	Unassigned	4.18	0.00352	0.988	0.00357	0.997	NA	0.999
MARCKSL1	Unassigned	4.74	0.208	0.991	0.21	0.834	NA	0.999
FAM229A	Unassigned	0.769	-1.51	2.25	-0.672	0.501	NA	0.999
BSDC1	Unassigned	4.7	-0.743	1.08	-0.689	0.491	NA	0.999
ZBTB8B	Unassigned	0.97	-0.597	2.18	-0.273	0.785	NA	0.999
ZBTB8A	Unassigned	7.03	-1.09	0.831	-1.31	0.189	NA	0.999
ZBTB8OS	Unassigned	6.85	-0.703	0.734	-0.958	0.338	NA	0.999
RBBP4	Unassigned	12.1	-0.18	0.623	-0.289	0.773	0.95	0.999
SYNC	Unassigned	6.33	1.58	0.908	1.74	0.0824	NA	0.999
AC114489.1	Unassigned	0.034	1.13	3.85	0.294	0.769	NA	0.999
KIAA1522	Unassigned	1.35	2.72	1.85	1.47	0.142	NA	0.999
YARS	Unassigned	5.8	0.684	0.983	0.696	0.486	NA	0.999
S100PBP	Unassigned	2.87	-1.64	1.17	-1.4	0.162	NA	0.999
FNDC5	Unassigned	0.378	-1.42	3.37	-0.422	0.673	NA	0.999
HPCA	Unassigned	0.12	0.395	3.87	0.102	0.919	NA	0.999
TMEM54	Unassigned	1.2	0.16	2.02	0.0792	0.937	NA	0.999
RNF19B	Unassigned	17.1	2.62	0.627	4.18	2.86e-05	0.0023	0.0112
AK2	Unassigned	7.38	0.491	0.854	0.575	0.565	NA	0.999
AZIN2	Unassigned	1	0.22	2.01	0.109	0.913	NA	0.999
TRIM62	Unassigned	0.725	0.782	2.51	0.311	0.756	NA	0.999
ZNF362	Unassigned	4.98	-0.38	0.852	-0.447	0.655	NA	0.999
PHC2	Unassigned	18.1	0.666	0.497	1.34	0.18	0.626	0.999
ZSCAN20	Unassigned	0.0687	-0.382	3.86	-0.099	0.921	NA	0.999
CSMD2	Unassigned	0.473	0.942	3.17	0.297	0.766	NA	0.999
SMIM12	Unassigned	7.13	-0.591	0.871	-0.679	0.497	NA	0.999
GJA4	Unassigned	8.99	0.685	0.652	1.05	0.294	0.723	0.999
DLGAP3	Unassigned	0.142	0.997	3.86	0.258	0.796	NA	0.999
TMEM35B	Unassigned	3.45	0.0328	1.06	0.0309	0.975	NA	0.999
ZMYM6	Unassigned	2.3	0.472	1.32	0.357	0.721	NA	0.999
ZMYM1	Unassigned	0.41	-1	2.85	-0.352	0.725	NA	0.999
SFPQ	Unassigned	67.6	1.4	0.401	3.5	0.000459	0.0177	0.0813
ZMYM4	Unassigned	4.59	0.811	1.02	0.792	0.428	NA	0.999
KIAA0319L	Unassigned	3.44	-2.89	1.23	-2.34	0.0191	NA	0.88
NCDN	Unassigned	2.43	2.6	1.47	1.78	0.0756	NA	0.999
TFAP2E	Unassigned	0.137	-0.983	3.81	-0.258	0.796	NA	0.999
PSMB2	Unassigned	9.97	0.152	0.705	0.216	0.829	0.959	0.999
C1orf216	Unassigned	2.73	0.0216	1.2	0.018	0.986	NA	0.999
CLSPN	Unassigned	0.781	-2.83	2.35	-1.21	0.227	NA	0.999
AGO4	Unassigned	3.57	-0.0156	1.18	-0.0133	0.989	NA	0.999
AGO1	Unassigned	4.53	-0.0393	0.952	-0.0413	0.967	NA	0.999
AL139286.2	Unassigned	0.12	0.395	3.87	0.102	0.919	NA	0.999
AGO3	Unassigned	8.98	-0.234	0.893	-0.262	0.794	0.955	0.999
ADPRHL2	Unassigned	4.52	0.812	0.988	0.822	0.411	NA	0.999
COL8A2	Unassigned	9.72	-0.0769	0.669	-0.115	0.909	0.98	0.999
TRAPPC3	Unassigned	8.2	-0.349	0.756	-0.461	0.645	0.906	0.999
MAP7D1	Unassigned	26.4	0.628	0.582	1.08	0.281	0.713	0.999
THRAP3	Unassigned	14.4	0.492	0.588	0.837	0.403	0.805	0.999
SH3D21	Unassigned	0.952	-1.31	2.22	-0.591	0.555	NA	0.999
EVA1B	Unassigned	11.7	-0.512	0.641	-0.798	0.425	0.817	0.999
AL591845.1	Unassigned	0.211	1.96	3.83	0.513	0.608	NA	0.999
STK40	Unassigned	24.2	1.11	0.637	1.74	0.0818	0.46	0.999
LSM10	Unassigned	3.44	-0.226	1.03	-0.218	0.827	NA	0.999
OSCP1	Unassigned	0.176	1.63	3.84	0.426	0.67	NA	0.999
MRPS15	Unassigned	4.53	-0.747	1.13	-0.659	0.51	NA	0.999
CSF3R	Unassigned	1.17	-0.949	1.77	-0.537	0.591	NA	0.999
GRIK3	Unassigned	0.12	0.395	3.87	0.102	0.919	NA	0.999
LINC01137	Unassigned	1.07	0.268	2.28	0.118	0.906	NA	0.999
ZC3H12A	Unassigned	15.9	2.42	0.738	3.29	0.00102	0.0321	0.147
MEAF6	Unassigned	6.03	-1.21	0.882	-1.37	0.171	NA	0.999
SNIP1	Unassigned	3.3	1.1	1.06	1.04	0.3	NA	0.999
DNALI1	Unassigned	1.58	-1.75	1.53	-1.14	0.253	NA	0.999
GNL2	Unassigned	8.01	1.22	0.78	1.56	0.119	0.543	0.999
RSPO1	Unassigned	0.42	-1.03	2.86	-0.36	0.719	NA	0.999
C1orf109	Unassigned	1.17	0.462	1.84	0.252	0.801	NA	0.999
MANEAL	Unassigned	0.179	-0.382	3.86	-0.099	0.921	NA	0.999
YRDC	Unassigned	2.43	2.36	1.47	1.61	0.108	NA	0.999
C1orf122	Unassigned	10.3	0.138	0.63	0.219	0.826	0.959	0.999
MTF1	Unassigned	1.65	2.65	1.64	1.62	0.106	NA	0.999
AL929472.2	Unassigned	0.034	1.13	3.85	0.294	0.769	NA	0.999
INPP5B	Unassigned	2.79	-1.83	1.2	-1.52	0.128	NA	0.999
SF3A3	Unassigned	7.44	-0.428	0.79	-0.542	0.588	NA	0.999
FHL3	Unassigned	6.18	-0.25	0.882	-0.284	0.777	NA	0.999
UTP11	Unassigned	7.41	0.162	0.868	0.186	0.852	NA	0.999
POU3F1	Unassigned	0.689	2.16	2.79	0.773	0.44	NA	0.999
LINC01685	Unassigned	0.034	1.13	3.85	0.294	0.769	NA	0.999
RRAGC	Unassigned	13.9	-0.00184	0.602	-0.00306	0.998	1	0.999
AL139260.1	Unassigned	0.245	2.19	3.82	0.573	0.567	NA	0.999
MYCBP	Unassigned	2.48	-0.148	1.52	-0.097	0.923	NA	0.999
RHBDL2	Unassigned	0.12	0.395	3.87	0.102	0.919	NA	0.999
AKIRIN1	Unassigned	14	1.15	0.584	1.96	0.0495	0.375	0.999
NDUFS5	Unassigned	35.1	0.134	0.419	0.32	0.749	0.942	0.999
MACF1	Unassigned	62	-0.717	0.36	-1.99	0.0463	0.368	0.999
AL356055.1	Unassigned	0.256	-1.49	3.78	-0.394	0.694	NA	0.999
BMP8A	Unassigned	0.558	2.22	3	0.741	0.459	NA	0.999
PABPC4	Unassigned	68.5	0.807	0.417	1.93	0.0532	0.385	0.999
HEYL	Unassigned	10.8	0.686	0.699	0.981	0.327	0.752	0.999
PPIE	Unassigned	8.51	-0.458	0.724	-0.632	0.527	0.869	0.999
BMP8B	Unassigned	0.28	-0.124	3.77	-0.033	0.974	NA	0.999
OXCT2	Unassigned	0.319	1.91	3.83	0.498	0.619	NA	0.999
TRIT1	Unassigned	1.21	-1.21	1.73	-0.698	0.485	NA	0.999
MFSD2A	Unassigned	5.26	5.38	1.49	3.61	0.000309	NA	0.06
CAP1	Unassigned	36.5	-1.04	0.523	-1.98	0.0474	0.372	0.999
PPT1	Unassigned	7.9	-0.4	0.779	-0.514	0.607	0.897	0.999
RLF	Unassigned	6.5	1.07	0.834	1.28	0.2	NA	0.999
AL050341.2	Unassigned	0.34	-1.14	3.46	-0.33	0.742	NA	0.999
ZMPSTE24	Unassigned	5.68	0.285	0.893	0.319	0.749	NA	0.999
COL9A2	Unassigned	0.137	-0.983	3.81	-0.258	0.796	NA	0.999
SMAP2	Unassigned	8.94	-0.0298	0.825	-0.0361	0.971	0.993	0.999
ZFP69B	Unassigned	0.12	0.395	3.87	0.102	0.919	NA	0.999
AL031985.3	Unassigned	0.37	1.22	3.85	0.318	0.75	NA	0.999
ZFP69	Unassigned	0.42	-1.03	2.86	-0.36	0.719	NA	0.999
EXO5	Unassigned	1.67	0.478	1.5	0.32	0.749	NA	0.999
ZNF684	Unassigned	0.401	-0.969	2.89	-0.335	0.738	NA	0.999
RIMS3	Unassigned	0.522	-0.308	2.62	-0.117	0.906	NA	0.999
NFYC	Unassigned	3.62	-0.174	1.13	-0.154	0.877	NA	0.999
KCNQ4	Unassigned	1.56	-0.453	1.61	-0.281	0.779	NA	0.999
CITED4	Unassigned	3.97	1.17	1.11	1.06	0.291	NA	0.999
AL391730.2	Unassigned	0.447	0.14	3.18	0.044	0.965	NA	0.999
CTPS1	Unassigned	4.06	1.15	1.02	1.13	0.259	NA	0.999
SLFNL1-AS1	Unassigned	0.0687	-0.382	3.86	-0.099	0.921	NA	0.999
SCMH1	Unassigned	5.04	0.19	0.935	0.203	0.839	NA	0.999
FOXO6	Unassigned	0.034	1.13	3.85	0.294	0.769	NA	0.999
AC093151.2	Unassigned	0.119	-0.881	3.82	-0.231	0.818	NA	0.999
HIVEP3	Unassigned	5.2	5.34	1.44	3.71	0.000205	NA	0.0456
FOXJ3	Unassigned	4.92	-0.469	0.884	-0.531	0.596	NA	0.999
RIMKLA	Unassigned	0.386	-1.47	3.4	-0.432	0.666	NA	0.999
PPCS	Unassigned	9.12	-0.875	0.707	-1.24	0.216	0.661	0.999
CCDC30	Unassigned	1.6	-0.0451	1.67	-0.027	0.978	NA	0.999
PPIH	Unassigned	1.19	-0.705	1.93	-0.366	0.714	NA	0.999
YBX1	Unassigned	79.3	0.299	0.528	0.565	0.572	0.887	0.999
CLDN19	Unassigned	0.0594	-0.382	3.86	-0.099	0.921	NA	0.999
P3H1	Unassigned	4.68	-0.173	0.99	-0.175	0.861	NA	0.999
C1orf50	Unassigned	1.68	-1.96	1.55	-1.26	0.208	NA	0.999
TMEM269	Unassigned	0.0594	-0.382	3.86	-0.099	0.921	NA	0.999
SVBP	Unassigned	1.86	1.75	1.63	1.07	0.284	NA	0.999
ERMAP	Unassigned	1.86	-0.418	1.42	-0.295	0.768	NA	0.999
ZNF691	Unassigned	0.833	-1.68	2.34	-0.717	0.473	NA	0.999
SLC2A1	Unassigned	6.79	1.86	0.854	2.17	0.0297	NA	0.999
SLC2A1-AS1	Unassigned	0.176	1.63	3.84	0.426	0.67	NA	0.999
EBNA1BP2	Unassigned	8.41	0.297	0.742	0.401	0.689	0.923	0.999
CFAP57	Unassigned	0.0687	-0.382	3.86	-0.099	0.921	NA	0.999
TMEM125	Unassigned	0.0687	-0.382	3.86	-0.099	0.921	NA	0.999
TIE1	Unassigned	4.27	-0.673	1.29	-0.52	0.603	NA	0.999
AL139289.2	Unassigned	0.259	1.71	3.83	0.447	0.655	NA	0.999
CDC20	Unassigned	0.687	-0.765	3.22	-0.237	0.812	NA	0.999
ELOVL1	Unassigned	8.38	-0.355	0.681	-0.521	0.602	0.895	0.999
MED8	Unassigned	2.53	0.532	1.19	0.449	0.654	NA	0.999
SZT2	Unassigned	2.58	0.187	1.3	0.144	0.886	NA	0.999
HYI	Unassigned	8.85	-0.98	0.685	-1.43	0.152	0.59	0.999
PTPRF	Unassigned	8.01	-1.04	0.848	-1.22	0.222	0.662	0.999
KDM4A	Unassigned	2	-1.93	1.47	-1.31	0.191	NA	0.999
KDM4A-AS1	Unassigned	0.206	-0.732	3.87	-0.189	0.85	NA	0.999
ST3GAL3	Unassigned	3.45	-2.18	1.14	-1.91	0.0557	NA	0.999
ARTN	Unassigned	0.293	2.07	3.83	0.54	0.589	NA	0.999
AL357079.1	Unassigned	0.12	0.395	3.87	0.102	0.919	NA	0.999
IPO13	Unassigned	2.05	-1.11	1.38	-0.803	0.422	NA	0.999
AL357079.2	Unassigned	0.0594	-0.382	3.86	-0.099	0.921	NA	0.999
DPH2	Unassigned	2.93	1.16	1.27	0.913	0.361	NA	0.999
ATP6V0B	Unassigned	12.7	0.307	0.659	0.466	0.641	0.906	0.999
B4GALT2	Unassigned	6.33	-0.719	0.857	-0.84	0.401	NA	0.999
CCDC24	Unassigned	0.891	2.68	2.24	1.19	0.232	NA	0.999
SLC6A9	Unassigned	1.16	-0.103	1.78	-0.058	0.954	NA	0.999
AL139220.2	Unassigned	0.3	-0.84	3.69	-0.228	0.82	NA	0.999
DMAP1	Unassigned	4.29	0.473	1.18	0.401	0.689	NA	0.999
ERI3	Unassigned	3.66	-0.44	1.05	-0.42	0.674	NA	0.999
RNF220	Unassigned	3.57	-0.647	1.07	-0.603	0.547	NA	0.999
TMEM53	Unassigned	0.239	-0.881	3.82	-0.231	0.818	NA	0.999
ARMH1	Unassigned	0.903	0.232	2.49	0.0931	0.926	NA	0.999
KIF2C	Unassigned	0.137	-0.983	3.81	-0.258	0.796	NA	0.999
RPS8	Unassigned	265	-0.0536	0.32	-0.168	0.867	0.97	0.999
PLK3	Unassigned	14.6	0.704	0.729	0.966	0.334	0.759	0.999
BTBD19	Unassigned	2.48	0.521	1.33	0.391	0.696	NA	0.999
PTCH2	Unassigned	1.7	1.08	1.55	0.699	0.484	NA	0.999
EIF2B3	Unassigned	2.78	-1.59	1.19	-1.33	0.182	NA	0.999
HECTD3	Unassigned	2.64	-0.597	1.19	-0.502	0.616	NA	0.999
UROD	Unassigned	8.87	-0.792	0.683	-1.16	0.246	0.684	0.999
ZSWIM5	Unassigned	0.153	-0.288	3.8	-0.076	0.939	NA	0.999
MUTYH	Unassigned	1.63	1.28	1.64	0.78	0.435	NA	0.999
TOE1	Unassigned	1.92	0.0713	1.34	0.0531	0.958	NA	0.999
TESK2	Unassigned	1.01	-0.213	1.91	-0.112	0.911	NA	0.999
CCDC163	Unassigned	0.102	1.74	3.83	0.454	0.65	NA	0.999
MMACHC	Unassigned	1.48	-1.66	1.68	-0.989	0.322	NA	0.999
PRDX1	Unassigned	41.6	0.447	0.44	1.02	0.31	0.737	0.999
AKR1A1	Unassigned	8.87	0.405	0.718	0.564	0.573	0.887	0.999
NASP	Unassigned	20.5	0.509	0.531	0.959	0.337	0.76	0.999
CCDC17	Unassigned	0.034	1.13	3.85	0.294	0.769	NA	0.999
GPBP1L1	Unassigned	8.92	-0.976	0.689	-1.42	0.157	0.593	0.999
TMEM69	Unassigned	0.95	0.235	2.21	0.106	0.915	NA	0.999
IPP	Unassigned	1.61	-2.14	1.62	-1.32	0.185	NA	0.999
AL604028.1	Unassigned	0.801	1.23	2.4	0.512	0.609	NA	0.999
MAST2	Unassigned	5.05	0.354	0.898	0.394	0.694	NA	0.999
PIK3R3	Unassigned	2.98	-0.7	1.22	-0.572	0.567	NA	0.999
TSPAN1	Unassigned	0.12	0.395	3.87	0.102	0.919	NA	0.999
POMGNT1	Unassigned	2.81	-1.38	1.19	-1.17	0.243	NA	0.999
LURAP1	Unassigned	0.798	-3.08	2.3	-1.34	0.179	NA	0.999
LRRC41	Unassigned	5.3	-0.0229	0.874	-0.0262	0.979	NA	0.999
UQCRH	Unassigned	26.6	-0.229	0.496	-0.462	0.644	0.906	0.999
NSUN4	Unassigned	1.61	-0.708	1.72	-0.411	0.681	NA	0.999
FAAH	Unassigned	0.833	-0.686	2.06	-0.332	0.74	NA	0.999
DMBX1	Unassigned	0.211	0.275	3.85	0.0716	0.943	NA	0.999
MKNK1	Unassigned	7.25	-0.535	0.722	-0.74	0.459	NA	0.999
MOB3C	Unassigned	3.27	1.4	1.22	1.15	0.251	NA	0.999
ATPAF1	Unassigned	5.51	-1.26	0.948	-1.33	0.183	NA	0.999
EFCAB14	Unassigned	12	-0.419	0.616	-0.681	0.496	0.858	0.999
CYP4B1	Unassigned	0.196	-0.0323	3.78	-0.00854	0.993	NA	0.999
CYP4A11	Unassigned	0.275	-1.56	3.82	-0.407	0.684	NA	0.999
CYP4X1	Unassigned	2.54	-0.99	1.3	-0.762	0.446	NA	0.999
CYP4A22-AS1	Unassigned	0.0594	-0.382	3.86	-0.099	0.921	NA	0.999
LINC00853	Unassigned	0.344	0.637	3.84	0.166	0.868	NA	0.999
TAL1	Unassigned	0.723	-1.4	2.76	-0.506	0.613	NA	0.999
CMPK1	Unassigned	31.4	-0.0219	0.431	-0.0507	0.96	0.991	0.999
FOXE3	Unassigned	0.034	1.13	3.85	0.294	0.769	NA	0.999
FOXD2-AS1	Unassigned	0.034	1.13	3.85	0.294	0.769	NA	0.999
FOXD2	Unassigned	1.04	-1.99	2.34	-0.851	0.395	NA	0.999
LINC01738	Unassigned	0.0687	-0.382	3.86	-0.099	0.921	NA	0.999
TRABD2B	Unassigned	4.35	-0.646	0.982	-0.658	0.511	NA	0.999
AC096541.1	Unassigned	0.0687	-0.382	3.86	-0.099	0.921	NA	0.999
AL109659.2	Unassigned	0.206	-0.732	3.87	-0.189	0.85	NA	0.999
SPATA6	Unassigned	0.496	-1.54	3.04	-0.505	0.614	NA	0.999
BEND5	Unassigned	0.682	-0.246	2.31	-0.106	0.915	NA	0.999
FAF1	Unassigned	4.08	-1.09	1.02	-1.07	0.286	NA	0.999
CDKN2C	Unassigned	2.62	-2.55	1.3	-1.96	0.0494	NA	0.999
LINC01562	Unassigned	0.0594	-0.382	3.86	-0.099	0.921	NA	0.999
RNF11	Unassigned	19.3	-0.123	0.528	-0.233	0.815	0.959	0.999
TTC39A	Unassigned	0.034	1.13	3.85	0.294	0.769	NA	0.999
EPS15	Unassigned	11.6	-0.915	0.623	-1.47	0.142	0.574	0.999
OSBPL9	Unassigned	15.6	-0.78	0.573	-1.36	0.173	0.619	0.999
NRDC	Unassigned	9.72	0.0171	0.649	0.0264	0.979	0.994	0.999
AL050343.2	Unassigned	0.319	1.01	3.82	0.265	0.791	NA	0.999
AL050343.3	Unassigned	0.0935	0.285	3.84	0.0744	0.941	NA	0.999
RAB3B	Unassigned	0.998	0.185	1.91	0.0971	0.923	NA	0.999
TXNDC12	Unassigned	2.95	2.02	1.23	1.63	0.102	NA	0.999
KTI12	Unassigned	1.61	1.58	1.53	1.03	0.302	NA	0.999
BTF3L4	Unassigned	6.93	0.351	0.781	0.449	0.653	NA	0.999
ZFYVE9	Unassigned	2.04	0.991	1.43	0.694	0.487	NA	0.999
CC2D1B	Unassigned	1.35	-1.84	1.89	-0.972	0.331	NA	0.999
AL513218.2	Unassigned	0.142	0.997	3.86	0.258	0.796	NA	0.999
ORC1	Unassigned	0.034	1.13	3.85	0.294	0.769	NA	0.999
PRPF38A	Unassigned	6.39	0.769	0.855	0.898	0.369	NA	0.999
TUT4	Unassigned	4.38	-2.9	1.05	-2.77	0.00562	NA	0.449
GPX7	Unassigned	0.958	-0.761	1.81	-0.42	0.674	NA	0.999
SHISAL2A	Unassigned	0.0594	-0.382	3.86	-0.099	0.921	NA	0.999
COA7	Unassigned	2.55	1.08	1.37	0.79	0.43	NA	0.999
ZYG11B	Unassigned	3.38	-0.0013	1.21	-0.00108	0.999	NA	1
ECHDC2	Unassigned	6.73	-1.55	0.904	-1.71	0.0874	NA	0.999
SCP2	Unassigned	19.4	-0.813	0.53	-1.53	0.125	0.551	0.999
PODN	Unassigned	30	0.119	0.44	0.27	0.787	0.953	0.999
SLC1A7	Unassigned	0.262	0.997	3.86	0.258	0.796	NA	0.999
AL445183.2	Unassigned	0.034	1.13	3.85	0.294	0.769	NA	0.999
CPT2	Unassigned	1.36	-2.12	1.82	-1.16	0.244	NA	0.999
CZIB	Unassigned	8.95	0.02	0.733	0.0273	0.978	0.994	0.999
AL606760.3	Unassigned	0.068	1.5	3.84	0.389	0.697	NA	0.999
MAGOH	Unassigned	7.36	1.59	0.891	1.78	0.0751	NA	0.999
LRP8	Unassigned	0.068	1.5	3.84	0.389	0.697	NA	0.999
GLIS1	Unassigned	0.376	0.652	3.77	0.173	0.862	NA	0.999
NDC1	Unassigned	0.787	-0.792	2.08	-0.38	0.704	NA	0.999
YIPF1	Unassigned	0.798	-0.417	2.09	-0.2	0.842	NA	0.999
HSPB11	Unassigned	5.02	0.853	1.03	0.831	0.406	NA	0.999
LRRC42	Unassigned	2.15	-0.0194	1.26	-0.0154	0.988	NA	0.999
TMEM59	Unassigned	22.6	-0.507	0.497	-1.02	0.307	0.735	0.999
TCEANC2	Unassigned	1.52	-1.48	1.59	-0.934	0.35	NA	0.999
CYB5RL	Unassigned	0.713	-1.41	2.4	-0.588	0.557	NA	0.999
MRPL37	Unassigned	4.9	0.34	1.13	0.302	0.763	NA	0.999
SSBP3	Unassigned	20	-0.844	0.52	-1.62	0.104	0.512	0.999
AC099796.2	Unassigned	0.128	-0.933	3.81	-0.245	0.807	NA	0.999
ACOT11	Unassigned	1.14	-2.47	1.9	-1.3	0.194	NA	0.999
MROH7	Unassigned	0.815	-1.32	2.63	-0.501	0.617	NA	0.999
TTC4	Unassigned	4.38	0.42	0.982	0.428	0.669	NA	0.999
PARS2	Unassigned	0.103	0.208	3.83	0.0542	0.957	NA	0.999
DHCR24	Unassigned	3.79	0.00544	1.07	0.00508	0.996	NA	0.999
TMEM61	Unassigned	1.42	-0.347	1.88	-0.184	0.854	NA	0.999
PCSK9	Unassigned	0.0935	0.285	3.84	0.0744	0.941	NA	0.999
USP24	Unassigned	5.2	0.124	1.12	0.11	0.912	NA	0.999
AL603840.1	Unassigned	0.37	1.22	3.85	0.318	0.75	NA	0.999
AC119674.1	Unassigned	0.136	1.93	3.83	0.503	0.615	NA	0.999
PLPP3	Unassigned	49.2	1.98	0.555	3.58	0.000347	0.0137	0.0635
PRKAA2	Unassigned	9.66	-0.582	0.673	-0.864	0.388	0.793	0.999
DAB1	Unassigned	1.72	1.13	1.78	0.635	0.525	NA	0.999
OMA1	Unassigned	0.491	0.136	3.53	0.0387	0.969	NA	0.999
TACSTD2	Unassigned	1.05	1.07	1.86	0.577	0.564	NA	0.999
MYSM1	Unassigned	3.33	-0.728	1.14	-0.636	0.525	NA	0.999
AL136985.3	Unassigned	0.37	1.22	3.85	0.318	0.75	NA	0.999
JUN	Unassigned	432	-1.26	0.618	-2.04	0.0415	0.345	0.999
LINC01135	Unassigned	0.206	-0.732	3.87	-0.189	0.85	NA	0.999
LINC01358	Unassigned	0.395	-1.55	3.37	-0.461	0.645	NA	0.999
AC093425.1	Unassigned	0.741	0.902	2.46	0.367	0.714	NA	0.999
FGGY	Unassigned	1.25	-1.79	1.63	-1.1	0.273	NA	0.999
HOOK1	Unassigned	0.0687	-0.382	3.86	-0.099	0.921	NA	0.999
NFIA	Unassigned	69	-0.688	0.353	-1.95	0.0516	0.381	0.999
NFIA-AS2	Unassigned	0.119	-0.881	3.82	-0.231	0.818	NA	0.999
AC099791.4	Unassigned	0.119	-0.881	3.82	-0.231	0.818	NA	0.999
TM2D1	Unassigned	5.03	-0.227	1	-0.227	0.821	NA	0.999
AC099791.2	Unassigned	0.178	-1.2	3.79	-0.317	0.751	NA	0.999
PATJ	Unassigned	2.29	-0.662	1.27	-0.521	0.602	NA	0.999
L1TD1	Unassigned	0.466	0.385	3.66	0.105	0.916	NA	0.999
KANK4	Unassigned	0.0687	-0.382	3.86	-0.099	0.921	NA	0.999
USP1	Unassigned	3	-0.569	1.14	-0.499	0.618	NA	0.999
DOCK7	Unassigned	15.1	-0.746	0.636	-1.17	0.241	0.682	0.999
ANGPTL3	Unassigned	0.034	1.13	3.85	0.294	0.769	NA	0.999
AC103923.1	Unassigned	0.034	1.13	3.85	0.294	0.769	NA	0.999
ATG4C	Unassigned	0.658	-1.23	3.23	-0.381	0.703	NA	0.999
FOXD3	Unassigned	0.119	-0.881	3.82	-0.231	0.818	NA	0.999
ALG6	Unassigned	0.641	-2.4	3.13	-0.766	0.444	NA	0.999
ITGB3BP	Unassigned	2.02	0.268	1.35	0.199	0.842	NA	0.999
EFCAB7	Unassigned	0.103	0.208	3.83	0.0542	0.957	NA	0.999
PGM1	Unassigned	3.68	1.6	1.14	1.4	0.16	NA	0.999
ROR1	Unassigned	6.05	0.314	0.828	0.38	0.704	NA	0.999
CACHD1	Unassigned	3.2	1.49	1.21	1.23	0.219	NA	0.999
RAVER2	Unassigned	3.54	-0.583	1.14	-0.51	0.61	NA	0.999
JAK1	Unassigned	28.1	0.458	0.43	1.07	0.287	0.717	0.999
LINC01359	Unassigned	0.379	1.71	3.83	0.447	0.655	NA	0.999
AK4	Unassigned	8.59	-0.47	0.797	-0.589	0.556	0.881	0.999
DNAJC6	Unassigned	0.78	1.44	2.1	0.687	0.492	NA	0.999
LEPROT	Unassigned	12.1	-0.683	0.656	-1.04	0.298	0.725	0.999
LEPR	Unassigned	2.31	1.04	1.37	0.763	0.445	NA	0.999
PDE4B	Unassigned	9.78	1.64	0.82	2	0.046	0.367	0.999
SGIP1	Unassigned	6.89	-0.0423	0.911	-0.0465	0.963	NA	0.999
TCTEX1D1	Unassigned	0.12	0.395	3.87	0.102	0.919	NA	0.999
WDR78	Unassigned	1.98	2.35	2.15	1.09	0.275	NA	0.999
MIER1	Unassigned	11	-0.682	0.649	-1.05	0.293	0.723	0.999
SLC35D1	Unassigned	1.73	0.202	1.54	0.131	0.896	NA	0.999
SERBP1	Unassigned	43	0.334	0.455	0.735	0.462	0.841	0.999
GADD45A	Unassigned	46.2	1.82	0.457	3.99	6.72e-05	0.00398	0.0194
GNG12	Unassigned	27.1	-0.347	0.459	-0.757	0.449	0.833	0.999
DIRAS3	Unassigned	0.805	0.14	2.38	0.0586	0.953	NA	0.999
WLS	Unassigned	7.88	-0.185	0.812	-0.228	0.82	0.959	0.999
LRRC40	Unassigned	2.17	0.101	1.43	0.0708	0.944	NA	0.999
SRSF11	Unassigned	43.7	-0.218	0.452	-0.483	0.629	0.901	0.999
ANKRD13C	Unassigned	2.91	-0.548	1.27	-0.431	0.667	NA	0.999
HHLA3	Unassigned	0.428	-1.27	3.24	-0.391	0.695	NA	0.999
CTH	Unassigned	2.23	1.23	1.52	0.808	0.419	NA	0.999
AL354872.2	Unassigned	0.034	1.13	3.85	0.294	0.769	NA	0.999
PTGER3	Unassigned	3.8	0.616	1.1	0.563	0.574	NA	0.999
AL031429.1	Unassigned	0.034	1.13	3.85	0.294	0.769	NA	0.999
ZRANB2	Unassigned	16	-0.774	0.591	-1.31	0.19	0.638	0.999
NEGR1	Unassigned	9.29	-0.336	0.897	-0.375	0.708	0.93	0.999
AL583808.1	Unassigned	0.469	-0.153	3.18	-0.0481	0.962	NA	0.999
FPGT	Unassigned	1.34	2.35	1.93	1.22	0.223	NA	0.999
TNNI3K	Unassigned	0.611	-0.235	2.91	-0.081	0.935	NA	0.999
AC105271.1	Unassigned	0.153	-0.288	3.8	-0.076	0.939	NA	0.999
ERICH3	Unassigned	0.0594	-0.382	3.86	-0.099	0.921	NA	0.999
CRYZ	Unassigned	2.25	-0.785	1.23	-0.641	0.522	NA	0.999
TYW3	Unassigned	3.6	0.122	1.16	0.105	0.916	NA	0.999
SLC44A5	Unassigned	0.176	1.63	3.84	0.426	0.67	NA	0.999
ACADM	Unassigned	3.27	-1.17	1.26	-0.929	0.353	NA	0.999
RABGGTB	Unassigned	7.15	0.482	0.787	0.613	0.54	NA	0.999
ST6GALNAC3	Unassigned	0.375	0.427	3.38	0.126	0.9	NA	0.999
ST6GALNAC5	Unassigned	0.725	-0.653	2.31	-0.283	0.778	NA	0.999
PIGK	Unassigned	3.42	-0.457	0.999	-0.457	0.647	NA	0.999
AK5	Unassigned	0.639	2.84	3.36	0.848	0.397	NA	0.999
AC093575.1	Unassigned	0.034	1.13	3.85	0.294	0.769	NA	0.999
AC118549.1	Unassigned	4.64	0.255	0.94	0.271	0.786	NA	0.999
USP33	Unassigned	5.54	-1.11	0.933	-1.19	0.235	NA	0.999
MIGA1	Unassigned	6.15	-0.512	0.771	-0.665	0.506	NA	0.999
NEXN-AS1	Unassigned	0.299	-0.209	3.6	-0.058	0.954	NA	0.999
NEXN	Unassigned	74	-1.11	0.431	-2.57	0.0103	0.159	0.659
FUBP1	Unassigned	8.16	0.216	0.807	0.267	0.789	0.953	0.999
DNAJB4	Unassigned	20.8	0.405	0.651	0.623	0.533	0.873	0.999
GIPC2	Unassigned	0.895	-2.21	2.97	-0.744	0.457	NA	0.999
AC103591.3	Unassigned	4.52	0.922	1.21	0.761	0.447	NA	0.999
AC096531.2	Unassigned	0.0594	-0.382	3.86	-0.099	0.921	NA	0.999
PTGFR	Unassigned	1.36	0.701	1.68	0.418	0.676	NA	0.999
IFI44L	Unassigned	4.48	0.921	1.22	0.755	0.45	NA	0.999
IFI44	Unassigned	4.52	0.332	1.08	0.308	0.758	NA	0.999
ADGRL4	Unassigned	9.16	0.716	0.947	0.755	0.45	0.834	0.999
ADGRL2	Unassigned	5.02	-0.716	0.937	-0.765	0.444	NA	0.999
LINC01362	Unassigned	0.068	1.5	3.84	0.389	0.697	NA	0.999
LINC01725	Unassigned	0.12	0.395	3.87	0.102	0.919	NA	0.999
TTLL7	Unassigned	17.3	-1.46	0.587	-2.49	0.0127	0.18	0.736
TTLL7-IT1	Unassigned	0.034	1.13	3.85	0.294	0.769	NA	0.999
AL359504.2	Unassigned	0.332	-0.652	3.58	-0.182	0.855	NA	0.999
PRKACB	Unassigned	6.21	-0.583	0.81	-0.719	0.472	NA	0.999
SAMD13	Unassigned	0.603	-0.29	3.38	-0.086	0.931	NA	0.999
RPF1	Unassigned	3.97	-0.329	1.14	-0.29	0.772	NA	0.999
GNG5	Unassigned	13.8	0.114	0.745	0.153	0.878	0.972	0.999
SPATA1	Unassigned	0.581	-1.73	2.49	-0.694	0.488	NA	0.999
CTBS	Unassigned	3.83	-0.433	1.15	-0.376	0.707	NA	0.999
AL359762.1	Unassigned	0.919	-0.314	2.96	-0.106	0.916	NA	0.999
SSX2IP	Unassigned	0.816	0.467	2.4	0.195	0.846	NA	0.999
LPAR3	Unassigned	0.197	-1.27	3.79	-0.336	0.737	NA	0.999
MCOLN2	Unassigned	1.69	2.55	2.2	1.16	0.246	NA	0.999
MCOLN3	Unassigned	0.273	-0.289	3.8	-0.076	0.939	NA	0.999
SYDE2	Unassigned	1.34	-1.75	1.84	-0.95	0.342	NA	0.999
C1orf52	Unassigned	5.78	0.628	0.841	0.746	0.455	NA	0.999
BCL10	Unassigned	3.3	1.21	1.16	1.05	0.295	NA	0.999
DDAH1	Unassigned	2.53	-0.183	1.28	-0.143	0.886	NA	0.999
AC092807.3	Unassigned	0.714	-0.0541	2.13	-0.0254	0.98	NA	0.999
CCN1	Unassigned	84.2	0.688	0.409	1.68	0.0925	0.489	0.999
ZNHIT6	Unassigned	3.84	-0.0799	1.08	-0.0742	0.941	NA	0.999
COL24A1	Unassigned	0.119	-0.881	3.82	-0.231	0.818	NA	0.999
ODF2L	Unassigned	2.49	0.577	1.64	0.352	0.725	NA	0.999
SH3GLB1	Unassigned	15.1	0.279	0.549	0.509	0.611	0.898	0.999
SELENOF	Unassigned	14.2	0.272	0.624	0.436	0.663	0.914	0.999
HS2ST1	Unassigned	3.02	-0.431	1.17	-0.369	0.712	NA	0.999
LINC01140	Unassigned	1.48	-0.358	1.62	-0.221	0.825	NA	0.999
LINC02801	Unassigned	0.162	0.866	3.82	0.226	0.821	NA	0.999
LMO4	Unassigned	29.8	0.0427	0.484	0.0884	0.93	0.984	0.999
PKN2-AS1	Unassigned	0.0687	-0.382	3.86	-0.099	0.921	NA	0.999
PKN2	Unassigned	7.28	-0.053	0.843	-0.0628	0.95	NA	0.999
GTF2B	Unassigned	8.36	0.613	0.743	0.825	0.409	0.807	0.999
KYAT3	Unassigned	1.74	-0.216	1.57	-0.137	0.891	NA	0.999
RBMXL1	Unassigned	3.72	0.273	1.08	0.253	0.8	NA	0.999
GBP3	Unassigned	2.23	-0.189	1.4	-0.135	0.893	NA	0.999
GBP1	Unassigned	5.01	1.32	1.14	1.16	0.247	NA	0.999
GBP2	Unassigned	18.2	-0.091	0.57	-0.16	0.873	0.972	0.999
GBP4	Unassigned	4.56	0.291	1.06	0.273	0.785	NA	0.999
GBP5	Unassigned	0.575	-1.87	2.54	-0.736	0.462	NA	0.999
LRRC8B	Unassigned	1.93	1.28	1.47	0.871	0.384	NA	0.999
LRRC8C-DT	Unassigned	1.18	0.615	2.44	0.252	0.801	NA	0.999
LRRC8C	Unassigned	2.39	0.514	1.31	0.392	0.695	NA	0.999
LRRC8D	Unassigned	0.153	-0.288	3.8	-0.076	0.939	NA	0.999
ZNF326	Unassigned	8.23	-0.898	0.86	-1.04	0.296	0.725	0.999
LINC02609	Unassigned	0.309	-0.924	3.65	-0.253	0.8	NA	0.999
ZNF644	Unassigned	6.99	1.12	0.804	1.39	0.165	NA	0.999
CDC7	Unassigned	0.259	1.71	3.83	0.447	0.655	NA	0.999
TGFBR3	Unassigned	16.1	-0.249	0.604	-0.412	0.68	0.922	0.999
BRDT	Unassigned	0.0594	-0.382	3.86	-0.099	0.921	NA	0.999
EPHX4	Unassigned	0.034	1.13	3.85	0.294	0.769	NA	0.999
BTBD8	Unassigned	0.178	-1.2	3.79	-0.317	0.751	NA	0.999
AC104836.1	Unassigned	0.741	1.89	3.63	0.519	0.604	NA	0.999
GLMN	Unassigned	2.15	0.246	1.5	0.164	0.869	NA	0.999
RPAP2	Unassigned	3.33	-0.548	1.14	-0.481	0.631	NA	0.999
EVI5	Unassigned	8.03	-0.551	0.787	-0.701	0.483	0.852	0.999
RPL5	Unassigned	175	0.0901	0.339	0.266	0.79	0.953	0.999
DIPK1A	Unassigned	1.41	-1.45	1.68	-0.861	0.389	NA	0.999
MTF2	Unassigned	2.27	-0.067	1.3	-0.0516	0.959	NA	0.999
TMED5	Unassigned	9.84	1.09	0.735	1.48	0.139	0.57	0.999
CCDC18	Unassigned	1.93	2.99	1.82	1.65	0.0995	NA	0.999
CCDC18-AS1	Unassigned	3.47	0.0126	1.2	0.0105	0.992	NA	0.999
DR1	Unassigned	5.91	0.372	0.847	0.439	0.66	NA	0.999
FNBP1L	Unassigned	3.42	-0.673	1.25	-0.537	0.591	NA	0.999
BCAR3	Unassigned	8.39	1.92	0.82	2.34	0.0194	0.224	0.889
AL049796.1	Unassigned	0.747	1.87	2.73	0.684	0.494	NA	0.999
DNTTIP2	Unassigned	17.7	1.72	0.611	2.81	0.00496	0.0987	0.431
GCLM	Unassigned	16.7	1.89	0.631	3	0.00269	0.0681	0.303
ARHGAP29	Unassigned	9.27	-0.761	0.803	-0.948	0.343	0.764	0.999
ARHGAP29-AS1	Unassigned	0.176	1.63	3.84	0.426	0.67	NA	0.999
AC118469.2	Unassigned	0.0687	-0.382	3.86	-0.099	0.921	NA	0.999
ABCD3	Unassigned	4.33	-1.73	0.973	-1.78	0.0754	NA	0.999
F3	Unassigned	14.3	1.14	0.691	1.65	0.0985	0.504	0.999
SLC44A3	Unassigned	0.473	2.23	3.13	0.711	0.477	NA	0.999
CNN3	Unassigned	46.9	-0.0242	0.39	-0.062	0.951	0.989	0.999
AC105942.1	Unassigned	3.14	-1.34	1.21	-1.11	0.267	NA	0.999
ALG14	Unassigned	1.66	-1.1	1.52	-0.721	0.471	NA	0.999
TLCD4	Unassigned	2.85	-2.13	1.24	-1.71	0.0864	NA	0.999
AC092802.1	Unassigned	0.61	1.2	3.33	0.359	0.719	NA	0.999
RWDD3	Unassigned	1.86	-2.47	1.6	-1.54	0.123	NA	0.999
PTBP2	Unassigned	5.35	-0.863	0.873	-0.988	0.323	NA	0.999
DPYD	Unassigned	3	-0.923	1.14	-0.811	0.417	NA	0.999
SNX7	Unassigned	5.01	-0.879	0.943	-0.932	0.351	NA	0.999
PLPPR4	Unassigned	0.482	0.0791	3.1	0.0255	0.98	NA	0.999
PALMD	Unassigned	4.05	-0.604	1.36	-0.446	0.656	NA	0.999
AGL	Unassigned	8.21	-0.721	0.792	-0.911	0.362	0.778	0.999
AC118553.1	Unassigned	0.413	-1.22	3.83	-0.318	0.751	NA	0.999
SLC35A3	Unassigned	4.9	-0.443	1.01	-0.438	0.662	NA	0.999
MFSD14A	Unassigned	8.42	0.00599	0.787	0.00761	0.994	0.999	0.999
SASS6	Unassigned	0.935	-2.15	2.03	-1.06	0.289	NA	0.999
TRMT13	Unassigned	2.04	1.04	1.41	0.738	0.461	NA	0.999
LRRC39	Unassigned	0.162	-0.348	3.79	-0.0917	0.927	NA	0.999
DBT	Unassigned	2.96	-1.38	1.15	-1.21	0.227	NA	0.999
AL445928.2	Unassigned	0.0594	-0.382	3.86	-0.099	0.921	NA	0.999
RTCA-AS1	Unassigned	0.787	0.267	2.23	0.12	0.905	NA	0.999
RTCA	Unassigned	3.2	-0.549	1.08	-0.507	0.612	NA	0.999
CDC14A	Unassigned	0.341	1.37	3.79	0.361	0.718	NA	0.999
VCAM1	Unassigned	1.35	1.57	2.11	0.742	0.458	NA	0.999
EXTL2	Unassigned	3.62	-0.282	1.07	-0.265	0.791	NA	0.999
AC104506.1	Unassigned	0.264	1.29	3.81	0.339	0.735	NA	0.999
SLC30A7	Unassigned	7.89	0.95	0.846	1.12	0.262	0.701	0.999
DPH5	Unassigned	1.29	-0.71	1.83	-0.387	0.699	NA	0.999
AC093157.1	Unassigned	0.331	-1.1	3.76	-0.294	0.769	NA	0.999
S1PR1	Unassigned	7.72	1.14	0.984	1.16	0.246	0.684	0.999
COL11A1	Unassigned	0.314	0.132	3.65	0.0361	0.971	NA	0.999
RNPC3	Unassigned	4.61	-0.0596	1.06	-0.0563	0.955	NA	0.999
AMY2B	Unassigned	2.29	-0.0748	1.3	-0.0574	0.954	NA	0.999
PRMT6	Unassigned	1.04	-1.09	1.98	-0.553	0.58	NA	0.999
NTNG1	Unassigned	0.24	0.395	3.87	0.102	0.919	NA	0.999
SLC25A24	Unassigned	3.27	-1.8	1.25	-1.44	0.151	NA	0.999
AL359258.2	Unassigned	0.034	1.13	3.85	0.294	0.769	NA	0.999
FAM102B	Unassigned	2.56	-0.267	1.29	-0.206	0.836	NA	0.999
PRPF38B	Unassigned	16.3	0.149	0.61	0.244	0.807	0.959	0.999
STXBP3	Unassigned	4.91	-1.57	1.03	-1.52	0.128	NA	0.999
GPSM2	Unassigned	1.85	-0.962	1.74	-0.552	0.581	NA	0.999
CLCC1	Unassigned	2.78	-0.71	1.39	-0.512	0.609	NA	0.999
WDR47	Unassigned	3.06	-0.188	1.29	-0.146	0.884	NA	0.999
TAF13	Unassigned	15.2	0.981	0.631	1.56	0.12	0.543	0.999
AL356488.3	Unassigned	0.265	-0.425	3.77	-0.113	0.91	NA	0.999
TMEM167B	Unassigned	7.36	-0.145	0.826	-0.175	0.861	NA	0.999
AL356488.2	Unassigned	0.834	-1.3	2.08	-0.625	0.532	NA	0.999
KIAA1324	Unassigned	0.734	0.0898	2.2	0.0408	0.967	NA	0.999
SARS	Unassigned	25.3	0.352	0.494	0.712	0.476	0.851	0.999
CELSR2	Unassigned	1.74	-1.54	1.67	-0.919	0.358	NA	0.999
PSRC1	Unassigned	0.456	0.105	3.16	0.0331	0.974	NA	0.999
SORT1	Unassigned	17	-1.77	0.59	-3	0.00273	0.0686	0.304
PSMA5	Unassigned	9.15	1.07	0.7	1.53	0.126	0.552	0.999
SYPL2	Unassigned	0.213	0.285	3.84	0.0744	0.941	NA	0.999
ATXN7L2	Unassigned	0.646	0.194	2.24	0.0865	0.931	NA	0.999
CYB561D1	Unassigned	1.44	0.45	1.82	0.247	0.805	NA	0.999
AMIGO1	Unassigned	0.0594	-0.382	3.86	-0.099	0.921	NA	0.999
GNAI3	Unassigned	10.1	0.333	0.69	0.483	0.629	0.901	0.999
AMPD2	Unassigned	1.32	0.675	1.63	0.413	0.679	NA	0.999
GSTM4	Unassigned	5.97	-1.08	1.04	-1.04	0.3	NA	0.999
GSTM2	Unassigned	1.22	0.382	2.23	0.171	0.864	NA	0.999
AC000032.1	Unassigned	0.206	-0.732	3.87	-0.189	0.85	NA	0.999
GSTM5	Unassigned	2.99	1.09	1.25	0.871	0.384	NA	0.999
GSTM3	Unassigned	7.8	0.768	0.735	1.04	0.296	0.725	0.999
CSF1	Unassigned	12.2	1.6	0.757	2.12	0.0342	0.303	0.999
AHCYL1	Unassigned	24.8	0.346	0.482	0.719	0.472	0.848	0.999
STRIP1	Unassigned	3.85	-1.37	1.13	-1.21	0.226	NA	0.999
AL160006.1	Unassigned	0.931	0.994	1.89	0.527	0.598	NA	0.999
UBL4B	Unassigned	0.068	1.5	3.84	0.389	0.697	NA	0.999
SLC6A17	Unassigned	0.034	1.13	3.85	0.294	0.769	NA	0.999
KCNC4	Unassigned	4.21	-1.57	1.19	-1.32	0.186	NA	0.999
RBM15	Unassigned	3.68	1.52	1.08	1.41	0.159	NA	0.999
LAMTOR5-AS1	Unassigned	0.189	-0.382	3.86	-0.099	0.921	NA	0.999
SLC16A4	Unassigned	1.18	-2.19	2.28	-0.96	0.337	NA	0.999
AL355488.1	Unassigned	0.401	-0.969	2.89	-0.335	0.738	NA	0.999
LAMTOR5	Unassigned	15	1.02	0.573	1.78	0.0756	0.446	0.999
KCNA2	Unassigned	0.128	-0.933	3.81	-0.245	0.807	NA	0.999
CD53	Unassigned	1.6	2.09	1.64	1.27	0.203	NA	0.999
LRIF1	Unassigned	1.34	-1.12	2.08	-0.541	0.588	NA	0.999
DRAM2	Unassigned	3.24	-1.64	1.13	-1.45	0.146	NA	0.999
CEPT1	Unassigned	2.63	0.593	1.29	0.461	0.645	NA	0.999
AL355816.2	Unassigned	0.068	1.5	3.84	0.389	0.697	NA	0.999
DENND2D	Unassigned	0.211	1.96	3.83	0.513	0.608	NA	0.999
CHI3L2	Unassigned	0.136	1.93	3.83	0.503	0.615	NA	0.999
OVGP1	Unassigned	0.221	0.25	3.78	0.066	0.947	NA	0.999
AL390195.2	Unassigned	0.37	1.22	3.85	0.318	0.75	NA	0.999
WDR77	Unassigned	2.04	2.59	1.82	1.42	0.155	NA	0.999
ATP5PB	Unassigned	12.7	0.0852	0.593	0.144	0.886	0.974	0.999
C1orf162	Unassigned	0.878	0.173	2.09	0.0828	0.934	NA	0.999
TMIGD3	Unassigned	0.0687	-0.382	3.86	-0.099	0.921	NA	0.999
ADORA3	Unassigned	0.259	1.71	3.83	0.447	0.655	NA	0.999
RAP1A	Unassigned	37.3	-0.288	0.482	-0.597	0.551	0.879	0.999
LINC01160	Unassigned	0.24	0.395	3.87	0.102	0.919	NA	0.999
INKA2	Unassigned	1.11	-0.787	1.8	-0.437	0.662	NA	0.999
AL049557.1	Unassigned	0.0594	-0.382	3.86	-0.099	0.921	NA	0.999
DDX20	Unassigned	2.14	-0.351	1.39	-0.253	0.8	NA	0.999
KCND3	Unassigned	6.15	-0.123	0.899	-0.137	0.891	NA	0.999
AL445426.1	Unassigned	0.262	0.997	3.86	0.258	0.796	NA	0.999
CTTNBP2NL	Unassigned	4.87	0.134	0.885	0.152	0.879	NA	0.999
WNT2B	Unassigned	1.85	-0.89	1.44	-0.619	0.536	NA	0.999
ST7L	Unassigned	1.31	-0.678	1.8	-0.376	0.707	NA	0.999
CAPZA1	Unassigned	12.5	0.772	0.748	1.03	0.302	0.73	0.999
MOV10	Unassigned	2.9	0.61	1.19	0.512	0.608	NA	0.999
RHOC	Unassigned	47.2	0.0591	0.403	0.146	0.884	0.973	0.999
PPM1J	Unassigned	1.32	0.961	2.59	0.372	0.71	NA	0.999
SLC16A1	Unassigned	12.5	1.27	0.776	1.64	0.101	0.507	0.999
SLC16A1-AS1	Unassigned	5.18	-0.559	1.12	-0.501	0.616	NA	0.999
LRIG2	Unassigned	1.46	-0.639	1.47	-0.435	0.663	NA	0.999
MAGI3	Unassigned	1.47	0.746	1.71	0.435	0.663	NA	0.999
PHTF1	Unassigned	1.23	0.288	1.86	0.155	0.877	NA	0.999
RSBN1	Unassigned	4.04	-0.801	1.06	-0.757	0.449	NA	0.999
PTPN22	Unassigned	0.128	-0.933	3.81	-0.245	0.807	NA	0.999
AP4B1-AS1	Unassigned	0.349	-0.15	3.84	-0.039	0.969	NA	0.999
BCL2L15	Unassigned	0.472	2.48	3.6	0.689	0.491	NA	0.999
AP4B1	Unassigned	3.32	-2.31	1.15	-2	0.0451	NA	0.999
DCLRE1B	Unassigned	0.636	1.35	2.55	0.529	0.597	NA	0.999
HIPK1-AS1	Unassigned	1.01	-0.831	1.81	-0.46	0.646	NA	0.999
HIPK1	Unassigned	9.34	0.0236	0.676	0.0349	0.972	0.993	0.999
OLFML3	Unassigned	11.1	0.206	0.65	0.317	0.751	0.943	0.999
TRIM33	Unassigned	7.62	-0.6	0.778	-0.772	0.44	0.831	0.999
BCAS2	Unassigned	6.95	0.51	1.03	0.495	0.621	NA	0.999
DENND2C	Unassigned	2.2	1.89	1.37	1.38	0.169	NA	0.999
NRAS	Unassigned	4.33	0.466	0.975	0.478	0.632	NA	0.999
CSDE1	Unassigned	74.8	0.0468	0.345	0.135	0.892	0.976	0.999
SIKE1	Unassigned	3.73	0.847	1.22	0.695	0.487	NA	0.999
TSPAN2	Unassigned	4.78	-1.2	0.923	-1.3	0.193	NA	0.999
LINC01765	Unassigned	0.188	-1.24	3.79	-0.327	0.744	NA	0.999
NGF	Unassigned	3.74	2.22	1.15	1.94	0.0525	NA	0.999
VANGL1	Unassigned	0.693	-1.55	2.7	-0.574	0.566	NA	0.999
CASQ2	Unassigned	12	-0.0836	0.689	-0.121	0.903	0.978	0.999
SLC22A15	Unassigned	0.222	-0.69	3.78	-0.183	0.855	NA	0.999
ATP1A1	Unassigned	42.7	0.935	0.41	2.28	0.0226	0.245	0.952
AL390066.1	Unassigned	0.127	0.637	3.83	0.166	0.868	NA	0.999
CD58	Unassigned	5.35	-1.2	1.09	-1.1	0.273	NA	0.999
IGSF3	Unassigned	0.438	0.53	3.24	0.163	0.87	NA	0.999
CD2	Unassigned	0.697	0.175	2.81	0.0621	0.95	NA	0.999
PTGFRN	Unassigned	10.2	-0.242	0.646	-0.374	0.708	0.93	0.999
TTF2	Unassigned	1.05	-1.4	2.04	-0.683	0.494	NA	0.999
TRIM45	Unassigned	1.42	-1.46	1.79	-0.815	0.415	NA	0.999
MAN1A2	Unassigned	12.8	-0.398	0.651	-0.612	0.541	0.875	0.999
TENT5C	Unassigned	5.97	-0.197	1.13	-0.175	0.861	NA	0.999
GDAP2	Unassigned	1.36	-1.37	1.82	-0.755	0.45	NA	0.999
WDR3	Unassigned	3.92	0.994	1.14	0.875	0.381	NA	0.999
TBX15	Unassigned	10.2	-0.0647	0.711	-0.091	0.928	0.984	0.999
WARS2	Unassigned	1.88	-1.54	1.41	-1.09	0.276	NA	0.999
WARS2-AS1	Unassigned	0.3	-1	3.63	-0.275	0.783	NA	0.999
LINC00622	Unassigned	0.127	0.637	3.83	0.166	0.868	NA	0.999
ZNF697	Unassigned	0.715	2.25	2.43	0.927	0.354	NA	0.999
PHGDH	Unassigned	4.82	-1.06	1.03	-1.03	0.304	NA	0.999
NOTCH2	Unassigned	21.3	0.497	0.579	0.858	0.391	0.794	0.999
SEC22B	Unassigned	11.9	-0.0852	0.61	-0.14	0.889	0.974	0.999
AC253572.1	Unassigned	0.142	0.997	3.86	0.258	0.796	NA	0.999
NBPF26	Unassigned	2.07	-0.673	1.43	-0.472	0.637	NA	0.999
AC253572.2	Unassigned	1.06	0.143	1.96	0.0731	0.942	NA	0.999
LINC00623	Unassigned	1.86	-0.71	1.56	-0.454	0.65	NA	0.999
FCGR1B	Unassigned	0.328	0.927	3.81	0.243	0.808	NA	0.999
AC244453.2	Unassigned	0.137	0.535	3.82	0.14	0.889	NA	0.999
FAM72B	Unassigned	0.034	1.13	3.85	0.294	0.769	NA	0.999
SRGAP2C	Unassigned	3.83	-2.1	1.16	-1.81	0.0709	NA	0.999
LINC02798	Unassigned	0.188	1.49	3.84	0.389	0.697	NA	0.999
AC239800.2	Unassigned	0.28	-0.328	3.81	-0.0862	0.931	NA	0.999
LINC02591	Unassigned	0.626	-1.58	2.84	-0.556	0.578	NA	0.999
HIST2H3PS2	Unassigned	0.482	-2.07	3.54	-0.585	0.558	NA	0.999
LINC02802	Unassigned	0.863	-1.27	2.59	-0.49	0.624	NA	0.999
NBPF15	Unassigned	1.04	-1.4	1.9	-0.738	0.46	NA	0.999
SRGAP2B	Unassigned	2.11	-1.76	1.49	-1.18	0.237	NA	0.999
AC245014.3	Unassigned	0.888	-0.0206	2.29	-0.009	0.993	NA	0.999
NBPF20	Unassigned	7.54	-1.42	0.826	-1.71	0.0864	NA	0.999
GPR89A	Unassigned	0.421	2.59	3.72	0.698	0.485	NA	0.999
RNF115	Unassigned	12.7	0.274	0.642	0.426	0.67	0.917	0.999
POLR3C	Unassigned	3.92	-0.347	1.11	-0.311	0.756	NA	0.999
NUDT17	Unassigned	0.401	0.226	3.24	0.0698	0.944	NA	0.999
PIAS3	Unassigned	4.69	-2.07	0.984	-2.1	0.0357	NA	0.999
ANKRD35	Unassigned	2.3	-1.54	1.25	-1.23	0.218	NA	0.999
ITGA10	Unassigned	2.6	-0.557	1.38	-0.403	0.687	NA	0.999
PEX11B	Unassigned	1.94	-1.29	1.92	-0.67	0.503	NA	0.999
RBM8A	Unassigned	21.4	0.326	0.54	0.604	0.546	0.877	0.999
LIX1L-AS1	Unassigned	0.142	0.997	3.86	0.258	0.796	NA	0.999
LIX1L	Unassigned	12	-1.83	0.721	-2.54	0.011	0.166	0.69
ANKRD34A	Unassigned	0.211	0.275	3.85	0.0716	0.943	NA	0.999
POLR3GL	Unassigned	8.95	-1.03	0.749	-1.38	0.168	0.612	0.999
TXNIP	Unassigned	52	-1.87	0.635	-2.94	0.00329	0.0768	0.34
AC239799.2	Unassigned	0.954	-1.02	2.1	-0.487	0.626	NA	0.999
LINC01719	Unassigned	0.866	-0.404	2.16	-0.187	0.852	NA	0.999
NBPF10	Unassigned	1.71	0.0346	1.44	0.024	0.981	NA	0.999
NOTCH2NLA	Unassigned	0.453	0.281	3.21	0.0875	0.93	NA	0.999
AC239799.1	Unassigned	0.142	0.997	3.86	0.258	0.796	NA	0.999
AC245407.2	Unassigned	0.179	-0.382	3.86	-0.099	0.921	NA	0.999
NBPF12	Unassigned	3.75	-1.89	1.05	-1.81	0.0707	NA	0.999
PRKAB2	Unassigned	2.58	-0.873	1.37	-0.639	0.523	NA	0.999
AC242426.2	Unassigned	0.335	-2.05	3.49	-0.588	0.557	NA	0.999
FMO5	Unassigned	0.55	0.345	3.06	0.113	0.91	NA	0.999
CHD1L	Unassigned	3.2	0.466	1.15	0.406	0.685	NA	0.999
BCL9	Unassigned	1.74	0.797	1.41	0.565	0.572	NA	0.999
ACP6	Unassigned	0.707	-0.243	2.18	-0.112	0.911	NA	0.999
GJA5	Unassigned	0.701	-0.505	2.33	-0.216	0.829	NA	0.999
GPR89B	Unassigned	0.627	1.25	2.61	0.477	0.634	NA	0.999
AC239803.1	Unassigned	0.516	-1.46	3.02	-0.483	0.629	NA	0.999
LINC02804	Unassigned	0.137	0.535	3.82	0.14	0.889	NA	0.999
NBPF11	Unassigned	1.55	0.0284	1.56	0.0183	0.985	NA	0.999
AC239809.3	Unassigned	0.162	-0.348	3.79	-0.0917	0.927	NA	0.999
LINC01138	Unassigned	0.28	-0.124	3.77	-0.033	0.974	NA	0.999
PPIAL4G	Unassigned	3.05	-2.89	1.27	-2.28	0.0223	NA	0.949
NBPF14	Unassigned	10.3	-0.0964	0.695	-0.139	0.89	0.974	0.999
PDE4DIP	Unassigned	15.7	0.737	0.549	1.34	0.179	0.625	0.999
NBPF9	Unassigned	2.35	-1.3	1.67	-0.776	0.438	NA	0.999
AC245297.3	Unassigned	3.32	-0.875	1.11	-0.785	0.432	NA	0.999
AC245297.2	Unassigned	1.42	-0.462	1.87	-0.247	0.805	NA	0.999
NOTCH2NLC	Unassigned	1.14	-0.303	2.17	-0.139	0.889	NA	0.999
NBPF19	Unassigned	1.73	1.43	1.72	0.83	0.406	NA	0.999
FCGR1A	Unassigned	0.927	1.18	2.36	0.502	0.616	NA	0.999
HIST2H2BF	Unassigned	0.103	0.208	3.83	0.0542	0.957	NA	0.999
AC243772.2	Unassigned	0.034	1.13	3.85	0.294	0.769	NA	0.999
HIST2H2AA4	Unassigned	0.461	2.1	3.63	0.58	0.562	NA	0.999
HIST2H4B	Unassigned	0.328	0.927	3.81	0.243	0.808	NA	0.999
AC239868.1	Unassigned	0.24	0.395	3.87	0.102	0.919	NA	0.999
HIST2H2BE	Unassigned	0.84	-1.94	2.15	-0.904	0.366	NA	0.999
HIST2H2AC	Unassigned	0.291	0.76	3.73	0.204	0.839	NA	0.999
BOLA1	Unassigned	1.85	-3.88	1.73	-2.25	0.0246	NA	0.988
SV2A	Unassigned	0.682	-2.48	3.07	-0.807	0.42	NA	0.999
SF3B4	Unassigned	2.36	1.58	1.27	1.25	0.213	NA	0.999
MTMR11	Unassigned	1.88	-2	1.48	-1.35	0.176	NA	0.999
OTUD7B	Unassigned	4.1	-0.0294	0.955	-0.0307	0.975	NA	0.999
AC244033.2	Unassigned	0.852	-2.01	2.59	-0.774	0.439	NA	0.999
VPS45	Unassigned	2.24	-2.03	1.34	-1.51	0.131	NA	0.999
PLEKHO1	Unassigned	21	-0.144	0.505	-0.285	0.775	0.95	0.999
ANP32E	Unassigned	7.41	-1.28	0.782	-1.64	0.102	NA	0.999
AC242988.1	Unassigned	0.0687	-0.382	3.86	-0.099	0.921	NA	0.999
APH1A	Unassigned	11.4	0.948	0.706	1.34	0.18	0.626	0.999
C1orf54	Unassigned	7.5	-1	0.981	-1.02	0.306	NA	0.999
CIART	Unassigned	2.9	-3.74	1.33	-2.82	0.00484	NA	0.428
MRPS21	Unassigned	6.98	0.452	0.841	0.538	0.591	NA	0.999
PRPF3	Unassigned	3.37	0.899	1.14	0.789	0.43	NA	0.999
RPRD2	Unassigned	5.89	-1.25	0.919	-1.36	0.175	NA	0.999
TARS2	Unassigned	0.792	-1.55	2.34	-0.663	0.507	NA	0.999
ECM1	Unassigned	10.4	0.108	0.609	0.177	0.859	0.968	0.999
AL356356.1	Unassigned	0.103	0.208	3.83	0.0542	0.957	NA	0.999
ADAMTSL4	Unassigned	5.55	0.467	0.882	0.53	0.596	NA	0.999
ADAMTSL4-AS1	Unassigned	0.736	0.134	2.46	0.0544	0.957	NA	0.999
MCL1	Unassigned	178	0.531	0.572	0.928	0.353	0.77	0.999
ENSA	Unassigned	17.7	-0.0183	0.518	-0.0353	0.972	0.993	0.999
GOLPH3L	Unassigned	1.46	-1.29	1.67	-0.773	0.439	NA	0.999
CTSS	Unassigned	6.88	1.26	0.857	1.47	0.142	NA	0.999
CTSK	Unassigned	20.7	0.355	0.527	0.674	0.501	0.862	0.999
ARNT	Unassigned	6.47	-0.749	0.92	-0.814	0.416	NA	0.999
SETDB1	Unassigned	1.69	-0.315	1.75	-0.181	0.857	NA	0.999
CERS2	Unassigned	9.29	0.222	0.713	0.311	0.756	0.944	0.999
MINDY1	Unassigned	1.44	-2.17	1.63	-1.33	0.183	NA	0.999
PRUNE1	Unassigned	2.02	-0.86	1.43	-0.602	0.547	NA	0.999
C1orf56	Unassigned	1.19	1.72	1.97	0.872	0.383	NA	0.999
CDC42SE1	Unassigned	14.1	1.12	0.601	1.87	0.0615	0.41	0.999
MLLT11	Unassigned	2.26	2.8	1.61	1.74	0.0825	NA	0.999
GABPB2	Unassigned	8.56	-0.981	0.976	-1.01	0.315	0.743	0.999
SEMA6C	Unassigned	2.18	-0.212	1.27	-0.167	0.867	NA	0.999
SCNM1	Unassigned	5.43	-0.641	0.844	-0.759	0.448	NA	0.999
LYSMD1	Unassigned	0.428	-0.246	3.25	-0.0757	0.94	NA	0.999
VPS72	Unassigned	3.37	-1.14	1.16	-0.98	0.327	NA	0.999
PIP5K1A	Unassigned	4.5	-0.5	1.07	-0.466	0.641	NA	0.999
PSMD4	Unassigned	9.49	-0.406	0.676	-0.6	0.549	0.878	0.999
ZNF687-AS1	Unassigned	0.259	1.71	3.83	0.447	0.655	NA	0.999
ZNF687	Unassigned	1.69	-0.715	1.52	-0.47	0.639	NA	0.999
PI4KB	Unassigned	4.76	-0.609	0.893	-0.681	0.496	NA	0.999
RFX5	Unassigned	1.86	-0.492	1.56	-0.316	0.752	NA	0.999
SELENBP1	Unassigned	7.15	-0.706	0.842	-0.838	0.402	NA	0.999
PSMB4	Unassigned	31.2	0.222	0.432	0.515	0.606	0.897	0.999
POGZ	Unassigned	8.26	-1.31	0.718	-1.83	0.0671	0.42	0.999
TUFT1	Unassigned	4.35	0.441	1.2	0.369	0.712	NA	0.999
SNX27	Unassigned	2.89	-1.54	1.18	-1.3	0.192	NA	0.999
RIIAD1	Unassigned	0.034	1.13	3.85	0.294	0.769	NA	0.999
MRPL9	Unassigned	3.29	0.154	1.18	0.13	0.896	NA	0.999
OAZ3	Unassigned	0.068	1.5	3.84	0.389	0.697	NA	0.999
TDRKH	Unassigned	0.521	1.09	3.08	0.353	0.724	NA	0.999
TDRKH-AS1	Unassigned	0.034	1.13	3.85	0.294	0.769	NA	0.999
THEM5	Unassigned	0.034	1.13	3.85	0.294	0.769	NA	0.999
THEM4	Unassigned	1.21	0.145	1.74	0.0833	0.934	NA	0.999
S100A10	Unassigned	69	0.907	0.536	1.69	0.0906	0.486	0.999
S100A11	Unassigned	70.6	1.01	0.401	2.51	0.012	0.176	0.717
TCHH	Unassigned	0.245	2.19	3.82	0.573	0.567	NA	0.999
FLG-AS1	Unassigned	0.137	-0.983	3.81	-0.258	0.796	NA	0.999
FLG2	Unassigned	0.0687	-0.382	3.86	-0.099	0.921	NA	0.999
C1orf68	Unassigned	0.0594	-0.382	3.86	-0.099	0.921	NA	0.999
PRR9	Unassigned	0.068	1.5	3.84	0.389	0.697	NA	0.999
LOR	Unassigned	0.034	1.13	3.85	0.294	0.769	NA	0.999
S100A9	Unassigned	2.83	2.08	1.69	1.23	0.219	NA	0.999
S100A8	Unassigned	0.262	0.997	3.86	0.258	0.796	NA	0.999
S100A7	Unassigned	0.24	-0.768	3.77	-0.204	0.839	NA	0.999
BX470102.1	Unassigned	0.12	0.395	3.87	0.102	0.919	NA	0.999
S100A6	Unassigned	432	0.119	0.335	0.355	0.723	0.933	0.999
S100A4	Unassigned	224	-0.0582	0.367	-0.159	0.874	0.972	0.999
S100A3	Unassigned	2.34	2.55	1.53	1.66	0.096	NA	0.999
S100A2	Unassigned	0.205	0.928	3.81	0.244	0.807	NA	0.999
BX470102.2	Unassigned	0.034	1.13	3.85	0.294	0.769	NA	0.999
S100A16	Unassigned	23	1.12	0.484	2.32	0.0201	0.227	0.897
S100A14	Unassigned	0.348	0.408	3.49	0.117	0.907	NA	0.999
S100A13	Unassigned	38.7	0.247	0.534	0.463	0.643	0.906	0.999
S100A1	Unassigned	0.068	1.5	3.84	0.389	0.697	NA	0.999
AL162258.2	Unassigned	0.068	1.5	3.84	0.389	0.697	NA	0.999
CHTOP	Unassigned	6.93	-0.555	0.735	-0.756	0.45	NA	0.999
SNAPIN	Unassigned	3.13	0.152	1.12	0.135	0.892	NA	0.999
ILF2	Unassigned	15.8	1.14	0.633	1.81	0.0708	0.433	0.999
NPR1	Unassigned	2.78	0.762	1.57	0.485	0.628	NA	0.999
INTS3	Unassigned	4.51	-1.24	0.946	-1.31	0.189	NA	0.999
SLC27A3	Unassigned	3.49	-0.515	1.05	-0.491	0.623	NA	0.999
GATAD2B	Unassigned	9.94	-0.844	0.661	-1.28	0.201	0.65	0.999
DENND4B	Unassigned	4.44	0.388	0.924	0.42	0.675	NA	0.999
CRTC2	Unassigned	5.66	0.251	0.956	0.263	0.793	NA	0.999
SLC39A1	Unassigned	6.71	0.417	0.868	0.48	0.631	NA	0.999
AL358472.4	Unassigned	0.206	-0.732	3.87	-0.189	0.85	NA	0.999
AL358472.3	Unassigned	0.275	-1.56	3.82	-0.407	0.684	NA	0.999
CREB3L4	Unassigned	1.15	-2.94	1.83	-1.6	0.109	NA	0.999
JTB	Unassigned	10.6	0.0127	0.67	0.019	0.985	0.995	0.999
RAB13	Unassigned	24.5	-0.711	0.499	-1.43	0.154	0.592	0.999
RPS27	Unassigned	387	0.243	0.31	0.784	0.433	0.824	0.999
NUP210L	Unassigned	0.034	1.13	3.85	0.294	0.769	NA	0.999
TPM3	Unassigned	27	0.782	0.588	1.33	0.183	0.631	0.999
C1orf189	Unassigned	0.034	1.13	3.85	0.294	0.769	NA	0.999
C1orf43	Unassigned	10.4	0.463	0.667	0.694	0.488	0.853	0.999
UBAP2L	Unassigned	8.25	0.642	0.79	0.813	0.416	0.812	0.999
HAX1	Unassigned	5.74	0.518	0.995	0.521	0.602	NA	0.999
ATP8B2	Unassigned	8.02	-1.09	0.749	-1.46	0.145	0.579	0.999
IL6R-AS1	Unassigned	0.679	1.49	2.82	0.528	0.598	NA	0.999
IL6R	Unassigned	7.24	1.5	0.785	1.91	0.0555	NA	0.999
SHE	Unassigned	2.39	-0.448	1.76	-0.254	0.8	NA	0.999
AL162591.2	Unassigned	0.034	1.13	3.85	0.294	0.769	NA	0.999
TDRD10	Unassigned	0.541	-0.91	2.99	-0.305	0.76	NA	0.999
UBE2Q1	Unassigned	8.65	-0.69	0.694	-0.995	0.32	0.745	0.999
ADAR	Unassigned	17	0.108	0.733	0.148	0.882	0.973	0.999
KCNN3	Unassigned	0.631	0.923	2.84	0.325	0.745	NA	0.999
PMVK	Unassigned	5.34	0.923	1.1	0.839	0.402	NA	0.999
PBXIP1	Unassigned	39	-1.33	0.493	-2.71	0.00675	0.117	0.491
PYGO2	Unassigned	1.58	0.295	1.51	0.195	0.845	NA	0.999
AL451085.2	Unassigned	0.179	-0.382	3.86	-0.099	0.921	NA	0.999
SHC1	Unassigned	11.2	0.686	0.674	1.02	0.309	0.736	0.999
CKS1B	Unassigned	2.84	-0.897	1.27	-0.709	0.478	NA	0.999
FLAD1	Unassigned	0.912	0.231	1.98	0.117	0.907	NA	0.999
ZBTB7B	Unassigned	3.63	-0.785	1.04	-0.756	0.45	NA	0.999
DCST2	Unassigned	0.188	-1.24	3.79	-0.327	0.744	NA	0.999
DCST1-AS1	Unassigned	0.0594	-0.382	3.86	-0.099	0.921	NA	0.999
ADAM15	Unassigned	13.2	-0.782	0.685	-1.14	0.254	0.694	0.999
EFNA4	Unassigned	0.455	1.7	3.13	0.542	0.588	NA	0.999
EFNA3	Unassigned	0.285	1.34	3.84	0.347	0.728	NA	0.999
EFNA1	Unassigned	2.57	0.0446	1.38	0.0324	0.974	NA	0.999
SLC50A1	Unassigned	4.65	0.668	0.981	0.681	0.496	NA	0.999
DPM3	Unassigned	7.55	-0.53	0.926	-0.572	0.567	0.886	0.999
KRTCAP2	Unassigned	20	-0.278	0.487	-0.57	0.569	0.886	0.999
TRIM46	Unassigned	0.256	-1.49	3.78	-0.394	0.694	NA	0.999
MUC1	Unassigned	4.65	0.64	1.06	0.605	0.545	NA	0.999
AC234582.1	Unassigned	0.034	1.13	3.85	0.294	0.769	NA	0.999
THBS3	Unassigned	9.44	-0.337	0.752	-0.448	0.654	0.911	0.999
MTX1	Unassigned	1.82	0.151	1.41	0.107	0.915	NA	0.999
GBA	Unassigned	8	-1.05	0.819	-1.28	0.2	0.65	0.999
FAM189B	Unassigned	4.2	-0.911	1.06	-0.859	0.39	NA	0.999
SCAMP3	Unassigned	3.09	0.456	1.13	0.403	0.687	NA	0.999
CLK2	Unassigned	3.85	-1.07	1.19	-0.897	0.37	NA	0.999
HCN3	Unassigned	0.128	-0.933	3.81	-0.245	0.807	NA	0.999
FDPS	Unassigned	9.15	-0.597	0.677	-0.882	0.378	0.788	0.999
RUSC1-AS1	Unassigned	0.0594	-0.382	3.86	-0.099	0.921	NA	0.999
RUSC1	Unassigned	7.62	-1.34	0.749	-1.79	0.073	0.436	0.999
ASH1L	Unassigned	18.7	-0.374	0.53	-0.706	0.48	0.851	0.999
ASH1L-AS1	Unassigned	0.275	-1.56	3.82	-0.407	0.684	NA	0.999
MSTO1	Unassigned	2.68	-1.14	1.36	-0.835	0.404	NA	0.999
YY1AP1	Unassigned	13.3	0.137	0.633	0.216	0.829	0.959	0.999
DAP3	Unassigned	8.03	0.863	0.718	1.2	0.229	0.672	0.999
GON4L	Unassigned	7.1	-0.214	0.801	-0.267	0.79	NA	0.999
SYT11	Unassigned	3.83	-0.409	1.05	-0.391	0.696	NA	0.999
RIT1	Unassigned	5.12	0.0119	0.874	0.0136	0.989	NA	0.999
KHDC4	Unassigned	4.03	0.228	1.03	0.222	0.825	NA	0.999
ARHGEF2	Unassigned	8.12	0.61	0.744	0.819	0.413	0.811	0.999
AL355388.2	Unassigned	0.154	1.13	3.85	0.294	0.769	NA	0.999
AL355388.1	Unassigned	0.285	1.34	3.84	0.347	0.728	NA	0.999
SSR2	Unassigned	19.1	0.355	0.523	0.678	0.497	0.859	0.999
UBQLN4	Unassigned	3.65	-1.29	1.05	-1.23	0.217	NA	0.999
LAMTOR2	Unassigned	4.7	0.103	0.987	0.104	0.917	NA	0.999
RAB25	Unassigned	0.0594	-0.382	3.86	-0.099	0.921	NA	0.999
MEX3A	Unassigned	0.068	1.5	3.84	0.389	0.697	NA	0.999
LMNA	Unassigned	167	1.34	0.336	4	6.3e-05	0.00382	0.0186
SEMA4A	Unassigned	2.91	-1.14	1.31	-0.868	0.385	NA	0.999
SLC25A44	Unassigned	11.6	1.66	0.7	2.37	0.018	0.213	0.856
PMF1	Unassigned	3.29	0.305	1.18	0.26	0.795	NA	0.999
BGLAP	Unassigned	0.82	-0.522	2.18	-0.239	0.811	NA	0.999
PAQR6	Unassigned	0.403	-1.03	2.86	-0.358	0.72	NA	0.999
SMG5	Unassigned	5.09	1.16	1.01	1.15	0.248	NA	0.999
TMEM79	Unassigned	0.332	1.48	3.8	0.389	0.697	NA	0.999
GLMP	Unassigned	11.8	-1.35	0.689	-1.96	0.0505	0.378	0.999
CCT3	Unassigned	13.2	-0.0666	0.677	-0.0983	0.922	0.984	0.999
C1orf61	Unassigned	0.497	2.89	3.49	0.829	0.407	NA	0.999
MEF2D	Unassigned	19.4	-0.574	0.55	-1.04	0.296	0.725	0.999
AL365181.1	Unassigned	0.034	1.13	3.85	0.294	0.769	NA	0.999
IQGAP3	Unassigned	0.438	2.25	3.71	0.605	0.545	NA	0.999
NAXE	Unassigned	8.24	-0.254	0.739	-0.343	0.732	0.933	0.999
GPATCH4	Unassigned	11.1	1.68	0.655	2.57	0.0102	0.158	0.656
AL365181.4	Unassigned	1.31	0.487	2.07	0.235	0.814	NA	0.999
HAPLN2	Unassigned	2.07	-0.0275	1.38	-0.0199	0.984	NA	0.999
AL365181.2	Unassigned	0.247	-1.46	3.78	-0.386	0.699	NA	0.999
BCAN	Unassigned	0.206	-0.732	3.87	-0.189	0.85	NA	0.999
NES	Unassigned	18.3	-0.0134	0.554	-0.0241	0.981	0.994	0.999
CRABP2	Unassigned	2.03	2.49	1.52	1.64	0.101	NA	0.999
ISG20L2	Unassigned	4.63	1.94	1.16	1.67	0.0943	NA	0.999
RRNAD1	Unassigned	2.74	0.000922	1.19	0.000777	0.999	NA	1
MRPL24	Unassigned	5.17	-0.902	0.948	-0.951	0.341	NA	0.999
HDGF	Unassigned	13	0.198	0.613	0.322	0.747	0.942	0.999
PRCC	Unassigned	7.71	0.95	0.759	1.25	0.211	0.659	0.999
SH2D2A	Unassigned	1.39	2.15	2.11	1.02	0.31	NA	0.999
NTRK1	Unassigned	0.034	1.13	3.85	0.294	0.769	NA	0.999
PEAR1	Unassigned	3.94	-1.38	1.15	-1.21	0.227	NA	0.999
LRRC71	Unassigned	0.068	1.5	3.84	0.389	0.697	NA	0.999
ARHGEF11	Unassigned	4.57	-0.804	0.877	-0.917	0.359	NA	0.999
ETV3	Unassigned	10.4	3.24	0.839	3.86	0.000114	0.00585	0.0285
FCRL2	Unassigned	0.417	0.896	3.28	0.273	0.785	NA	0.999
KIRREL1	Unassigned	3.33	0.729	1.08	0.674	0.5	NA	0.999
LINC01704	Unassigned	0.0594	-0.382	3.86	-0.099	0.921	NA	0.999
CD1D	Unassigned	0.068	1.5	3.84	0.389	0.697	NA	0.999
MNDA	Unassigned	1.5	-0.517	1.8	-0.288	0.773	NA	0.999
IFI16	Unassigned	26.8	1.13	0.608	1.86	0.0635	0.415	0.999
AIM2	Unassigned	0.0935	0.285	3.84	0.0744	0.941	NA	0.999
CADM3	Unassigned	0.73	-0.382	2.18	-0.175	0.861	NA	0.999
CADM3-AS1	Unassigned	0.544	-1.26	3.43	-0.366	0.714	NA	0.999
ACKR1	Unassigned	12.6	-0.244	0.915	-0.267	0.79	0.953	0.999
FCER1A	Unassigned	0.439	0.971	3.28	0.296	0.767	NA	0.999
APCS	Unassigned	0.0687	-0.382	3.86	-0.099	0.921	NA	0.999
DUSP23	Unassigned	3.94	0.0389	1.11	0.0349	0.972	NA	0.999
SLAMF8	Unassigned	0.102	1.74	3.83	0.454	0.65	NA	0.999
AL590560.2	Unassigned	0.197	-1.27	3.79	-0.336	0.737	NA	0.999
AL590560.3	Unassigned	0.466	0.385	3.66	0.105	0.916	NA	0.999
CFAP45	Unassigned	0.372	1.63	3.39	0.481	0.63	NA	0.999
TAGLN2	Unassigned	64.5	1.11	0.396	2.81	0.00499	0.0987	0.431
SLAMF9	Unassigned	0.034	1.13	3.85	0.294	0.769	NA	0.999
LINC01133	Unassigned	3.22	-0.749	1.2	-0.622	0.534	NA	0.999
PIGM	Unassigned	2.74	-1.97	1.36	-1.45	0.146	NA	0.999
IGSF8	Unassigned	2.35	0.764	1.33	0.575	0.565	NA	0.999
ATP1A2	Unassigned	6.55	-1.65	0.848	-1.95	0.0516	NA	0.999
CASQ1	Unassigned	0.222	-0.69	3.78	-0.183	0.855	NA	0.999
AL121987.2	Unassigned	0.034	1.13	3.85	0.294	0.769	NA	0.999
PEA15	Unassigned	59.8	0.431	0.379	1.14	0.255	0.696	0.999
DCAF8	Unassigned	10.6	-1.3	0.656	-1.98	0.048	0.372	0.999
PEX19	Unassigned	5.04	-1.07	0.903	-1.18	0.236	NA	0.999
COPA	Unassigned	16	0.0735	0.56	0.131	0.896	0.976	0.999
NCSTN	Unassigned	2.78	-1.04	1.19	-0.875	0.382	NA	0.999
VANGL2	Unassigned	0.0594	-0.382	3.86	-0.099	0.921	NA	0.999
SLAMF6	Unassigned	0.0687	-0.382	3.86	-0.099	0.921	NA	0.999
CD84	Unassigned	2.24	-0.441	1.33	-0.332	0.74	NA	0.999
SLAMF1	Unassigned	3.22	4.58	1.61	2.84	0.00452	NA	0.412
CD48	Unassigned	0.421	2.59	3.72	0.698	0.485	NA	0.999
SLAMF7	Unassigned	0.94	3.76	2.46	1.53	0.126	NA	0.999
LY9	Unassigned	0.0594	-0.382	3.86	-0.099	0.921	NA	0.999
CD244	Unassigned	0.178	-1.2	3.79	-0.317	0.751	NA	0.999
ITLN1	Unassigned	0.293	2.07	3.83	0.54	0.589	NA	0.999
ITLN2	Unassigned	0.256	-1.49	3.78	-0.394	0.694	NA	0.999
F11R	Unassigned	1.89	0.59	1.4	0.42	0.674	NA	0.999
TSTD1	Unassigned	2.24	2.34	1.57	1.49	0.137	NA	0.999
USF1	Unassigned	0.537	0.0158	2.71	0.00585	0.995	NA	0.999
ARHGAP30	Unassigned	0.89	-1.6	2.56	-0.627	0.53	NA	0.999
KLHDC9	Unassigned	0.119	-0.881	3.82	-0.231	0.818	NA	0.999
PFDN2	Unassigned	10.8	2.03	0.783	2.59	0.00951	0.151	0.628
NIT1	Unassigned	1.55	-1.69	1.72	-0.985	0.324	NA	0.999
DEDD	Unassigned	5.33	-0.588	0.831	-0.708	0.479	NA	0.999
UFC1	Unassigned	8.84	0.456	0.678	0.672	0.501	0.862	0.999
USP21	Unassigned	1.34	1.73	1.9	0.912	0.362	NA	0.999
PPOX	Unassigned	1.72	-0.439	1.61	-0.272	0.785	NA	0.999
B4GALT3	Unassigned	2.77	-0.731	1.19	-0.615	0.538	NA	0.999
ADAMTS4	Unassigned	163	3.33	0.72	4.62	3.75e-06	0.00049	0.00239
NDUFS2	Unassigned	14.2	1.04	0.671	1.55	0.122	0.548	0.999
FCER1G	Unassigned	5.11	1.29	0.958	1.35	0.177	NA	0.999
APOA2	Unassigned	0.119	-0.881	3.82	-0.231	0.818	NA	0.999
TOMM40L	Unassigned	2.03	-1.7	1.31	-1.3	0.194	NA	0.999
NR1I3	Unassigned	0.43	0.39	3.77	0.103	0.918	NA	0.999
MPZ	Unassigned	0.971	1.28	2.3	0.557	0.578	NA	0.999
SDHC	Unassigned	9.06	-0.547	0.732	-0.747	0.455	0.837	0.999
AL592295.5	Unassigned	1.4	2.58	1.97	1.31	0.192	NA	0.999
FCGR2A	Unassigned	8.76	1.59	0.836	1.9	0.0569	0.398	0.999
HSPA6	Unassigned	57.1	-1.83	1.39	-1.32	0.186	0.633	0.999
FCGR3A	Unassigned	1.85	0.491	1.47	0.334	0.739	NA	0.999
FCGR2B	Unassigned	1.67	0.0323	1.5	0.0216	0.983	NA	0.999
FCRLA	Unassigned	0.206	-0.732	3.87	-0.189	0.85	NA	0.999
DUSP12	Unassigned	2.32	0.691	1.29	0.535	0.593	NA	0.999
ATF6	Unassigned	9.7	1.62	0.71	2.27	0.023	0.248	0.961
OLFML2B	Unassigned	10.1	-0.637	0.7	-0.91	0.363	0.778	0.999
NOS1AP	Unassigned	0.513	-0.303	3.06	-0.0988	0.921	NA	0.999
C1orf226	Unassigned	1.86	-0.211	1.45	-0.145	0.885	NA	0.999
UHMK1	Unassigned	4.99	0.0258	0.982	0.0262	0.979	NA	0.999
UAP1	Unassigned	24	1.47	0.585	2.51	0.0122	0.176	0.719
AL596325.2	Unassigned	1.33	4.26	2.17	1.97	0.0494	NA	0.999
DDR2	Unassigned	22.7	-0.0284	0.503	-0.0564	0.955	0.99	0.999
HSD17B7	Unassigned	1.94	-2.62	1.43	-1.84	0.066	NA	0.999
CCDC190	Unassigned	0.12	0.395	3.87	0.102	0.919	NA	0.999
RGS4	Unassigned	3.91	-0.687	1.15	-0.599	0.549	NA	0.999
RGS5	Unassigned	91.3	-1.17	0.509	-2.3	0.0213	0.235	0.922
AL592435.1	Unassigned	0.103	0.208	3.83	0.0542	0.957	NA	0.999
NUF2	Unassigned	0.142	0.997	3.86	0.258	0.796	NA	0.999
PBX1	Unassigned	17.1	-0.279	0.593	-0.47	0.638	0.906	0.999
AL357568.2	Unassigned	0.0594	-0.382	3.86	-0.099	0.921	NA	0.999
LMX1A	Unassigned	0.119	-0.881	3.82	-0.231	0.818	NA	0.999
RXRG	Unassigned	0.142	0.997	3.86	0.258	0.796	NA	0.999
LRRC52-AS1	Unassigned	0.068	1.5	3.84	0.389	0.697	NA	0.999
MGST3	Unassigned	25.7	-0.238	0.557	-0.427	0.669	0.916	0.999
ALDH9A1	Unassigned	7.24	-0.77	0.858	-0.898	0.369	NA	0.999
TMCO1	Unassigned	12.2	-0.3	0.641	-0.468	0.64	0.906	0.999
UCK2	Unassigned	4.52	1.87	1.13	1.65	0.0984	NA	0.999
FAM78B	Unassigned	0.62	-0.381	2.43	-0.157	0.875	NA	0.999
AL596087.2	Unassigned	0.034	1.13	3.85	0.294	0.769	NA	0.999
POGK	Unassigned	3.17	0.044	1.17	0.0377	0.97	NA	0.999
TADA1	Unassigned	1.35	-0.75	1.64	-0.457	0.648	NA	0.999
LINC01363	Unassigned	0.387	1.46	3.34	0.438	0.662	NA	0.999
POU2F1	Unassigned	7.82	-0.525	0.754	-0.696	0.486	0.853	0.999
CD247	Unassigned	0.758	1.06	2.44	0.432	0.665	NA	0.999
AL359962.3	Unassigned	0.12	0.395	3.87	0.102	0.919	NA	0.999
CREG1	Unassigned	22.6	0.766	0.52	1.47	0.14	0.571	0.999
RCSD1	Unassigned	4.55	0.00293	1.2	0.00244	0.998	NA	0.999
MPZL1	Unassigned	20.3	0.694	0.538	1.29	0.197	0.648	0.999
MPC2	Unassigned	7.8	-0.00418	0.712	-0.00587	0.995	0.999	0.999
DCAF6	Unassigned	7.94	-0.15	0.795	-0.188	0.851	0.965	0.999
GPR161	Unassigned	3.5	0.441	1.08	0.41	0.682	NA	0.999
TIPRL	Unassigned	4.87	-0.82	1	-0.818	0.414	NA	0.999
SFT2D2	Unassigned	6.38	-0.0936	0.849	-0.11	0.912	NA	0.999
TBX19	Unassigned	0.472	0.411	3.14	0.131	0.896	NA	0.999
XCL1	Unassigned	0.034	1.13	3.85	0.294	0.769	NA	0.999
DPT	Unassigned	25.1	1.26	0.491	2.57	0.0102	0.158	0.656
ATP1B1	Unassigned	5.15	1.55	1.11	1.39	0.163	NA	0.999
NME7	Unassigned	0.546	-0.994	2.82	-0.353	0.724	NA	0.999
BLZF1	Unassigned	4.66	-0.0237	0.875	-0.0271	0.978	NA	0.999
CCDC181	Unassigned	0.0594	-0.382	3.86	-0.099	0.921	NA	0.999
SLC19A2	Unassigned	10.3	1.86	0.846	2.19	0.0282	0.282	0.999
Z99572.1	Unassigned	0.316	-0.0299	3.14	-0.00954	0.992	NA	0.999
F5	Unassigned	0.034	1.13	3.85	0.294	0.769	NA	0.999
SELP	Unassigned	1.59	1.27	1.86	0.682	0.495	NA	0.999
C1orf112	Unassigned	0.307	0.029	3.65	0.00793	0.994	NA	0.999
SELL	Unassigned	0.906	1.66	2.68	0.622	0.534	NA	0.999
SELE	Unassigned	17.8	6.44	1.22	5.3	1.15e-07	2.84e-05	0.000139
METTL18	Unassigned	0.6	-1.49	2.84	-0.525	0.599	NA	0.999
SCYL3	Unassigned	2.43	-0.65	1.54	-0.423	0.673	NA	0.999
KIFAP3	Unassigned	5.19	-0.44	0.982	-0.449	0.654	NA	0.999
LINC01142	Unassigned	0.43	0.39	3.77	0.103	0.918	NA	0.999
GORAB-AS1	Unassigned	0.136	1.93	3.83	0.503	0.615	NA	0.999
GORAB	Unassigned	1.88	-0.331	1.46	-0.226	0.821	NA	0.999
PRRX1	Unassigned	61.6	-0.164	0.404	-0.406	0.684	0.923	0.999
Z97200.1	Unassigned	2.22	0.048	1.36	0.0354	0.972	NA	0.999
BX284613.2	Unassigned	0.259	1.71	3.83	0.447	0.655	NA	0.999
FMO3	Unassigned	0.991	3.27	2.27	1.44	0.149	NA	0.999
FMO2	Unassigned	4.19	-1.63	0.999	-1.63	0.102	NA	0.999
FMO1	Unassigned	0.238	-1.43	3.78	-0.379	0.705	NA	0.999
FMO4	Unassigned	0.369	-1.37	2.96	-0.462	0.644	NA	0.999
PRRC2C	Unassigned	60.4	-0.0516	0.488	-0.106	0.916	0.982	0.999
MYOCOS	Unassigned	0.293	2.07	3.83	0.54	0.589	NA	0.999
MYOC	Unassigned	13.2	1.22	0.659	1.85	0.0643	0.416	0.999
VAMP4	Unassigned	4.74	-0.658	0.913	-0.72	0.471	NA	0.999
EEF1AKNMT	Unassigned	0.875	0.622	2.05	0.304	0.761	NA	0.999
DNM3	Unassigned	0.558	-0.685	2.97	-0.231	0.818	NA	0.999
DNM3OS	Unassigned	4.79	1.43	1.06	1.35	0.178	NA	0.999
PIGC	Unassigned	2.8	-1.46	1.23	-1.18	0.236	NA	0.999
SUCO	Unassigned	4.13	0.277	0.995	0.278	0.781	NA	0.999
FASLG	Unassigned	0.519	2.86	3.81	0.75	0.453	NA	0.999
TNFSF4	Unassigned	0.137	0.535	3.82	0.14	0.889	NA	0.999
AL645568.1	Unassigned	0.375	-1.79	3.76	-0.476	0.634	NA	0.999
PRDX6	Unassigned	26.5	0.0957	0.449	0.213	0.831	0.959	0.999
ANKRD45	Unassigned	0.847	-0.92	2.11	-0.436	0.663	NA	0.999
KLHL20	Unassigned	2.67	-0.796	1.26	-0.629	0.529	NA	0.999
CENPL	Unassigned	1.36	0.534	1.81	0.295	0.768	NA	0.999
DARS2	Unassigned	1.27	2.03	2	1.02	0.309	NA	0.999
GAS5	Unassigned	39.7	0.332	0.452	0.735	0.462	0.841	0.999
GAS5-AS1	Unassigned	0.142	0.997	3.86	0.258	0.796	NA	0.999
ZBTB37	Unassigned	1.97	-2.58	1.46	-1.76	0.0779	NA	0.999
SERPINC1	Unassigned	0.119	-0.881	3.82	-0.231	0.818	NA	0.999
RC3H1	Unassigned	5.53	-0.428	0.953	-0.449	0.654	NA	0.999
RABGAP1L	Unassigned	5.45	-1.7	0.899	-1.89	0.0592	NA	0.999
RABGAP1L-IT1	Unassigned	0.319	1.01	3.82	0.265	0.791	NA	0.999
CACYBP	Unassigned	8.94	-0.478	0.756	-0.632	0.528	0.869	0.999
MRPS14	Unassigned	2.03	-1.04	1.42	-0.736	0.462	NA	0.999
KIAA0040	Unassigned	10.5	0.798	0.801	0.996	0.319	0.744	0.999
TNR	Unassigned	0.0594	-0.382	3.86	-0.099	0.921	NA	0.999
LINC02803	Unassigned	0.102	1.74	3.83	0.454	0.65	NA	0.999
COP1	Unassigned	2	-0.179	1.63	-0.11	0.913	NA	0.999
PAPPA2	Unassigned	0.325	-0.0895	3.58	-0.025	0.98	NA	0.999
ASTN1	Unassigned	0.068	1.5	3.84	0.389	0.697	NA	0.999
SEC16B	Unassigned	1.94	0.278	1.6	0.173	0.862	NA	0.999
RASAL2-AS1	Unassigned	0.926	2.21	2.32	0.953	0.341	NA	0.999
RASAL2	Unassigned	8.45	0.7	0.811	0.863	0.388	0.793	0.999
RALGPS2	Unassigned	0.634	-0.469	2.84	-0.165	0.869	NA	0.999
ANGPTL1	Unassigned	8.5	-1.11	0.834	-1.33	0.183	0.631	0.999
FAM20B	Unassigned	13	-0.909	0.584	-1.56	0.12	0.543	0.999
TOR3A	Unassigned	3.68	-0.666	1.1	-0.604	0.546	NA	0.999
ABL2	Unassigned	55.7	2.24	0.457	4.91	9.14e-07	0.000154	0.00075
SOAT1	Unassigned	7.92	0.0662	0.885	0.0748	0.94	0.986	0.999
TOR1AIP2	Unassigned	6.15	0.657	0.804	0.817	0.414	NA	0.999
TOR1AIP1	Unassigned	14	0.163	0.611	0.267	0.789	0.953	0.999
AL353708.1	Unassigned	1.33	-0.519	1.94	-0.268	0.789	NA	0.999
CEP350	Unassigned	11.1	-0.446	0.654	-0.682	0.495	0.858	0.999
QSOX1	Unassigned	9.7	-0.0527	0.677	-0.0779	0.938	0.986	0.999
LHX4	Unassigned	0.24	-0.768	3.77	-0.204	0.839	NA	0.999
ACBD6	Unassigned	4.73	-0.25	0.916	-0.272	0.785	NA	0.999
XPR1	Unassigned	1.91	-0.572	1.53	-0.373	0.709	NA	0.999
KIAA1614	Unassigned	1.26	0.154	1.9	0.0814	0.935	NA	0.999
AL162431.1	Unassigned	0.0594	-0.382	3.86	-0.099	0.921	NA	0.999
STX6	Unassigned	4.71	1.44	1.03	1.4	0.162	NA	0.999
MR1	Unassigned	2.36	-2.68	1.37	-1.95	0.0511	NA	0.999
IER5	Unassigned	28.2	0.316	0.596	0.531	0.595	0.895	0.999
GLUL	Unassigned	34	0.976	0.432	2.26	0.024	0.252	0.975
RNASEL	Unassigned	0.859	-0.725	2.04	-0.356	0.722	NA	0.999
RGS16	Unassigned	39.7	-0.00954	0.763	-0.0125	0.99	0.997	0.999
LINC01686	Unassigned	0.142	0.997	3.86	0.258	0.796	NA	0.999
NPL	Unassigned	0.712	-1.57	2.34	-0.672	0.501	NA	0.999
AL355999.1	Unassigned	0.197	-1.27	3.79	-0.336	0.737	NA	0.999
DHX9	Unassigned	12.3	-0.249	0.715	-0.348	0.728	0.933	0.999
LAMC1	Unassigned	21.6	-0.393	0.552	-0.712	0.476	0.851	0.999
LAMC2	Unassigned	1.6	2.92	1.79	1.63	0.103	NA	0.999
NMNAT2	Unassigned	0.695	3.31	2.81	1.18	0.239	NA	0.999
AL354953.1	Unassigned	0.0935	0.285	3.84	0.0744	0.941	NA	0.999
SMG7-AS1	Unassigned	0.325	-2	3.78	-0.528	0.597	NA	0.999
SMG7	Unassigned	5.06	0.103	0.944	0.109	0.913	NA	0.999
NCF2	Unassigned	1.68	-2.87	1.53	-1.87	0.0611	NA	0.999
ARPC5	Unassigned	15	0.0186	0.603	0.0308	0.975	0.993	0.999
RGL1	Unassigned	2.98	0.176	1.17	0.15	0.881	NA	0.999
COLGALT2	Unassigned	2.38	0.653	1.33	0.492	0.622	NA	0.999
TSEN15	Unassigned	2.88	0.036	1.19	0.0302	0.976	NA	0.999
C1orf21	Unassigned	6.9	0.925	0.823	1.12	0.261	NA	0.999
EDEM3	Unassigned	3.43	0.0451	1.14	0.0394	0.969	NA	0.999
NIBAN1	Unassigned	35.7	-0.738	0.482	-1.53	0.126	0.552	0.999
RNF2	Unassigned	2.86	0.189	1.17	0.161	0.872	NA	0.999
TRMT1L	Unassigned	0.888	-1.19	2.12	-0.562	0.574	NA	0.999
SWT1	Unassigned	0.222	-0.69	3.78	-0.183	0.855	NA	0.999
IVNS1ABP	Unassigned	14.1	1.74	0.622	2.8	0.00517	0.1	0.435
HMCN1	Unassigned	1.27	0.816	1.69	0.482	0.63	NA	0.999
PRG4	Unassigned	3.44	5.42	1.72	3.14	0.00169	NA	0.213
TPR	Unassigned	14.5	-0.668	0.708	-0.944	0.345	0.766	0.999
ODR4	Unassigned	3.18	-0.869	1.13	-0.768	0.442	NA	0.999
AL096803.2	Unassigned	0.43	0.39	3.77	0.103	0.918	NA	0.999
PTGS2	Unassigned	53.1	2.66	0.657	4.05	5.18e-05	0.0034	0.0166
PACERR	Unassigned	0.034	1.13	3.85	0.294	0.769	NA	0.999
PLA2G4A	Unassigned	1.79	-1.99	1.43	-1.39	0.165	NA	0.999
RGS18	Unassigned	0.625	-2.33	2.86	-0.814	0.415	NA	0.999
AL390957.1	Unassigned	0.0594	-0.382	3.86	-0.099	0.921	NA	0.999
RGS1	Unassigned	9.82	1.28	1.26	1.01	0.313	0.742	0.999
RGS13	Unassigned	0.285	1.34	3.84	0.347	0.728	NA	0.999
AL136454.1	Unassigned	0.388	1.1	3.36	0.326	0.744	NA	0.999
RGS2	Unassigned	53.1	1.51	0.821	1.83	0.0666	0.419	0.999
UCHL5	Unassigned	3.33	-0.697	1.23	-0.568	0.57	NA	0.999
RO60	Unassigned	8.77	-0.18	0.764	-0.236	0.814	0.959	0.999
GLRX2	Unassigned	3.73	0.333	0.973	0.342	0.733	NA	0.999
CDC73	Unassigned	13.4	0.278	0.588	0.472	0.637	0.905	0.999
B3GALT2	Unassigned	0.418	-1.2	3.79	-0.317	0.751	NA	0.999
AL353709.1	Unassigned	0.206	-0.732	3.87	-0.189	0.85	NA	0.999
KCNT2	Unassigned	3.37	-0.599	1.03	-0.579	0.563	NA	0.999
CFH	Unassigned	64	0.0504	0.393	0.128	0.898	0.976	0.999
CFHR3	Unassigned	0.034	1.13	3.85	0.294	0.769	NA	0.999
ASPM	Unassigned	0.0594	-0.382	3.86	-0.099	0.921	NA	0.999
ZBTB41	Unassigned	1.44	-0.764	2.08	-0.367	0.713	NA	0.999
DENND1B	Unassigned	1.13	-0.44	1.71	-0.257	0.797	NA	0.999
C1orf53	Unassigned	0.433	1.3	2.88	0.45	0.653	NA	0.999
LHX9	Unassigned	0.319	1.91	3.83	0.498	0.619	NA	0.999
NEK7	Unassigned	18.2	-0.583	0.553	-1.05	0.292	0.723	0.999
PTPRC	Unassigned	2.77	-1.31	1.12	-1.17	0.241	NA	0.999
MIR181A1HG	Unassigned	0.0594	-0.382	3.86	-0.099	0.921	NA	0.999
NR5A2	Unassigned	0.366	-1.77	3.76	-0.471	0.637	NA	0.999
ZNF281	Unassigned	6.18	1.39	0.917	1.52	0.129	NA	0.999
KIF14	Unassigned	0.102	1.74	3.83	0.454	0.65	NA	0.999
DDX59	Unassigned	1.86	0.76	1.52	0.499	0.618	NA	0.999
DDX59-AS1	Unassigned	0.0687	-0.382	3.86	-0.099	0.921	NA	0.999
CAMSAP2	Unassigned	13.8	-0.63	0.616	-1.02	0.307	0.735	0.999
INAVA	Unassigned	0.309	-0.924	3.65	-0.253	0.8	NA	0.999
KIF21B	Unassigned	0.886	1.22	2.15	0.569	0.57	NA	0.999
AL358473.1	Unassigned	0.378	0.524	3.78	0.139	0.89	NA	0.999
TMEM9	Unassigned	5.81	-1.6	0.897	-1.78	0.0751	NA	0.999
IGFN1	Unassigned	1.62	-0.603	1.75	-0.344	0.731	NA	0.999
PKP1	Unassigned	0.068	1.5	3.84	0.389	0.697	NA	0.999
TNNT2	Unassigned	0.247	-1.46	3.78	-0.386	0.699	NA	0.999
LAD1	Unassigned	0.63	2.67	3.31	0.806	0.42	NA	0.999
PHLDA3	Unassigned	9.82	-0.5	0.661	-0.757	0.449	0.833	0.999
CSRP1	Unassigned	412	-0.86	0.443	-1.94	0.052	0.381	0.999
NAV1	Unassigned	7.17	-0.462	0.9	-0.514	0.607	NA	0.999
IPO9	Unassigned	6.02	-0.352	0.832	-0.423	0.672	NA	0.999
SHISA4	Unassigned	2.53	-0.615	1.21	-0.507	0.612	NA	0.999
AL513217.1	Unassigned	0.137	-0.983	3.81	-0.258	0.796	NA	0.999
LMOD1	Unassigned	117	-1.33	0.364	-3.66	0.000248	0.0108	0.0504
TIMM17A	Unassigned	11.6	1.89	0.632	2.99	0.00281	0.069	0.304
RNPEP	Unassigned	3	-0.357	1.04	-0.344	0.731	NA	0.999
ELF3-AS1	Unassigned	0.12	0.395	3.87	0.102	0.919	NA	0.999
ELF3	Unassigned	0.034	1.13	3.85	0.294	0.769	NA	0.999
ARL8A	Unassigned	6.93	0.146	0.808	0.181	0.857	NA	0.999
PTPN7	Unassigned	1.54	1.97	2.16	0.915	0.36	NA	0.999
LGR6	Unassigned	0.0687	-0.382	3.86	-0.099	0.921	NA	0.999
UBE2T	Unassigned	0.0594	-0.382	3.86	-0.099	0.921	NA	0.999
PPP1R12B	Unassigned	69.2	-0.785	0.362	-2.17	0.03	0.291	0.999
AC104463.2	Unassigned	0.068	1.5	3.84	0.389	0.697	NA	0.999
KDM5B	Unassigned	4.38	0.17	1.11	0.153	0.878	NA	0.999
PCAT6	Unassigned	0.325	-2	3.78	-0.528	0.597	NA	0.999
RABIF	Unassigned	2.07	0.271	1.34	0.203	0.839	NA	0.999
KLHL12	Unassigned	2.27	0.044	1.4	0.0315	0.975	NA	0.999
ADIPOR1	Unassigned	5.7	0.611	0.846	0.723	0.47	NA	0.999
CYB5R1	Unassigned	4.92	-1.37	0.891	-1.54	0.124	NA	0.999
TMEM183A	Unassigned	6.46	0.454	0.846	0.537	0.591	NA	0.999
PPFIA4	Unassigned	0.206	-1.31	3.79	-0.346	0.73	NA	0.999
ADORA1	Unassigned	0.189	-0.382	3.86	-0.099	0.921	NA	0.999
CHI3L1	Unassigned	0.47	0.209	2.74	0.0762	0.939	NA	0.999
LINC01353	Unassigned	0.137	-0.983	3.81	-0.258	0.796	NA	0.999
LINC01136	Unassigned	0.12	0.395	3.87	0.102	0.919	NA	0.999
BTG2	Unassigned	73.3	0.0948	0.634	0.15	0.881	0.973	0.999
FMOD	Unassigned	38.9	0.298	0.566	0.527	0.598	0.895	0.999
PRELP	Unassigned	131	-0.16	0.361	-0.444	0.657	0.912	0.999
ATP2B4	Unassigned	35.3	-0.642	0.424	-1.51	0.131	0.559	0.999
LAX1	Unassigned	0.0935	0.285	3.84	0.0744	0.941	NA	0.999
SNRPE	Unassigned	10.8	1.29	0.678	1.9	0.0575	0.398	0.999
AL592146.2	Unassigned	0.238	-1.43	3.78	-0.379	0.705	NA	0.999
SOX13	Unassigned	5.02	-1.89	1.07	-1.77	0.0769	NA	0.999
ETNK2	Unassigned	1.06	-0.836	1.78	-0.468	0.64	NA	0.999
KISS1	Unassigned	0.034	1.13	3.85	0.294	0.769	NA	0.999
PLEKHA6	Unassigned	1.79	1.07	1.5	0.713	0.476	NA	0.999
PPP1R15B	Unassigned	17.7	1.9	0.662	2.87	0.00411	0.0864	0.38
PIK3C2B	Unassigned	3.15	0.856	1.08	0.791	0.429	NA	0.999
MDM4	Unassigned	9.52	-1.08	0.733	-1.47	0.141	0.573	0.999
NFASC	Unassigned	7.55	-1.22	1.03	-1.18	0.237	0.68	0.999
CNTN2	Unassigned	0.322	0.27	3.65	0.074	0.941	NA	0.999
RBBP5	Unassigned	4.74	0.568	1.1	0.517	0.605	NA	0.999
DSTYK	Unassigned	4.94	-1	0.912	-1.1	0.271	NA	0.999
TMCC2	Unassigned	0.663	-0.356	2.44	-0.146	0.884	NA	0.999
NUAK2	Unassigned	0.137	0.535	3.82	0.14	0.889	NA	0.999
KLHDC8A	Unassigned	0.0687	-0.382	3.86	-0.099	0.921	NA	0.999
LEMD1-AS1	Unassigned	0.12	0.395	3.87	0.102	0.919	NA	0.999
LEMD1	Unassigned	0.0594	-0.382	3.86	-0.099	0.921	NA	0.999
LEMD1-DT	Unassigned	0.37	1.22	3.85	0.318	0.75	NA	0.999
CDK18	Unassigned	1.95	-0.488	1.65	-0.296	0.768	NA	0.999
MFSD4A	Unassigned	0.728	-0.996	2.81	-0.354	0.723	NA	0.999
ELK4	Unassigned	6.65	0.754	0.975	0.774	0.439	NA	0.999
SLC45A3	Unassigned	0.486	-0.346	3.1	-0.111	0.911	NA	0.999
NUCKS1	Unassigned	58.8	-0.781	0.354	-2.21	0.0273	0.275	0.999
RAB29	Unassigned	4.98	-0.145	0.933	-0.156	0.876	NA	0.999
SLC41A1	Unassigned	6.64	1.42	0.954	1.49	0.136	NA	0.999
AC119673.2	Unassigned	0.952	-0.986	1.91	-0.515	0.606	NA	0.999
RAB7B	Unassigned	1.29	-0.822	1.76	-0.468	0.64	NA	0.999
RHEX	Unassigned	0.154	1.13	3.85	0.294	0.769	NA	0.999
FAM72A	Unassigned	0.0687	-0.382	3.86	-0.099	0.921	NA	0.999
SRGAP2	Unassigned	5.05	-0.336	0.923	-0.364	0.716	NA	0.999
IKBKE	Unassigned	0.0935	0.285	3.84	0.0744	0.941	NA	0.999
RASSF5	Unassigned	2.42	1.32	1.26	1.04	0.297	NA	0.999
EIF2D	Unassigned	4.22	-0.947	1.06	-0.894	0.371	NA	0.999
DYRK3	Unassigned	9.75	2.07	0.854	2.42	0.0156	0.197	0.797
MAPKAPK2	Unassigned	40.2	0.894	0.541	1.65	0.098	0.504	0.999
IL10	Unassigned	1.06	2.09	2.18	0.957	0.339	NA	0.999
IL19	Unassigned	0.486	0.00924	2.74	0.00337	0.997	NA	0.999
IL24	Unassigned	0.102	1.74	3.83	0.454	0.65	NA	0.999
FCMR	Unassigned	0.461	2.1	3.63	0.58	0.562	NA	0.999
PFKFB2	Unassigned	2.22	-0.593	1.29	-0.461	0.645	NA	0.999
YOD1	Unassigned	1.1	-1.18	1.77	-0.669	0.503	NA	0.999
CD55	Unassigned	24.7	1.31	0.593	2.22	0.0267	0.273	0.999
CD46	Unassigned	19	-0.377	0.563	-0.67	0.503	0.863	0.999
MIR29B2CHG	Unassigned	5.35	0.278	0.856	0.324	0.746	NA	0.999
CD34	Unassigned	18.6	-0.478	0.778	-0.615	0.539	0.875	0.999
LINC02767	Unassigned	0.178	-1.2	3.79	-0.317	0.751	NA	0.999
PLXNA2	Unassigned	7.71	0.914	0.982	0.93	0.352	0.77	0.999
CAMK1G	Unassigned	0.034	1.13	3.85	0.294	0.769	NA	0.999
LAMB3	Unassigned	1.96	2.71	1.74	1.56	0.12	NA	0.999
HSD11B1-AS1	Unassigned	0.0687	-0.382	3.86	-0.099	0.921	NA	0.999
G0S2	Unassigned	8.01	3.46	1.14	3.03	0.00246	0.0642	0.287
HSD11B1	Unassigned	1.78	0.253	1.49	0.169	0.866	NA	0.999
TRAF3IP3	Unassigned	0.119	-0.881	3.82	-0.231	0.818	NA	0.999
C1orf74	Unassigned	0.0594	-0.382	3.86	-0.099	0.921	NA	0.999
IRF6	Unassigned	0.257	-0.984	3.81	-0.258	0.796	NA	0.999
UTP25	Unassigned	1.79	1.41	1.46	0.965	0.334	NA	0.999
SERTAD4-AS1	Unassigned	1.6	0.147	1.73	0.0848	0.932	NA	0.999
SERTAD4	Unassigned	2.51	-0.855	1.2	-0.713	0.476	NA	0.999
HHAT	Unassigned	0.623	0.775	2.29	0.339	0.735	NA	0.999
RCOR3	Unassigned	5.88	-1.24	1.04	-1.19	0.235	NA	0.999
TRAF5	Unassigned	10.3	-0.7	0.784	-0.893	0.372	0.782	0.999
LINC00467	Unassigned	0.765	-0.444	2.12	-0.209	0.834	NA	0.999
SLC30A1	Unassigned	79	-0.635	1.38	-0.462	0.644	0.906	0.999
LPGAT1	Unassigned	6.38	0.203	0.87	0.233	0.816	NA	0.999
INTS7	Unassigned	0.922	0.42	1.91	0.22	0.826	NA	0.999
PPP2R5A	Unassigned	8.51	-1.12	0.751	-1.49	0.136	0.567	0.999
PACC1	Unassigned	0.339	-0.667	3.54	-0.188	0.851	NA	0.999
NENF	Unassigned	24.6	0.144	0.557	0.259	0.796	0.955	0.999
AC092803.1	Unassigned	0.313	2.51	3.82	0.656	0.512	NA	0.999
AC092803.4	Unassigned	0.142	0.997	3.86	0.258	0.796	NA	0.999
ATF3	Unassigned	157	-0.921	0.745	-1.24	0.216	0.661	0.999
AL590648.2	Unassigned	0.0594	-0.382	3.86	-0.099	0.921	NA	0.999
FAM71A	Unassigned	0.248	-0.934	3.81	-0.245	0.807	NA	0.999
BATF3	Unassigned	1.87	2.12	1.64	1.29	0.198	NA	0.999
NSL1	Unassigned	3.4	-0.17	1.16	-0.147	0.883	NA	0.999
TATDN3	Unassigned	2.01	-0.505	1.35	-0.376	0.707	NA	0.999
FLVCR1-DT	Unassigned	0.298	-1.2	3.79	-0.317	0.751	NA	0.999
FLVCR1	Unassigned	3.54	0.636	0.997	0.638	0.524	NA	0.999
ANGEL2	Unassigned	3.26	-0.809	1.09	-0.739	0.46	NA	0.999
RPS6KC1	Unassigned	2.2	-0.185	1.47	-0.126	0.9	NA	0.999
PROX1	Unassigned	0.0687	-0.382	3.86	-0.099	0.921	NA	0.999
SMYD2	Unassigned	3.69	1.69	1.12	1.52	0.129	NA	0.999
PTPN14	Unassigned	9.76	-0.934	0.732	-1.27	0.202	0.65	0.999
CENPF	Unassigned	0.404	1.9	3.83	0.496	0.62	NA	0.999
KCNK2	Unassigned	0.778	3.3	3.65	0.904	0.366	NA	0.999
KCTD3	Unassigned	5.19	0.401	0.933	0.43	0.667	NA	0.999
ESRRG	Unassigned	0.119	-0.881	3.82	-0.231	0.818	NA	0.999
GPATCH2	Unassigned	1.72	0.779	1.4	0.555	0.579	NA	0.999
SPATA17	Unassigned	0.103	0.208	3.83	0.0542	0.957	NA	0.999
RRP15	Unassigned	7.27	1.37	0.892	1.54	0.124	NA	0.999
TGFB2-AS1	Unassigned	0.68	3.29	2.73	1.21	0.228	NA	0.999
TGFB2	Unassigned	3.92	1.83	1.33	1.38	0.168	NA	0.999
LYPLAL1-DT	Unassigned	0.0594	-0.382	3.86	-0.099	0.921	NA	0.999
LYPLAL1	Unassigned	1.32	-1.91	1.77	-1.08	0.281	NA	0.999
ZC3H11B	Unassigned	0.24	0.395	3.87	0.102	0.919	NA	0.999
EPRS	Unassigned	5.39	0.656	0.904	0.726	0.468	NA	0.999
BPNT1	Unassigned	2.14	-1.16	1.6	-0.729	0.466	NA	0.999
IARS2	Unassigned	4.61	-0.407	1.01	-0.405	0.686	NA	0.999
RAB3GAP2	Unassigned	8.43	-0.118	0.852	-0.138	0.89	0.974	0.999
MARK1	Unassigned	2.53	-0.629	1.21	-0.521	0.602	NA	0.999
C1orf115	Unassigned	1.26	-2.61	1.88	-1.39	0.165	NA	0.999
2002-03-01	Unassigned	2.39	-0.631	1.25	-0.505	0.614	NA	0.999
2001-03-01	Unassigned	0.531	-0.414	3.04	-0.136	0.892	NA	0.999
HLX	Unassigned	3.52	2.65	1.23	2.15	0.0315	NA	0.999
LINC02817	Unassigned	0.247	0.637	3.83	0.166	0.868	NA	0.999
DUSP10	Unassigned	1.78	3.67	1.81	2.03	0.0424	NA	0.999
AL513314.2	Unassigned	0.12	0.395	3.87	0.102	0.919	NA	0.999
HHIPL2	Unassigned	0.0687	-0.382	3.86	-0.099	0.921	NA	0.999
TAF1A	Unassigned	0.648	-1.44	2.21	-0.653	0.514	NA	0.999
TAF1A-AS1	Unassigned	0.034	1.13	3.85	0.294	0.769	NA	0.999
MIA3	Unassigned	9.73	-0.417	0.792	-0.526	0.599	0.895	0.999
AL592148.3	Unassigned	1.65	-3.02	1.58	-1.91	0.0566	NA	0.999
AIDA	Unassigned	19.2	-0.52	0.568	-0.916	0.359	0.777	0.999
BROX	Unassigned	3.88	-1.41	1.02	-1.38	0.167	NA	0.999
FAM177B	Unassigned	0.068	1.5	3.84	0.389	0.697	NA	0.999
AL392172.2	Unassigned	0.154	1.13	3.85	0.294	0.769	NA	0.999
AL392172.1	Unassigned	1.02	1.31	2	0.655	0.512	NA	0.999
DISP1	Unassigned	0.29	-0.167	3.64	-0.0459	0.963	NA	0.999
AL929091.1	Unassigned	0.034	1.13	3.85	0.294	0.769	NA	0.999
TLR5	Unassigned	0.12	0.395	3.87	0.102	0.919	NA	0.999
CAPN8	Unassigned	0.24	0.0639	3.85	0.0166	0.987	NA	0.999
CAPN2	Unassigned	41.8	0.0874	0.453	0.193	0.847	0.965	0.999
TP53BP2	Unassigned	18.4	1.53	0.619	2.48	0.0131	0.184	0.752
FBXO28	Unassigned	4.16	-0.0756	1.03	-0.0735	0.941	NA	0.999
DEGS1	Unassigned	17.6	0.373	0.657	0.567	0.571	0.886	0.999
AC092809.4	Unassigned	0.034	1.13	3.85	0.294	0.769	NA	0.999
NVL	Unassigned	1.75	-0.857	1.49	-0.576	0.565	NA	0.999
CNIH4	Unassigned	6.32	0.634	0.912	0.696	0.486	NA	0.999
WDR26	Unassigned	11.3	0.0905	0.617	0.147	0.883	0.973	0.999
CNIH3	Unassigned	0.507	1.44	2.73	0.526	0.599	NA	0.999
AL596330.2	Unassigned	0.142	0.997	3.86	0.258	0.796	NA	0.999
AL596330.1	Unassigned	0.142	0.997	3.86	0.258	0.796	NA	0.999
LBR	Unassigned	6.7	-1.04	0.802	-1.3	0.193	NA	0.999
ENAH	Unassigned	59	-0.651	0.391	-1.66	0.0964	0.502	0.999
AC099066.2	Unassigned	0.353	2.21	3.82	0.579	0.563	NA	0.999
SRP9	Unassigned	14.2	-0.247	0.617	-0.4	0.689	0.923	0.999
EPHX1	Unassigned	11.4	0.261	0.799	0.326	0.744	0.94	0.999
AL591895.1	Unassigned	3.31	-1.45	1.17	-1.24	0.215	NA	0.999
TMEM63A	Unassigned	0.815	0.791	2.14	0.37	0.711	NA	0.999
PYCR2	Unassigned	3.56	-0.237	1.11	-0.213	0.831	NA	0.999
LEFTY2	Unassigned	1.03	-1.39	2.48	-0.56	0.576	NA	0.999
SDE2	Unassigned	4.96	0.217	1.09	0.198	0.843	NA	0.999
H3F3A	Unassigned	62.1	0.603	0.343	1.76	0.079	0.455	0.999
ACBD3	Unassigned	13	-0.708	0.68	-1.04	0.298	0.725	0.999
LIN9	Unassigned	0.635	0.945	2.29	0.412	0.68	NA	0.999
PARP1	Unassigned	3.34	-0.181	1.18	-0.154	0.878	NA	0.999
STUM	Unassigned	2.73	-0.93	1.16	-0.8	0.423	NA	0.999
ITPKB	Unassigned	6.07	-0.0628	0.779	-0.0806	0.936	NA	0.999
ITPKB-IT1	Unassigned	0.142	0.997	3.86	0.258	0.796	NA	0.999
AL359732.1	Unassigned	0.513	1.62	3.51	0.462	0.644	NA	0.999
PSEN2	Unassigned	2.57	-1.97	1.24	-1.58	0.113	NA	0.999
COQ8A	Unassigned	4.37	-0.655	0.952	-0.688	0.491	NA	0.999
CDC42BPA	Unassigned	10.2	-0.309	0.626	-0.494	0.621	0.898	0.999
LINC01641	Unassigned	1.18	-0.895	1.84	-0.487	0.626	NA	0.999
ZNF678	Unassigned	0.521	-0.909	3	-0.303	0.762	NA	0.999
SNAP47	Unassigned	0.804	-0.543	2.24	-0.243	0.808	NA	0.999
JMJD4	Unassigned	1.95	-1.33	1.49	-0.898	0.369	NA	0.999
WNT9A	Unassigned	0.653	3.39	3.2	1.06	0.289	NA	0.999
ARF1	Unassigned	38.7	0.224	0.451	0.496	0.62	0.898	0.999
C1orf35	Unassigned	4.27	0.188	1.19	0.158	0.875	NA	0.999
MRPL55	Unassigned	6.84	-0.878	0.865	-1.02	0.31	NA	0.999
GUK1	Unassigned	43.4	0.161	0.4	0.401	0.688	0.923	0.999
GJC2	Unassigned	0.878	0.354	2.34	0.151	0.88	NA	0.999
IBA57	Unassigned	1.27	0.895	1.78	0.502	0.616	NA	0.999
OBSCN	Unassigned	0.684	-2.41	2.31	-1.04	0.298	NA	0.999
AL353593.1	Unassigned	0.247	-1.46	3.78	-0.386	0.699	NA	0.999
AL670729.3	Unassigned	0.119	-0.881	3.82	-0.231	0.818	NA	0.999
AL670729.2	Unassigned	0.068	1.5	3.84	0.389	0.697	NA	0.999
TRIM11	Unassigned	0.847	0.57	2.12	0.269	0.788	NA	0.999
HIST3H2A	Unassigned	0.068	1.5	3.84	0.389	0.697	NA	0.999
RNF187	Unassigned	10.4	-0.356	0.643	-0.553	0.58	0.888	0.999
RHOU	Unassigned	2.44	1.85	1.56	1.18	0.238	NA	0.999
LINC02814	Unassigned	0.034	1.13	3.85	0.294	0.769	NA	0.999
RAB4A	Unassigned	4.92	-0.19	0.993	-0.191	0.848	NA	0.999
CCSAP	Unassigned	2.76	-1.46	1.18	-1.24	0.214	NA	0.999
ACTA1	Unassigned	8.56	-1.35	1.14	-1.19	0.234	0.679	0.999
NUP133	Unassigned	3.51	-0.374	1.08	-0.346	0.729	NA	0.999
ABCB10	Unassigned	2.04	-1.32	1.36	-0.966	0.334	NA	0.999
TAF5L	Unassigned	6.95	0.548	0.753	0.727	0.467	NA	0.999
URB2	Unassigned	1.87	2.48	1.47	1.68	0.0923	NA	0.999
LINC01736	Unassigned	0.285	1.34	3.84	0.347	0.728	NA	0.999
GALNT2	Unassigned	12.6	0.91	0.65	1.4	0.161	0.601	0.999
PGBD5	Unassigned	0.034	1.13	3.85	0.294	0.769	NA	0.999
COG2	Unassigned	2.76	0.962	1.28	0.75	0.453	NA	0.999
AGT	Unassigned	12.2	-0.246	0.617	-0.399	0.69	0.923	0.999
C1orf198	Unassigned	16	0.271	0.549	0.494	0.621	0.898	0.999
TTC13	Unassigned	1.04	-1.4	2.05	-0.684	0.494	NA	0.999
ARV1	Unassigned	0.537	0.0158	2.71	0.00585	0.995	NA	0.999
FAM89A	Unassigned	1.26	1.37	1.99	0.688	0.492	NA	0.999
C1orf131	Unassigned	1.4	0.0118	1.72	0.00688	0.995	NA	0.999
GNPAT	Unassigned	4.23	-0.00736	1.03	-0.00716	0.994	NA	0.999
EXOC8	Unassigned	2.56	0.738	1.3	0.569	0.569	NA	0.999
SPRTN	Unassigned	0.904	-0.353	2.21	-0.16	0.873	NA	0.999
EGLN1	Unassigned	12.4	-0.246	0.655	-0.376	0.707	0.93	0.999
AL445524.1	Unassigned	0.587	-0.292	2.92	-0.1	0.92	NA	0.999
TSNAX	Unassigned	6.2	-0.414	0.881	-0.47	0.638	NA	0.999
DISC1	Unassigned	1.09	1.6	1.81	0.88	0.379	NA	0.999
SIPA1L2	Unassigned	2.66	0.937	1.34	0.699	0.484	NA	0.999
NTPCR	Unassigned	3.65	-0.682	1.01	-0.672	0.501	NA	0.999
PCNX2	Unassigned	3.32	-0.0406	1.17	-0.0347	0.972	NA	0.999
MAP3K21	Unassigned	0.142	0.997	3.86	0.258	0.796	NA	0.999
KCNK1	Unassigned	1.69	1.91	1.85	1.03	0.302	NA	0.999
COA6-AS1	Unassigned	0.667	0.351	2.52	0.139	0.889	NA	0.999
COA6	Unassigned	2.84	0.586	1.45	0.405	0.685	NA	0.999
TARBP1	Unassigned	2	-1.7	1.6	-1.06	0.288	NA	0.999
LINC01354	Unassigned	0.43	0.39	3.77	0.103	0.918	NA	0.999
IRF2BP2	Unassigned	28.2	-0.311	0.486	-0.639	0.523	0.869	0.999
AL391832.2	Unassigned	0.034	1.13	3.85	0.294	0.769	NA	0.999
LINC01348	Unassigned	2.06	4.9	1.94	2.52	0.0117	NA	0.711
TOMM20	Unassigned	26	-0.00256	0.496	-0.00516	0.996	0.999	0.999
RBM34	Unassigned	0.404	1.9	3.83	0.496	0.62	NA	0.999
ARID4B	Unassigned	24.4	-0.286	0.529	-0.541	0.589	0.891	0.999
GGPS1	Unassigned	6.76	-0.868	0.802	-1.08	0.28	NA	0.999
TBCE	Unassigned	0.911	-1.68	2.04	-0.824	0.41	NA	0.999
TBCE.1	Unassigned	0.499	0.906	3.04	0.298	0.765	NA	0.999
B3GALNT2	Unassigned	8.56	-0.577	0.69	-0.836	0.403	0.805	0.999
GNG4	Unassigned	0.034	1.13	3.85	0.294	0.769	NA	0.999
LYST	Unassigned	3.96	-0.83	0.987	-0.841	0.4	NA	0.999
NID1	Unassigned	18.5	-0.682	0.553	-1.23	0.217	0.661	0.999
GPR137B	Unassigned	0.777	0.723	2.32	0.311	0.756	NA	0.999
ERO1B	Unassigned	3.95	-0.279	1.08	-0.258	0.797	NA	0.999
LGALS8	Unassigned	6.41	1.59	0.877	1.81	0.0705	NA	0.999
AL359921.2	Unassigned	0.961	3.6	2.69	1.34	0.18	NA	0.999
AL359921.1	Unassigned	0.0935	0.285	3.84	0.0744	0.941	NA	0.999
HEATR1	Unassigned	3	1.1	1.2	0.916	0.36	NA	0.999
ACTN2	Unassigned	2.03	-0.649	1.32	-0.491	0.623	NA	0.999
MTR	Unassigned	8.09	-0.897	0.757	-1.18	0.236	0.679	0.999
MT1HL1	Unassigned	0.206	-0.732	3.87	-0.189	0.85	NA	0.999
RYR2	Unassigned	6.29	-1.15	0.848	-1.36	0.175	NA	0.999
MTRNR2L11	Unassigned	7.07	-0.46	0.869	-0.529	0.597	NA	0.999
LINC01139	Unassigned	0.162	-0.348	3.79	-0.0917	0.927	NA	0.999
AC093426.1	Unassigned	0.507	0.363	2.75	0.132	0.895	NA	0.999
CHRM3	Unassigned	0.332	-0.652	3.58	-0.182	0.855	NA	0.999
GREM2	Unassigned	2.45	0.592	1.27	0.465	0.642	NA	0.999
AL359764.2	Unassigned	0.128	-0.933	3.81	-0.245	0.807	NA	0.999
AL359764.3	Unassigned	0.103	0.208	3.83	0.0542	0.957	NA	0.999
FH	Unassigned	3.86	1.5	1.23	1.22	0.223	NA	0.999
KMO	Unassigned	0.705	3.3	2.78	1.19	0.235	NA	0.999
OPN3	Unassigned	0.714	1.22	2.37	0.517	0.605	NA	0.999
CHML	Unassigned	4.19	0.048	1.11	0.0431	0.966	NA	0.999
PLD5	Unassigned	0.383	-0.232	3.41	-0.0681	0.946	NA	0.999
CEP170	Unassigned	4.66	0.609	1.05	0.578	0.563	NA	0.999
SDCCAG8	Unassigned	5.94	-0.48	0.91	-0.528	0.598	NA	0.999
AKT3	Unassigned	11.8	0.0487	0.634	0.0768	0.939	0.986	0.999
ZBTB18	Unassigned	1.74	-0.862	1.57	-0.55	0.582	NA	0.999
ADSS	Unassigned	8.84	0.251	0.719	0.349	0.727	0.933	0.999
CATSPERE	Unassigned	0.0687	-0.382	3.86	-0.099	0.921	NA	0.999
DESI2	Unassigned	4.24	-0.0589	0.955	-0.0616	0.951	NA	0.999
COX20	Unassigned	17.8	-0.0831	0.571	-0.146	0.884	0.973	0.999
HNRNPU	Unassigned	62.6	0.455	0.442	1.03	0.304	0.733	0.999
AL356512.1	Unassigned	0.349	-0.15	3.84	-0.039	0.969	NA	0.999
EFCAB2	Unassigned	1.89	-1.77	1.42	-1.25	0.212	NA	0.999
SMYD3	Unassigned	1.94	-1.02	1.53	-0.67	0.503	NA	0.999
TFB2M	Unassigned	2.96	1.75	1.22	1.44	0.15	NA	0.999
CNST	Unassigned	4.78	0.457	0.978	0.467	0.64	NA	0.999
AL591623.1	Unassigned	0.0594	-0.382	3.86	-0.099	0.921	NA	0.999
AL591848.2	Unassigned	0.137	-0.983	3.81	-0.258	0.796	NA	0.999
SCCPDH	Unassigned	2.72	-0.664	1.19	-0.56	0.576	NA	0.999
LINC01341	Unassigned	0.378	0.524	3.78	0.139	0.89	NA	0.999
AHCTF1	Unassigned	11.4	0.133	0.644	0.207	0.836	0.96	0.999
ZNF670	Unassigned	1.48	-0.401	1.62	-0.248	0.804	NA	0.999
ZNF669	Unassigned	0.669	1.12	2.25	0.496	0.62	NA	0.999
ZNF124	Unassigned	0.362	1.18	3.45	0.343	0.732	NA	0.999
AL390728.6	Unassigned	2.14	-0.52	1.3	-0.401	0.689	NA	0.999
ZNF496	Unassigned	1.77	-1.46	1.47	-0.992	0.321	NA	0.999
AC104335.1	Unassigned	0.068	1.5	3.84	0.389	0.697	NA	0.999
NLRP3	Unassigned	2.57	2.25	1.57	1.44	0.15	NA	0.999
OR2B11	Unassigned	0.0935	0.285	3.84	0.0744	0.941	NA	0.999
GCSAML	Unassigned	0.068	1.5	3.84	0.389	0.697	NA	0.999
TRIM58	Unassigned	0.0594	-0.382	3.86	-0.099	0.921	NA	0.999
OR2G6	Unassigned	0.0594	-0.382	3.86	-0.099	0.921	NA	0.999
SH3BP5L	Unassigned	1.03	-0.442	2.03	-0.218	0.828	NA	0.999
ZNF672	Unassigned	2.06	1.41	1.36	1.04	0.299	NA	0.999
ZNF692	Unassigned	0.957	-3.54	2.32	-1.53	0.127	NA	0.999
PGBD2	Unassigned	0.353	1.27	3.47	0.367	0.714	NA	0.999
FAM110C	Unassigned	0.571	0.247	3.01	0.0819	0.935	NA	0.999
SH3YL1	Unassigned	1.81	-1.04	1.38	-0.753	0.451	NA	0.999
ACP1	Unassigned	7.29	-0.805	0.782	-1.03	0.303	NA	0.999
ALKAL2	Unassigned	9.56	0.507	0.844	0.601	0.548	0.878	0.999
AC093326.1	Unassigned	0.259	1.71	3.83	0.447	0.655	NA	0.999
TMEM18	Unassigned	4.14	-0.48	1.1	-0.438	0.661	NA	0.999
SNTG2-AS1	Unassigned	0.119	-0.881	3.82	-0.231	0.818	NA	0.999
SNTG2	Unassigned	0.247	-1.46	3.78	-0.386	0.699	NA	0.999
TPO	Unassigned	1.39	-0.0946	1.95	-0.0485	0.961	NA	0.999
AC141930.2	Unassigned	0.238	-1.43	3.78	-0.379	0.705	NA	0.999
AC144450.1	Unassigned	0.034	1.13	3.85	0.294	0.769	NA	0.999
PXDN	Unassigned	12.1	0.448	0.666	0.672	0.501	0.862	0.999
MYT1L	Unassigned	0.353	1.27	3.47	0.367	0.714	NA	0.999
AC093390.1	Unassigned	0.154	1.13	3.85	0.294	0.769	NA	0.999
EIPR1	Unassigned	1.93	-2.23	1.47	-1.51	0.13	NA	0.999
TRAPPC12	Unassigned	5.32	-0.755	0.919	-0.821	0.411	NA	0.999
TRAPPC12-AS1	Unassigned	0.142	0.997	3.86	0.258	0.796	NA	0.999
ADI1	Unassigned	13.8	0.265	0.636	0.417	0.677	0.919	0.999
AC108488.1	Unassigned	0.521	-0.984	2.66	-0.37	0.711	NA	0.999
RNASEH1	Unassigned	6.25	0.142	0.822	0.172	0.863	NA	0.999
RNASEH1-AS1	Unassigned	0.384	0.382	2.93	0.131	0.896	NA	0.999
AC108488.3	Unassigned	0.781	3.22	2.78	1.16	0.246	NA	0.999
RPS7	Unassigned	128	0.00106	0.36	0.00294	0.998	1	0.999
COLEC11	Unassigned	1.3	-2.3	1.72	-1.34	0.181	NA	0.999
ALLC	Unassigned	0.034	1.13	3.85	0.294	0.769	NA	0.999
DCDC2C	Unassigned	0.119	-0.881	3.82	-0.231	0.818	NA	0.999
LINC01304	Unassigned	0.454	-0.482	2.84	-0.169	0.865	NA	0.999
SOX11	Unassigned	0.238	-1.43	3.78	-0.379	0.705	NA	0.999
SILC1	Unassigned	0.206	-0.732	3.87	-0.189	0.85	NA	0.999
CMPK2	Unassigned	1.02	3.05	2.43	1.25	0.21	NA	0.999
RSAD2	Unassigned	3.08	2.21	1.59	1.38	0.166	NA	0.999
RNF144A	Unassigned	1.03	-1.19	2.05	-0.583	0.56	NA	0.999
LINC01871	Unassigned	0.103	0.208	3.83	0.0542	0.957	NA	0.999
LINC00299	Unassigned	1.34	-3.81	2.09	-1.83	0.0677	NA	0.999
LINC01814	Unassigned	0.236	0.799	3.83	0.208	0.835	NA	0.999
ID2-AS1	Unassigned	1.93	-0.71	1.41	-0.503	0.615	NA	0.999
ID2	Unassigned	69.2	1.16	0.464	2.51	0.0122	0.176	0.719
KIDINS220	Unassigned	14.1	0.00757	0.677	0.0112	0.991	0.998	0.999
MBOAT2	Unassigned	1.67	0.673	1.52	0.444	0.657	NA	0.999
ASAP2	Unassigned	10.4	-1.36	0.677	-2.01	0.0443	0.359	0.999
ITGB1BP1	Unassigned	10.4	0.318	0.641	0.497	0.619	0.898	0.999
CPSF3	Unassigned	1.56	0.159	1.51	0.105	0.917	NA	0.999
IAH1	Unassigned	4.57	-0.762	0.909	-0.838	0.402	NA	0.999
ADAM17	Unassigned	10.3	-0.115	0.663	-0.173	0.862	0.969	0.999
AC073195.1	Unassigned	0.137	-0.983	3.81	-0.258	0.796	NA	0.999
YWHAQ	Unassigned	34.3	0.239	0.487	0.491	0.624	0.898	0.999
AC082651.1	Unassigned	0.775	2.37	3.09	0.767	0.443	NA	0.999
TAF1B	Unassigned	1.8	1.27	1.57	0.807	0.42	NA	0.999
AC010969.2	Unassigned	0.264	0.357	3.77	0.0945	0.925	NA	0.999
GRHL1	Unassigned	0.445	-0.00973	3.19	-0.00305	0.998	NA	0.999
AC104794.3	Unassigned	2.72	-1.78	1.39	-1.28	0.201	NA	0.999
KLF11	Unassigned	9.49	0.0922	0.686	0.134	0.893	0.976	0.999
AC104794.5	Unassigned	0.231	-0.73	3.77	-0.193	0.847	NA	0.999
CYS1	Unassigned	3.28	-0.478	1.26	-0.381	0.703	NA	0.999
RRM2	Unassigned	0.102	1.74	3.83	0.454	0.65	NA	0.999
AC007240.3	Unassigned	0.0594	-0.382	3.86	-0.099	0.921	NA	0.999
HPCAL1	Unassigned	5.15	0.49	0.841	0.582	0.56	NA	0.999
ODC1	Unassigned	23.1	1.12	0.568	1.97	0.0487	0.373	0.999
ODC1-DT	Unassigned	0.189	-0.382	3.86	-0.099	0.921	NA	0.999
NOL10	Unassigned	5.35	1.2	0.883	1.35	0.176	NA	0.999
RN7SL832P	Unassigned	1.32	0.665	1.69	0.393	0.694	NA	0.999
AC092687.3	Unassigned	0.068	1.5	3.84	0.389	0.697	NA	0.999
PDIA6	Unassigned	13.2	-0.0712	0.64	-0.111	0.911	0.98	0.999
AC062028.1	Unassigned	0.259	1.71	3.83	0.447	0.655	NA	0.999
SLC66A3	Unassigned	5.85	-0.691	0.845	-0.818	0.414	NA	0.999
ROCK2	Unassigned	26.9	-0.636	0.537	-1.18	0.236	0.679	0.999
AC099344.3	Unassigned	0.137	0.535	3.82	0.14	0.889	NA	0.999
E2F6	Unassigned	6.61	1.41	0.855	1.65	0.1	NA	0.999
GREB1	Unassigned	0.892	1.35	2.09	0.645	0.519	NA	0.999
LPIN1	Unassigned	6.75	-0.462	0.841	-0.55	0.583	NA	0.999
AC009486.1	Unassigned	0.034	1.13	3.85	0.294	0.769	NA	0.999
TRIB2	Unassigned	5.65	-1.11	1.08	-1.03	0.302	NA	0.999
AC064875.1	Unassigned	0.0594	-0.382	3.86	-0.099	0.921	NA	0.999
LRATD1	Unassigned	0.615	2.43	2.88	0.845	0.398	NA	0.999
NBAS	Unassigned	2.89	0.437	1.18	0.371	0.711	NA	0.999
DDX1	Unassigned	14.1	0.462	0.569	0.811	0.417	0.812	0.999
MYCNOS	Unassigned	0.0594	-0.382	3.86	-0.099	0.921	NA	0.999
MYCN	Unassigned	0.393	-0.296	3.36	-0.088	0.93	NA	0.999
AC130710.1	Unassigned	0.0687	-0.382	3.86	-0.099	0.921	NA	0.999
FAM49A	Unassigned	4.54	-0.466	0.97	-0.481	0.631	NA	0.999
VSNL1	Unassigned	0.281	-0.938	3.71	-0.253	0.801	NA	0.999
SMC6	Unassigned	2.13	-1.68	1.44	-1.17	0.243	NA	0.999
GEN1	Unassigned	3.63	-0.0107	1.06	-0.0101	0.992	NA	0.999
KCNS3	Unassigned	1.28	0.498	1.69	0.294	0.769	NA	0.999
RDH14	Unassigned	2.69	-0.431	1.32	-0.326	0.744	NA	0.999
AC130814.1	Unassigned	0.12	0.395	3.87	0.102	0.919	NA	0.999
OSR1	Unassigned	1.01	-0.417	1.96	-0.213	0.831	NA	0.999
AC010096.1	Unassigned	0.0594	-0.382	3.86	-0.099	0.921	NA	0.999
LINC00954	Unassigned	0.82	-1.18	1.96	-0.602	0.547	NA	0.999
TTC32	Unassigned	2.65	-1.41	1.28	-1.1	0.27	NA	0.999
WDR35	Unassigned	2.3	-0.342	1.32	-0.259	0.796	NA	0.999
MATN3	Unassigned	0.813	-0.2	2.1	-0.0951	0.924	NA	0.999
LAPTM4A	Unassigned	59.1	-0.102	0.38	-0.269	0.788	0.953	0.999
PUM2	Unassigned	11.5	-0.493	0.645	-0.764	0.445	0.831	0.999
RHOB	Unassigned	174	-0.893	0.607	-1.47	0.141	0.574	0.999
HS1BP3	Unassigned	6.95	-0.456	0.832	-0.548	0.584	NA	0.999
AC012065.3	Unassigned	0.275	-1.56	3.82	-0.407	0.684	NA	0.999
GDF7	Unassigned	0.581	-1.19	2.57	-0.464	0.643	NA	0.999
AC012065.4	Unassigned	0.0594	-0.382	3.86	-0.099	0.921	NA	0.999
LDAH	Unassigned	0.308	-1.25	3.65	-0.342	0.733	NA	0.999
APOB	Unassigned	0.0594	-0.382	3.86	-0.099	0.921	NA	0.999
KLHL29	Unassigned	3.18	2.66	1.35	1.98	0.0481	NA	0.999
ATAD2B	Unassigned	1.17	-2.22	2.13	-1.04	0.297	NA	0.999
UBXN2A	Unassigned	5.26	0.202	0.922	0.219	0.827	NA	0.999
MFSD2B	Unassigned	0.293	2.07	3.83	0.54	0.589	NA	0.999
WDCP	Unassigned	0.994	-0.484	1.98	-0.245	0.806	NA	0.999
FKBP1B	Unassigned	0.496	-1.08	2.64	-0.411	0.681	NA	0.999
SF3B6	Unassigned	14.7	0.000162	0.686	0.000236	1	1	1
FAM228B	Unassigned	3.7	-0.443	0.993	-0.446	0.656	NA	0.999
TP53I3	Unassigned	1.04	-0.646	1.79	-0.361	0.718	NA	0.999
ITSN2	Unassigned	18.3	-0.407	0.556	-0.732	0.464	0.842	0.999
NCOA1	Unassigned	10.2	0.443	0.785	0.565	0.572	0.887	0.999
PTRHD1	Unassigned	2.22	0.0594	1.29	0.0461	0.963	NA	0.999
CENPO	Unassigned	0.0594	-0.382	3.86	-0.099	0.921	NA	0.999
ADCY3	Unassigned	8.79	-0.615	0.686	-0.897	0.37	0.781	0.999
AC012073.1	Unassigned	0.119	-0.881	3.82	-0.231	0.818	NA	0.999
DNAJC27	Unassigned	1.38	1.72	1.71	1.01	0.313	NA	0.999
DNAJC27-AS1	Unassigned	0.405	1.34	3.84	0.347	0.728	NA	0.999
EFR3B	Unassigned	0.592	2.47	2.94	0.84	0.401	NA	0.999
POMC	Unassigned	0.781	-2.52	2.34	-1.08	0.281	NA	0.999
DNMT3A	Unassigned	4.42	-1.9	1.03	-1.85	0.0642	NA	0.999
DTNB	Unassigned	1.09	-1.94	1.9	-1.02	0.306	NA	0.999
ASXL2	Unassigned	3.2	-1.14	1.25	-0.909	0.363	NA	0.999
KIF3C	Unassigned	2.06	0.792	1.45	0.548	0.584	NA	0.999
RAB10	Unassigned	13	0.0378	0.62	0.061	0.951	0.989	0.999
GAREM2	Unassigned	0.313	2.51	3.82	0.656	0.512	NA	0.999
HADHA	Unassigned	16.1	0.0184	0.541	0.0339	0.973	0.993	0.999
HADHB	Unassigned	8.55	-0.948	0.716	-1.32	0.186	0.633	0.999
SELENOI	Unassigned	1.66	-0.424	1.54	-0.275	0.784	NA	0.999
KCNK3	Unassigned	1.63	-0.251	1.54	-0.163	0.871	NA	0.999
SLC35F6	Unassigned	4.89	1.27	0.894	1.42	0.155	NA	0.999
MAPRE3	Unassigned	2.17	0.0532	1.26	0.0421	0.966	NA	0.999
TMEM214	Unassigned	5.76	-0.605	0.825	-0.733	0.464	NA	0.999
AGBL5	Unassigned	3.62	-2.24	1.17	-1.91	0.0565	NA	0.999
AGBL5-AS1	Unassigned	0.068	1.5	3.84	0.389	0.697	NA	0.999
OST4	Unassigned	27.1	0.0588	0.605	0.0972	0.923	0.984	0.999
EMILIN1	Unassigned	29.7	-0.273	0.489	-0.558	0.577	0.887	0.999
KHK	Unassigned	1.17	-1.49	1.75	-0.855	0.393	NA	0.999
CGREF1	Unassigned	0.709	1.56	2.39	0.653	0.513	NA	0.999
ABHD1	Unassigned	0.525	-0.504	3.05	-0.165	0.869	NA	0.999
PREB	Unassigned	6.02	-0.337	0.879	-0.383	0.702	NA	0.999
TCF23	Unassigned	0.673	2.91	2.87	1.01	0.311	NA	0.999
SLC5A6	Unassigned	2.26	-1.26	1.51	-0.834	0.404	NA	0.999
ATRAID	Unassigned	13.4	0.152	0.567	0.268	0.789	0.953	0.999
CAD	Unassigned	1.8	-0.00212	1.43	-0.00148	0.999	NA	1
SLC30A3	Unassigned	0.598	-0.63	2.5	-0.252	0.801	NA	0.999
DNAJC5G	Unassigned	0.0594	-0.382	3.86	-0.099	0.921	NA	0.999
TRIM54	Unassigned	0.898	0.369	1.96	0.189	0.85	NA	0.999
UCN	Unassigned	0.412	-1.87	3.76	-0.496	0.62	NA	0.999
MPV17	Unassigned	5.75	-0.598	0.948	-0.631	0.528	NA	0.999
GTF3C2	Unassigned	2.3	-0.771	1.37	-0.562	0.574	NA	0.999
AC074117.1	Unassigned	0.213	0.285	3.84	0.0744	0.941	NA	0.999
EIF2B4	Unassigned	4.34	0.355	0.968	0.367	0.714	NA	0.999
SNX17	Unassigned	9.65	-0.00784	0.687	-0.0114	0.991	0.998	0.999
ZNF513	Unassigned	1.21	0.161	1.84	0.0878	0.93	NA	0.999
PPM1G	Unassigned	9.47	-0.714	0.677	-1.05	0.291	0.722	0.999
NRBP1	Unassigned	15.1	-0.0291	0.556	-0.0523	0.958	0.991	0.999
KRTCAP3	Unassigned	0.12	0.395	3.87	0.102	0.919	NA	0.999
IFT172	Unassigned	2.21	0.186	1.69	0.11	0.913	NA	0.999
FNDC4	Unassigned	5.27	1.04	1.16	0.895	0.371	NA	0.999
GCKR	Unassigned	0.034	1.13	3.85	0.294	0.769	NA	0.999
ZNF512	Unassigned	3.32	-0.122	1.11	-0.109	0.913	NA	0.999
CCDC121	Unassigned	0.298	-1.2	3.79	-0.317	0.751	NA	0.999
GPN1	Unassigned	1.58	0.366	1.64	0.224	0.823	NA	0.999
SUPT7L	Unassigned	4.65	0.274	1.07	0.256	0.798	NA	0.999
SLC4A1AP	Unassigned	7.08	-0.43	0.832	-0.517	0.605	NA	0.999
LINC01460	Unassigned	0.206	-0.732	3.87	-0.189	0.85	NA	0.999
MRPL33	Unassigned	16	-0.055	0.564	-0.0974	0.922	0.984	0.999
RBKS	Unassigned	0.034	1.13	3.85	0.294	0.769	NA	0.999
BABAM2	Unassigned	4.34	-1.22	1	-1.22	0.223	NA	0.999
FOSL2	Unassigned	42	1.31	0.44	2.99	0.00281	0.069	0.304
AC104695.4	Unassigned	0.53	1.3	3.04	0.427	0.669	NA	0.999
AC104695.3	Unassigned	0.825	2.24	2.51	0.892	0.372	NA	0.999
PLB1	Unassigned	0.142	0.997	3.86	0.258	0.796	NA	0.999
AC092164.1	Unassigned	0.536	-1.77	2.61	-0.68	0.496	NA	0.999
PPP1CB	Unassigned	51.1	0.0575	0.39	0.147	0.883	0.973	0.999
SPDYA	Unassigned	0.578	2.85	2.93	0.971	0.332	NA	0.999
TRMT61B	Unassigned	1.3	-1.93	1.97	-0.979	0.327	NA	0.999
WDR43	Unassigned	17.1	1.87	0.565	3.3	0.000957	0.0309	0.142
[truncated: 16,045 more rows]
